# Supplementary material for: Effects of proteasome inhibitor MG-132 on the parasite Schistosoma mansoni
Source: PLoS One. 2017 Sep 12;12(9):e0184192. doi: 10.1371/journal.pone.0184192 (PMC5595316; doi:10.1371/journal.pone.0184192)
Supplement: S2 Table — (XLSX) [file pone.0184192.s004.xlsx]

## Sheet: Plan1
S2 Table.	S2 Table. Names of the corresponding S. mansoni homolog genes shown in the network of Fig 2, and summary of the effect of MG-132 on these genes in model organisms, as described in the literature.
Probe	Contig	NR gene best hit	Symbol, human homolog	Entrez Gene Name, human homolog	human RefSeq homolog	Expr Log Ratio (treated/control)	MG-132 response	q-value	Location	Family	Action	Description	Reference from the literature
			P glycoprotein complex						Plasma Membrane	group	activation	MG-132 decreases ATPase activity of 150 kd glycosylated immature human P glycoprotein protein(s) that is increased by vinblastine.	Loo TW, Clarke DM. The human multidrug resistance P-glycoprotein is inactive when its maturation is inhibited: potential for a role in cancer chemotherapy. FASEB J. 1999 Oct;13(13):1724-32.
											localization	MG-132 increases accumulation of ubiquitinated human P glycoprotein protein(s).	Zhang Z, Wu JY, Hait WN, Yang JM. Regulation of the stability of P-glycoprotein by ubiquitination. Mol Pharmacol. 2004 Sep;66(3):395-403.
Q2_P36268	C916112.1	Smp_170820	ABCB1	ATP binding cassette subfamily B member 1	NP_000918.2	-0.818275	DOWN	0.596469	Plasma Membrane	transporter	Membership	P glycoprotein has member ABCB1
Q2_P21473	C804901.1	Smp_054340.x	CCT2	chaperonin containing TCP1 subunit 2	NP_006422.1	0.763423	UP	0.96163	Cytoplasm	kinase	expression	In M-07e cells, MG-132 [benzyloxycarbonyl-Leu-Leu-Leu aldehyde] increases expression of human TCP-1-beta [CCT2] protein.	Jin BF, He K, Wang HX, Wang J, Zhou T, Lan Y, Hu MR, Wei KH, Yang SC, Shen BF, Zhang XM. Proteomic analysis of ubiquitin-proteasome effects: insight into the function of eukaryotic initiation factor 5A. Oncogene. 2003 Jul 31;22(31):4819-30.
			HSP complex								expression	MG-132 increases upregulation of Hsp protein(s) in cells.	Sherman MY, Goldberg AL. Cellular defenses against unfolded proteins: a cell biologist thinks about neurodegenerative diseases. Neuron. 2001 Jan;29(1):15-32.
Q2_P06964	C812175.1	Smp_132870	DNAJB12	DnaJ heat shock protein family (Hsp40) member B12	NP_060096.3	-0.754527	DOWN	1.93595	Cytoplasm	other	Membership	HSP has member DNAJB12
Q2_P22159	C805862.1	Smp_104730	DNAJB13	DnaJ heat shock protein family (Hsp40) member B13	NP_705842.2	-0.743358	DOWN	0	Cytoplasm	other	Membership	HSP has member DNAJB13
Q2_P20421	C803448.1	Smp_136540	DNAJB2	DnaJ heat shock protein family (Hsp40) member B2	NP_001034639.1	1.26814	UP	0	Nucleus	other	Membership	HSP has member DNAJB2
Q2_P20088	C802981.1	Smp_151650	DNAJC15	DnaJ heat shock protein family (Hsp40) member C15	NP_037370.2	-0.990611	DOWN	1.93595	Cytoplasm	other	Membership	HSP has member DNAJC15
Q2_P21464	C804887.1	Smp_083450	DNAJC9	DnaJ heat shock protein family (Hsp40) member C9	NP_056005.1	-0.416653	DOWN	2.40987	Nucleus	other	Membership	HSP has member DNAJC9
Q2_P34458	C912674.1	Smp_016050	FMR1	fragile X mental retardation 1	NP_002015.1	0.522265	UP	0.596469	Cytoplasm	translation regulator	expression	MG-132 decreases downregulation of mouse FMRP [Fmr1] protein in mouse hippocampus that is increased by glutamate [L-glutamic acid] (10 mcM for 30 min)	Zhao W, Chuang SC, Bianchi R, Wong RK. Dual regulation of fragile X mental retardation protein by group I metabotropic glutamate receptors controls translation-dependent epileptogenesis in the hippocampus. J Neurosci. 2011 Jan 12;31(2):725-34.
Q2_P22084	C805770.1	Smp_053940.x	HNRNPA2B1	heterogeneous nuclear ribonucleoprotein A2/B1	NP_112533.1	0.545996	UP	1.93595	Nucleus	other	expression	In M-07e cells, MG-132 increases expression of human HNRNP A2 [HNRNPA2B1] protein.	Jin BF, He K, Wang HX, Wang J, Zhou T, Lan Y, Hu MR, Wei KH, Yang SC, Shen BF, Zhang XM. Proteomic analysis of ubiquitin-proteasome effects: insight into the function of eukaryotic initiation factor 5A. Oncogene. 2003 Jul 31;22(31):4819-30.
Q2_P29346	C903486.1	Smp_179910	HRAS	HRas proto-oncogene, GTPase	NP_001123914.1	0.988448	UP	0.596469	Plasma Membrane	enzyme	localization	MG-132 increases accumulation of a protein-protein complex consisting of RAS [HRAS] and of GRF2 [RASGRF2].	de Hoog CL, Koehler JA, Goldstein MD, Taylor P, Figeys D, Moran MF. Ras binding triggers ubiquitination of the Ras exchange factor Ras-GRF2. Mol Cell Biol. 2001 Mar;21(6):2107-17.
Q2_P38356	C921416.1	Smp_130170	NEDD8	neural precursor cell expressed, developmentally down-regulated 8	NP_006147.1	-1.1396	DOWN	2.40987	Nucleus	enzyme	expression	MG-132 increases expression of human NEDD8 protein that is decreased by human NUB1 protein.	Kamitani T, Kito K, Fukuda-Kamitani T, Yeh ET. Targeting of NEDD8 and its conjugates for proteasomal degradation by NUB1. J Biol Chem. 2001 Dec 7;276(49):46655-60. Epub 2001 Oct 3.
Q2_P20261	C803211.1	Smp_143300	NOTCH1	notch 1	NP_060087.3	0.649596	UP	0.430729	Plasma Membrane	transcription regulator	ubiquitination	MG-132 in cell culture increases ubiquitination of a protein fragment (1744-2097) from mouse Notch1 protein in Jurkat cells.	Qiu L, Joazeiro C, Fang N, Wang HY, Elly C, Altman Y, Fang D, Hunter T, Liu YC. Recognition and ubiquitination of Notch by Itch, a hect-type E3 ubiquitin ligase. J Biol Chem. 2000 Nov 17;275(46):35734-7
Q2_P12117	C907888.1	Smp_152600	PAX6	paired box 6	NP_001595.2	0.935856	UP	0.0989045	Nucleus	transcription regulator	expression	MG-132 decreases expression of human PAX6 protein in H9 ES cells.	Vilchez D, Boyer L, Morantte I, Lutz M, Merkwirth C, Joyce D, Spencer B, Page L, Masliah E, Berggren WT, Gage FH, Dillin A. Increased proteasome activity in human embryonic stem cells is regulated by PSMD11. Nature. 2012 Sep 13;489(7415):304-8.
Q2_P24849	C809414.1	Smp_080770	PRKACA	protein kinase cAMP-activated catalytic subunit alpha	NP_002721.1	0.480729	UP	0.721175	Cytoplasm	kinase	activation	MG-132 decreases activation of PKA [PRKACA] protein that is increased by ET1 [EDN1] protein.	Dulin NO, Niu J, Browning DD, Ye RD, Voyno-Yasenetskaya T. Cyclic AMP-independent activation of protein kinase A by vasoactive peptides. J Biol Chem. 2001 Jun 15;276(24):20827-30. Epub 2001 Apr 30.
Q2_P25077	C809737.1	Smp_052870	PSMD6	proteasome 26S subunit, non-ATPase 6	NP_055629.1	0.869406	UP	0	Cytoplasm	enzyme	expression	MG-132 increases (by 2-4 fold) induction of human Rpn7 [PSMD6] mRNA in SH-SY5Y cells.	Sha Z, Goldberg AL. Proteasome-mediated processing of Nrf1 is essential for coordinate induction of all proteasome subunits and p97. Curr Biol. 2014 Jul 21;24(14):1573-83. Epub 2014 Jul 3.
Q2_P36589	C916885.1	Smp_154470	PTEN	phosphatase and tensin homolog	NP_000305.3	0.802914	UP	1.93595	Cytoplasm	phosphatase	expression	In HEK 293 cells, MG-132 increases expression of missense mutant PTEN protein (substitution p.K62R).	Wu W, Wang X, Zhang W, Reed W, Samet JM, Whang YE, Ghio AJ. Zinc-induced PTEN protein degradation through the proteasome pathway in human airway epithelial cells. J Biol Chem. 2003 Jul 25;278(30):28258-63. Epub 2003 May 12.
Q2_P29809	C904107.1	Smp_138430	RGS7	regulator of G-protein signaling 7	NP_002915.3	1.00035	UP	0.0989045	Cytoplasm	enzyme	expression	MG-132 in cell culture increases expression of a protein fragment (50-247) from human RGS7 protein in 293t cells.	Benzing T, Brandes R, Sellin L, Schermer B, Lecker S, Walz G, Kim E. Upregulation of RGS7 may contribute to tumor necrosis factor-induced changes in central nervous function. Nat Med. 1999 Aug;5(8):913-8.
Q2_P22346	C806106.1	Sjc_0068740/Smp_009030	RRM1	ribonucleotide reductase catalytic subunit M1	NP_001024.1	0.719686	UP	2.40987	Nucleus	enzyme	expression	In BxPC3 cells, MG-132 increases level of human RRM1 protein that is decreased by inhibition of active human Mek1/2 [MAP2K1/2] protein(s) by pimasertib.	Zhang Y, Li X, Chen Z, Bepler G. Ubiquitination and Degradation of Ribonucleotide Reductase M1 by the Polycomb Group Proteins RNF2 and Bmi1 and Cellular Response to Gemcitabine. Chien C-T, ed. PLoS ONE. 2014;9(3):e91186.
Q2_P07482	C812963.1	Smp_056440	SOD2	superoxide dismutase 2	NP_001019636.1	1.77217	UP	0	Cytoplasm	enzyme	expression	MG132 is involved in upregulation of MNSOD [SOD2] mRNA.	Legesse-Miller A, Raitman I, Haley EM, Liao A, Sun LL, Wang DJ, Krishnan N, Lemons JM, Suh EJ, Johnson EL, Lund BA, Coller HA. Quiescent fibroblasts are protected from proteasome inhibition-mediated toxicity. Mol Biol Cell. 2012 Sep;23(18):3566-81. Epub 2012 Aug 8.
Q2_P31317	C906786.1	Smp_157100	SPHK1	sphingosine kinase 1	NP_001136074.1	1.2176	UP	0.176019	Cytoplasm	kinase	molecular cleavage	MG-132 in culture medium decreases degradation of mouse Sphk1b protein in a membrane fraction from F9 cells.	Kihara A, Anada Y, Igarashi Y. Mouse sphingosine kinase isoforms SPHK1a and SPHK1b differ in enzymatic traits including stability, localization, modification, and oligomerization. J Biol Chem. 2006 Feb 17;281(7):4532-9.
Q2_P39847	JAP08535.C	Sjc_0308060/Smp_054470	TXN	thioredoxin	NP_003320.2	-1.11892	DOWN	0	Cytoplasm	enzyme	expression	In M-07e cells, MG-132 increases expression of human ADF [TXN] protein.	Jin BF, He K, Wang HX, Wang J, Zhou T, Lan Y, Hu MR, Wei KH, Yang SC, Shen BF, Zhang XM. Proteomic analysis of ubiquitin-proteasome effects: insight into the function of eukaryotic initiation factor 5A. Oncogene. 2003 Jul 31;22(31):4819-30.
