# Supplementary material for: Effects of proteasome inhibitor MG-132 on the parasite Schistosoma mansoni
Source: PLoS One. 2017 Sep 12;12(9):e0184192. doi: 10.1371/journal.pone.0184192 (PMC5595316; doi:10.1371/journal.pone.0184192)
Supplement: S1 Dataset — (XLSX) [file pone.0184192.s005.xlsx]

## Sheet: Plan1
DATASET S1 - List of repressed genes in MG132 treated adult worms (S. mansoni)
Row	Col	ProbeName	Contig	Annot	Sequence	Probe CV (Coeff Variation)	CV Best	ESTs Contig	Strand Contig	Status (50% coverage/80% identity)	Probe in Genome <= 2 mismatches)?	Probe GenBank on Sep 2nd 2010	Contig GenBank on Sep 2nd 2010	Probe Sequence	Contamination	New Gene? (no Smp - address)	Control Type	Gene Smp	Strand Contig versus Smp	Gene Sjc	Strand Contig versus Sjc	GI	Strand Contig versus GI	Gene category	NR Gene (Sma, Sjc, GI or Contig)	Probe Strand against NR Gene	UTR Smp	INTRON Smp	Gene annotation Smp	Gene annotation Sjc	Blast Gene Annotation Smp	Blast Gene Annotation Sjc	Gene annotation GI	Human GI	Human Refseq	E-value Human	Coverage Human	Human annotation	GO	Similar probes on either strand	CV Best for C Probes	Probe location in genome	MG132-1/Control1	MG132-1/Control1_swap	MG132-2/Control2	MG132-2/Control2_swap	MG132-3/Control3	MG132-3/Control3_swap	MG132-4/Control4
123	72	Q2_P08728	C902198.1	none	CGAACTTTTGCGTTTTTTAATAGATCTGGATCGTCGAATCCAGAACCTCCAATAATTCCA	0,366758607		C902198.1	C	IN_GENOME	YES	|(gi:256087853) methylthioadenosine phosphorylase [Schistosoma mansoni] 100%|	{gi|256087853 methylthioadenosine phosphorylase [Schistosoma mansoni] methylthioadenosine phosphorylase, putative [Schistosoma mansoni] (3e-10/cov=90%/id=91%)}{gi|91093945 PREDICTED: similar to S-methyl-5-thioadenosine phosphorylase [Tribolium castaneum]	CGAACTTTTGCGTTTTTTAATAGATCTGGATCGTCGAATCCAGAACCTCCAATAATTCCA	-	-	0	Smp_171620	U	-	-	gi|256087853	U	S. mansoni Gene Predictions	Smp_171620	C		X	methylthioadenosine phosphorylase, putative	-	|(gi:256087853) methylthioadenosine phosphorylase [Schistosoma mansoni] [2e-92/100%]||Sjp (gi:56758560) [8e-69/95%]||(gi:226468536) methylthioadenosine phosphorylase [Schistosoma japonicum] [9e-69/95%]||(gi:256075926) methylthioadenosine phosphorylase [Sc	-	gi|256087853 methylthioadenosine phosphorylase [Schistosoma mansoni] methylthioadenosine phosphorylase, putative [Schistosoma mansoni] (3e-10/cov=90%/id=91%)	47132622	NP_002442.2	5,00E-45	0,89	5'-methylthioadenosine phosphorylase [Homo sapiens]	|F GO:0017061|	Q2_P32356,Q2_P34066,Q2_P28440,Q2_P29565,Q2_P08728,Q2_P09831	*	[ Smp_scaff000425|60|111801|111861 PERFECT (60/0/0 qgap/0 tgap/-) ]	-2,720880616	-2,235134379	-2,660756497	-2,225426115	-3,238619268	-3,226509112	-2,2376317
513	80	Q2_P32288	C908635.1	none	CATGTGTACTGATGGTGATATATGTTTCAGTATTTTTCGCATTCTTTGTCTGATTGCACT	0,619216159		C908635.1	U	IN_GENOME	YES	No hits	{gi|226478912 5, 10-methenyltetrahydrofolate synthetase [Schistosoma japonicum] (0.033/cov=43%/id=57%)}	CATGTGTACTGATGGTGATATATGTTTCAGTATTTTTCGCATTCTTTGTCTGATTGCACT	-	-	0	Smp_087230	C	-	-	gi|226478912	C	S. mansoni Gene Predictions	Smp_087230	C		X	5-formyltetrahydrofolate cyclo-ligase, putative	-	|(gi:256052738) 5-formyltetrahydrofolate cyclo-ligase [Schistosoma mansoni] [2e-91/100%]||(gi:226478912) 5, 10-methenyltetrahydrofolate synthetase [Schistosoma japonicum] [2e-64/93%]||(gi:291241579) PREDICTED: 5, 10-methenyltetrahydrofolate synthetase-lik	-	gi|226478912 5, 10-methenyltetrahydrofolate synthetase [Schistosoma japonicum] (0.033/cov=43%/id=57%)	5453746	NP_006432.1	1,00E-09	0,92	5,10-methenyltetrahydrofolate synthetase (5-formyltetrahydrofolate cyclo-ligase) [Homo sapiens]	|F GO:0005524|		*	[ Smp_scaff000399|60|158774|158834 PERFECT (60/0/0 qgap/0 tgap/+) ]	-3,778764917	-3,379578622	-0,098948199	-0,33665995	-5,183890263	-5,491161143	-0,833219538
194	22	Q2_P14956	C913549.1	none	ACTGTCTGCTTTCTCGCTTTTTCTACTGTTCTACATCGGTAAGTAGTGCACGATTTAAAA	0,529688733		C913549.1	C	IN_GENOME	YES	No hits	NHF	ACTGTCTGCTTTCTCGCTTTTTCTACTGTTCTACATCGGTAAGTAGTGCACGATTTAAAA	-	Smp_scaff000081_192409_192647	0	-	-	-	-	-	-	No match	C913549.1	C			-	-	-	-	No hits	-	-	-	0	No hits	-		*	[ Smp_scaff000081|60|192494|192554 PERFECT (60/0/0 qgap/0 tgap/-) ]	-2,450585965	-2,501245111	-3,104984403	-2,720957332	-3,455723022	-3,167548839	-1,096542811
485	3	Q2_P17855	C921267.1	none	GATAAAGGTAATGAAGTTAATACGTAACTTTGTAGTGCATGAGCAAAACAACCTGTTGTG	0,535826603		C921267.1	C	IN_GENOME	YES	|(gi:256072177) steroid dehydrogenase [Schistosoma mansoni] 100%||(gi:256062216) steroid dehydrogenase [Schistosoma mansoni] 100%|	{gi|256072177 steroid dehydrogenase [Schistosoma mansoni] steroid dehydrogenase, putative [Schistosoma mansoni] (7e-15/cov=42%/id=89%)}{gi|256062216 steroid dehydrogenase [Schistosoma mansoni] steroid dehydrogenase, putative [Schistosoma mansoni] (8e-15/c	GATAAAGGTAATGAAGTTAATACGTAACTTTGTAGTGCATGAGCAAAACAACCTGTTGTG	-	-	0	Smp_120510	U	-	-	gi|256072177	U	S. mansoni Gene Predictions	Smp_120510	C		X	steroid dehydrogenase, putative	-	|(gi:256062216) steroid dehydrogenase [Schistosoma mansoni] [e-127/94%]||(gi:256072177) steroid dehydrogenase [Schistosoma mansoni] [e-125/94%]||Sjp (gi:56759456) [e-104/94%]||(gi:256090037) steroid dehydrogenase [Schistosoma mansoni] [3e-58/93%]||(gi:226	-	gi|256072177 steroid dehydrogenase [Schistosoma mansoni] steroid dehydrogenase, putative [Schistosoma mansoni] (7e-15/cov=42%/id=89%)	7705855	NP_057226.1	6,00E-38	0,93	hydroxysteroid (17-beta) dehydrogenase 12 [Homo sapiens]	|F GO:0004316|	Q2_P38337,Q2_P24840,Q2_P17855	*	[ Smp_scaff018923|60|7817|7877 PERFECT (60/0/0 qgap/0 tgap/+) ][ Smp_scaff000015||724365|724425 (59/1/0 qgap/0 tgap/-) ]	-3,66115519	-3,168411734	-2,59321727	-2,598907652	-1,206937396	-1,448636439	-2,368989283
245	6	Q2_P21581	C805071.1	none	AAAGGGATGAGTTCCTGTTATCGTATATGTATCCTGAACAAATTATCTCGATATAGTCTG	0,421256581		C805071.1	U	IN_GENOME	YES	No hits	{gi|225450344 PREDICTED: hypothetical protein [Vitis vinifera] (0.97/cov=50%/id=30%)}	AAAGGGATGAGTTCCTGTTATCGTATATGTATCCTGAACAAATTATCTCGATATAGTCTG	-	-	0	Smp_002160	C	-	-	gi|225450344	C	S. mansoni Gene Predictions	Smp_002160	C		X	hypothetical protein	-	|Hypothetical (gi:256070711) [0.0/100%]||Sjp (gi:76156683) [e-128/36%]||Sjp (gi:76155887) [1e-90/40%]||(gi:66500763) PREDICTED: similar to DNA methyltransferase 1 associated protein 1 [Apis mellifera] [6e-55/40%]||(gi:307206459) DNA methyltransferase 1-as	-	gi|225450344 PREDICTED: hypothetical protein [Vitis vinifera] (0.97/cov=50%/id=30%)	78000213	NP_001029196.1	8,00E-48	0,41	DNA methyltransferase 1 associated protein 1 [Homo sapiens]	|F GO:0003677|	Q2_P21581,Q2_P02510,Q2_P04359,Q2_P26870,Q2_P23866,Q2_P07404	*	[ Smp_scaff000003|60|1154657|1154717 PERFECT (60/0/0 qgap/0 tgap/+) ]	-2,204807959	-3,086349377	-0,876555431	-1,040912459	-4,419918541	-4,533280122	-1,196451696
525	18	Q2_P39518	JAP03949.C	SJCHGC07967 protein [Schistosoma japonicum] ||	GGCGTCGTGTATTAGATCGCTTACGCATGAATTCGTCCGACTCTTAATGTAAATTATTTT	0,502518503	*	JAP03949.C	U	OUT_GENOME	YES	No hits	{gi|56754419 SJCHGC07967 protein [Schistosoma japonicum] (2e-47/cov=41%/id=88%)}{gi|226481395 serine/threonine kinase 25 [Schistosoma japonicum] (3e-43/cov=37%/id=100%)}{gi|256088873 serine/threonine protein kinase [Schistosoma mansoni] serine/threonine k	GGCGTCGTGTATTAGATCGCTTACGCATGAATTCGTCCGACTCTTAATGTAAATTATTTT	-	-	0	-	-	-	-	gi|56754419	U	GenBank homolog	gi|56754419	U			-	-	-	-	gi|56754419 SJCHGC07967 protein [Schistosoma japonicum] (2e-47/cov=41%/id=88%)	-	-	-	0	No hits	-	Q2_P18336,Q2_P39518,Q2_P03724,Q2_P23048		[ Smp_scaff000595|60|42481|42541 PERFECT (60/0/0 qgap/0 tgap/+) ]	-2,137761143	-2,059383079	-1,831985831	-0,789280476	-4,504463546	-2,983639744	-0,55780164
449	41	Q2_P40316	JAP03944.S	none	GACCACTTTGACAGCGAACATGAACAATACCACAATTCGTGACCAGTTAATAATCCCATC	0,419681488		JAP03944.S	C	IN_GENOME	YES	|(gi:256088604) apoptosis regulator bax [Schistosoma mansoni] 100%|	{gi|256088604 apoptosis regulator bax [Schistosoma mansoni] apoptosis regulator bax, putative [Schistosoma mansoni] (2e-71/cov=91%/id=71%)}{gi|156408622 predicted protein [Nematostella vectensis] predicted protein [Nematostella vectensis] (4e-07/cov=56%/i	GACCACTTTGACAGCGAACATGAACAATACCACAATTCGTGACCAGTTAATAATCCCATC	-	-	0	Smp_095190	U	-	-	gi|256088604	U	S. mansoni Gene Predictions	Smp_095190	C		X	apoptosis regulator bax, putative	-	|(gi:256088604) apoptosis regulator bax [Schistosoma mansoni] [e-105/100%]||(gi:156408622) predicted protein [Nematostella vectensis] [7e-14/88%]||(gi:239751987) PREDICTED: putative Bcl-2 homologous antagonist/killer 2-like [Homo sapiens] [2e-11/67%]||(gi	-	gi|256088604 apoptosis regulator bax [Schistosoma mansoni] apoptosis regulator bax, putative [Schistosoma mansoni] (2e-71/cov=91%/id=71%)	239751987	XP_002348091.1	2,00E-13	0,67	PREDICTED: hypothetical protein XP_002348091 [Homo sapiens]	|F GO:0005515|	Q2_P36462,Q2_P40316,Q2_P03324,Q2_P22599,Q2_P38835	*	[ Smp_scaff000577|60|198177|198237 PERFECT (60/0/0 qgap/0 tgap/+) ]	-0,450791047	-0,758040456	-1,364952691	-1,584022748	-3,465510246	-3,593162605	-2,687078872
340	32	Q2_P13201	C910061.1	none	CCCTAGTCCACTAGAGTCTTGTGTAAAGTCACATGCATTCATATTAAGAATACTTGTATT	0,468831281		C910061.1	C	IN_GENOME	YES	|(gi:256075938) cytoplasmic polyadenylation element binding protein (cpeb) [Schistosoma mansoni] 100%|	{gi|256075938 cytoplasmic polyadenylation element binding protein (cpeb) [Schistosoma mansoni] cytoplasmic polyadenylation element binding protein (cpeb), putative [Schistosoma mansoni] (9e-83/cov=97%/id=97%)}{gi|196012804 hypothetical protein TRIADDRAFT_	CCCTAGTCCACTAGAGTCTTGTGTAAAGTCACATGCATTCATATTAAGAATACTTGTATT	-	-	0	Smp_137460	U	-	-	gi|256075938	U	S. mansoni Gene Predictions	Smp_137460	C			cytoplasmic polyadenylation element binding protein (cpeb), putative	-	|(gi:256075938) cytoplasmic polyadenylation element binding protein (cpeb) [Schistosoma mansoni] [0.0/100%]||(gi:195036970) GH19071 [Drosophila grimshawi] [4e-14/6%]||(gi:195391314) GJ22874 [Drosophila virilis] [1e-13/6%]||(gi:195109194) GI23215 [Drosophi	-	gi|256075938 cytoplasmic polyadenylation element binding protein (cpeb) [Schistosoma mansoni] cytoplasmic polyadenylation element binding protein (cpeb), putative [Schistosoma mansoni] (9e-83/cov=97%/id=97%)	119395725	NP_085097.3	3,00E-12	0,06	cytoplasmic polyadenylation element binding protein 1 isoform 1 [Homo sapiens]	|F GO:0008270|	Q2_P13201,Q2_P33054	*	[ Smp_scaff000059|60|235248|235308 PERFECT (60/0/0 qgap/0 tgap/+) ][ Smp_scaff000059||225186|225246 (59/1/0 qgap/0 tgap/+) ]	-1,918617877	-1,965309407	-1,984661056	-1,887217946	-1,228972673	-1,411091329	-3,015765237
435	69	Q2_P20472	C803524.1	SJCHGC04491 protein [Schistosoma japonicum] ||	GGCTGTTGGTCGCTATAATGTATATTCTTTCAACTGATTGAATCGGTAGTCTTTTTGTAA	0,474241177	*	C803524.1	U	IN_GENOME	YES	No hits	{gi|256052352 hypothetical protein [Schistosoma mansoni] expressed protein [Schistosoma mansoni] (0.0/cov=77%/id=90%)}{gi|256090964 hypothetical protein [Schistosoma mansoni] hypothetical protein [Schistosoma mansoni] (6e-90/cov=50%/id=57%)}{gi|76153133 S	GGCTGTTGGTCGCTATAATGTATATTCTTTCAACTGATTGAATCGGTAGTCTTTTTGTAA	-	-	0	Smp_158740	U	-	-	gi|256052352	U	S. mansoni Gene Predictions	Smp_158740	U			hypothetical protein	-	|Hypothetical (gi:256052352) [0.0/100%]||Hypothetical (gi:256090964) [6e-90/64%]||Sjp (gi:76153133) [4e-43/35%]|	-	gi|256052352 hypothetical protein [Schistosoma mansoni] expressed protein [Schistosoma mansoni] (0.0/cov=77%/id=90%)	-	-	-	0	No hits	-			[ Smp_scaff000218|60|333954|334014 PERFECT (60/0/0 qgap/0 tgap/-) ]	-2,538002815	-1,893579445	-2,347301707	-1,733606459	-2,566964333	-2,442119489	-1,483379858
26	35	Q2_P22707	C806602.1	none	TACATTTGCTGAGCAGTGCCTGCAGGAATTTGCCGCAAGCGACGACGGCAGATCTGAAGC	0,500510691	*	C806602.1	U	OUT_GENOME	NO	No hits	{gi|300311810 two component sensor histidine kinase [Herbaspirillum seropedicae SmR1] two component sensor histidine kinase protein [Herbaspirillum seropedicae SmR1] (2e-05/cov=48%/id=29%)}{gi|297530123 integral membrane sensor signal transduction histidi	TACATTTGCTGAGCAGTGCCTGCAGGAATTTGCCGCAAGCGACGACGGCAGATCTGAAGC	-	-	0	-	-	-	-	gi|300311810	U	GenBank homolog	gi|300311810	U			-	-	-	-	gi|300311810 two component sensor histidine kinase [Herbaspirillum seropedicae SmR1] two component sensor histidine kinase protein [Herbaspirillum seropedicae SmR1] (2e-05/cov=48%/id=29%)	13124875	NP_074035.1	0,53	0,16	smooth muscle myosin heavy chain 11 isoform SM2A [Homo sapiens]	-			-	-1,786564271	-1,478096829	-1,151954828	-1,38003411	-2,984151534	-3,504661107	-1,798327686
356	18	Q2_P31454	C907025.1	none	GGGTTGAGGCGTAGTGAAATAGATTAGCCTGTCCTGTTATTGTGTTGCTGACTTCGTTCC	0,595286776		C907025.1	U	IN_GENOME	YES	No hits	NHF	GGGTTGAGGCGTAGTGAAATAGATTAGCCTGTCCTGTTATTGTGTTGCTGACTTCGTTCC	-	-	0	Smp_194680	C	-	-	-	-	S. mansoni Gene Predictions	Smp_194680	C	X		hypothetical protein	-	|Hypothetical (gi:256070183) [0.0/100%]||Sjp (gi:56757948) [e-112/98%]||Hypothetical (gi:226469090) [e-112/98%]||Hypothetical (gi:257207697) [5e-91/87%]||Hypothetical (gi:257215740) [2e-49/28%]|	-	No hits	-	-	-	0	No hits	|F GO:0000166|		*	[ Smp_scaff019021|60|198963|199023 PERFECT (60/0/0 qgap/0 tgap/-) ]	-1,895788708	-1,777523336	-2,341319352	-2,526749457	-1,238245251	-1,638748958	-1,884595073
156	2	Q2_P38626	JAP09001.C	none	GATGAGTTAATGTAGCATAAGGCAAACTACGACATAACGGATTCCATTTCTGTGTGATTT	0,48983937		JAP09001.C	C	OUT_GENOME	YES	|(gi:226486916) Protein FAM79A [Schistosoma japonicum] 100%||(gi:226486914) Protein FAM79A [Schistosoma japonicum] 100%||(gi:226486912) Protein FAM79A [Schistosoma japonicum] 100%||(gi:256085401) 100%|	{gi|226486912 Protein FAM79A [Schistosoma japonicum] (4e-50/cov=31%/id=98%)}{gi|226486916 Protein FAM79A [Schistosoma japonicum] (5e-49/cov=31%/id=97%)}{gi|256085401 hypothetical protein [Schistosoma mansoni] expressed protein [Schistosoma mansoni] (9e-49	GATGAGTTAATGTAGCATAAGGCAAACTACGACATAACGGATTCCATTTCTGTGTGATTT	-	-	0	-	-	-	-	gi|226486912	U	GenBank homolog	gi|226486912	C			-	-	-	-	gi|226486912 Protein FAM79A [Schistosoma japonicum] (4e-50/cov=31%/id=98%)	38679907	NP_877429.2	4,00E-22	0,83	tumor protein p63 regulated 1-like [Homo sapiens]	|GO:0008021||GO:0030054||GO:0031410||GO:0045202||GO:0042802|	Q2_P40460,Q2_P38919,Q2_P29509,Q2_P39897,Q2_P09773,Q2_P38626	*	[ Smp_scaff000264|60|1402859|1402919 PERFECT (60/0/0 qgap/0 tgap/-) ]	-1,678504176	-1,971829586	-0,830021638	-1,147715797	-3,854143537	-2,533471581	-1,023375069
308	36	Q2_P32621	C909325.1	none	CGAAATGACATTTTATTGTTGACTAGAGGTAACACGCAATAAATGGATATTCCTGAACGA	0,583068217		C909325.1	U	IN_GENOME	YES	No hits	{gi|256074325 hypothetical protein [Schistosoma mansoni] expressed protein [Schistosoma mansoni] (1e-40/cov=90%/id=98%)}{gi|195452150 GK13257 [Drosophila willistoni] GK13257 [Drosophila willistoni] (8e-04/cov=61%/id=36%)}{gi|195389394 GJ23380 [Drosophila	CGAAATGACATTTTATTGTTGACTAGAGGTAACACGCAATAAATGGATATTCCTGAACGA	-	-	0	Smp_133160	C	-	-	gi|256074325	C	S. mansoni Gene Predictions	Smp_133160	C			hypothetical protein	-	|Hypothetical (gi:256074325) [e-100/100%]||(gi:156403844) predicted protein [Nematostella vectensis] [8e-17/110%]||(gi:195452150) GK13257 [Drosophila willistoni] [2e-16/88%]||Hypothetical (gi:157113935) [8e-16/91%]||Hypothetical (gi:170042806) [1e-15/106%	-	gi|256074325 hypothetical protein [Schistosoma mansoni] expressed protein [Schistosoma mansoni] (1e-40/cov=90%/id=98%)	188528686	NP_001120867.1	1,00E-12	0,78	hypothetical protein LOC151194 [Homo sapiens]	|F GO:0008276|	Q2_P32621,Q2_P12807	*	[ Smp_scaff000038|60|1225336|1225396 PERFECT (60/0/0 qgap/0 tgap/-) ]	-1,512303651	-1,631899944	-0,91980395	-0,802917774	-3,497481407	-3,589345924	-1,637027637
343	41	Q2_P00570	C801537.1	none	TTTTGGGATATGATATAAACATCAACAAACAGTGGTCGTATTAGCAGTCGACAGATATCT	0,380670051	*	C801537.1	C	OUT_GENOME	NO*	No hits	{gi|221485233 hypothetical protein TGGT1_105410 [Toxoplasma gondii GT1] (0.080/cov=13%/id=44%)}	TTTTGGGATATGATATAAACATCAACAAACAGTGGTCGTATTAGCAGTCGACAGATATCT	-	-	0	-	-	-	-	gi|221485233	C	GenBank homolog	gi|221485233	U			-	-	-	-	gi|221485233 hypothetical protein TGGT1_105410 [Toxoplasma gondii GT1] (0.080/cov=13%/id=44%)	239754410	XP_002345977.1	0,002	0,44	PREDICTED: hypothetical protein [Homo sapiens]	-			[ Smp_scaff000093|60|838350|838410 PERFECT (60/0/0 qgap/0 tgap/+) ]	-0,472801139	-0,885784026	-1,222473754	-1,538674011	-3,181117313	-3,429521508	-2,222006285
83	45	Q2_P09722	C903654.1	none	GGTTCTGTTCCTTTTACAATATCTTCATCTCCACTATCATCCCATTCGTTTAGGTATTTA	0,469580385		C903654.1	C	IN_GENOME	YES	|(gi:256083743) schwannomin interacting protein [Schistosoma mansoni] 100%|	{gi|256083743 schwannomin interacting protein [Schistosoma mansoni] schwannomin interacting protein, putative [Schistosoma mansoni] (2e-50/cov=89%/id=98%)}{gi|76154018 SJCHGC04669 protein [Schistosoma japonicum] (7e-05/cov=40%/id=51%)}{gi|145608174 hypoth	GGTTCTGTTCCTTTTACAATATCTTCATCTCCACTATCATCCCATTCGTTTAGGTATTTA	-	-	0	Smp_159440	U	-	-	gi|256083743	U	S. mansoni Gene Predictions	Smp_159440	C			schwannomin interacting protein, putative	-	|(gi:256083743) schwannomin interacting protein [Schistosoma mansoni] [0.0/100%]||Sjp (gi:76154018) [5e-65/35%]||Sjp (gi:76157073) [7e-34/23%]||Sjp (gi:56754187) [1e-30/15%]||Hypothetical (gi:156546651) [1e-12/17%]|	-	gi|256083743 schwannomin interacting protein [Schistosoma mansoni] schwannomin interacting protein, putative [Schistosoma mansoni] (2e-50/cov=89%/id=98%)	7657540	NP_055390.1	8,00E-12	0,17	schwannomin interacting protein 1 [Homo sapiens]	|F GO:0005515|	Q2_P30466,Q2_P10688,Q2_P09722,Q2_P29462,Q2_P28679,Q2_P30418,Q2_P29636,Q2_P37879,Q2_P08963,Q2_P10638	*	[ Smp_scaff000228|60|184727|184787 PERFECT (60/0/0 qgap/0 tgap/-) ]	-1,631365588	-1,379359953	-1,224740272	-1,226170163	-2,74333237	-2,519893783	-1,742161524
522	12	Q2_P11632	C906993.1	none	TTAAGACTCATCAGCTGAATATACTTGGAACTCAGGCTTGATGTTCACTCCGGGATTCGA	0,580814451		C906993.1	C	IN_GENOME	YES	No hits	{gi|256052216 dynein heavy chain [Schistosoma mansoni] dynein heavy chain, putative [Schistosoma mansoni] (0.015/cov=32%/id=51%)}	TTAAGACTCATCAGCTGAATATACTTGGAACTCAGGCTTGATGTTCACTCCGGGATTCGA	-	-	0	Smp_135770	U	-	-	gi|256052216	C	S. mansoni Gene Predictions	Smp_135770	C		X	zinc finger protein, putative	-	|(gi:256075274) zinc finger protein [Schistosoma mansoni] [e-167/100%]||Sjp (gi:56759324) [8e-54/48%]||(gi:226478714) putative palmitoyltransferase ZDHHC8 [Schistosoma japonicum] [4e-51/45%]||(gi:74008395) PREDICTED: similar to Zinc finger DHHC domain con	-	gi|256052216 dynein heavy chain [Schistosoma mansoni] dynein heavy chain, putative [Schistosoma mansoni] (0.015/cov=32%/id=51%)	45433499	NP_115659.1	5,00E-27	0,44	zinc finger, DHHC-type containing 18 [Homo sapiens]	|F GO:0008270|	Q2_P31430,Q2_P39246,Q2_P39419,Q2_P11632	*	[ Smp_scaff000049|60|1873378|1873438 PERFECT (60/0/0 qgap/0 tgap/+) ]	-1,353158045	-1,504074276	-1,958957496	-2,023092499	-2,033168087	-2,351254386	-1,863182877
240	9	Q2_P37788	C919228.1	none	GCTACTCAAATGGTTGCCATTACATCTCAATCCCCATATAGTAAATCAAAGTATTTACAG	0,502900694	*	C919228.1	U	IN_GENOME	YES	|(gi:256083432) AMP dependent ligase [Schistosoma mansoni] 100%|	{gi|256083432 AMP dependent ligase [Schistosoma mansoni] AMP dependent ligase, putative [Schistosoma mansoni] (5e-64/cov=85%/id=89%)}	GCTACTCAAATGGTTGCCATTACATCTCAATCCCCATATAGTAAATCAAAGTATTTACAG	-	-	0	Smp_158480	U	-	-	gi|256083432	U	S. mansoni Gene Predictions	Smp_158480	U		X	AMP dependent ligase, putative	-	|(gi:256083432) AMP dependent ligase [Schistosoma mansoni] [0.0/100%]||(gi:194746743) GF16040 [Drosophila ananassae] [4e-20/76%]||(gi:261228534) Ebony [Papilio xuthus] [4e-19/59%]||(gi:195355532) GM15090 [Drosophila sechellia] [1e-18/66%]||(gi:195569225)	-	gi|256083432 AMP dependent ligase [Schistosoma mansoni] AMP dependent ligase, putative [Schistosoma mansoni] (5e-64/cov=85%/id=89%)	-	-	-	0	No hits	|F GO:0016208|	Q2_P17377,Q2_P37788		[ Smp_scaff000215|60|124696|124756 PERFECT (60/0/0 qgap/0 tgap/-) ]	-1,171017733	-1,142244581	-1,020299409	-0,756672573	-4,350114282	-4,216125878	-0,901889609
258	76	Q2_P21035	C804288.1	none	TGTCCACTTTTTAAAATGAGTGGTCTGAGTAGATATATTTTTGCACTTTCTCCGCCCCAT	0,627681426		C804288.1	U	OUT_GENOME	NO	No hits	NHF	TGTCCACTTTTTAAAATGAGTGGTCTGAGTAGATATATTTTTGCACTTTCTCCGCCCCAT	-	-	0	-	-	-	-	-	-	No match	C804288.1	U			-	-	-	-	No hits	15618997	NP_056511.2	0,46	0,23	glutathione peroxidase 7 [Homo sapiens]	-		*	-	-1,136096231	-1,388976535	-0,497304597	-0,611635457	-3,350498313	-3,520391475	-2,09354648
143	78	Q2_P39789	JAP07882.C	SJCHGC03867 protein [Schistosoma japonicum] ||	TCCCGAACTGTCAGCTATCCTGGCTGAACGACGCCAACGACATCGTGAGTCTAGAAAGCG	0,389830498	*	JAP07882.C	U	OUT_GENOME	YES	|(gi:256081827) 100%||Sjp (gi:56757111) 84%|	{gi|56757111 SJCHGC03867 protein [Schistosoma japonicum] (3e-73/cov=50%/id=90%)}{gi|256081827 hypothetical protein [Schistosoma mansoni] expressed protein [Schistosoma mansoni] (3e-32/cov=51%/id=53%)}{gi|296234581 PREDICTED: hypothetical protein LOC100411	TCCCGAACTGTCAGCTATCCTGGCTGAACGACGCCAACGACATCGTGAGTCTAGAAAGCG	-	-	0	-	-	Sjc_0306830	U	gi|56757111	U	S. japonicum Gene Predictions	Sjc_0306830	U			-	Sjp 0306830|expressed protein	-	|Sjp (gi:56757111) [7e-74/100%]||(gi:256081827) [8e-33/102%]||(gi:296234581) [2e-04/47%]||(gi:158293746) AGAP004984-PA [Anopheles gambiae str. PEST] [4e-04/66%]||(gi:301785191) PREDICTED: leukocyte receptor cluster member 1-like [Ailuropoda melanoleuca] [	gi|56757111 SJCHGC03867 protein [Schistosoma japonicum] (3e-73/cov=50%/id=90%)	24308289	NP_077292.1	7,00E-05	0,38	leukocyte receptor cluster (LRC) member 1 [Homo sapiens]	-	Q2_P19215,Q2_P39789		[ Smp_scaff000159|60|1491233|1491293 PERFECT (60/0/0 qgap/0 tgap/+) ]	-1,4931882	-1,307455335	-2,299669717	-1,430701464	-2,243080578	-2,030100717	-1,360533912
358	64	Q2_P09699	C903628.1	none	GATCTCATCATTTCATTTGGTCCATAATGTTTAAGCAGCAATAGAAAAGTCGAGAGTACA	0,481745786		C903628.1	C	IN_GENOME	YES	No hits	{gi|256080369 pyridoxamine 5'-phosphate oxidase [Schistosoma mansoni] pyridoxamine 5'-phosphate oxidase [Schistosoma mansoni] (0.64/cov=17%/id=94%)}	GATCTCATCATTTCATTTGGTCCATAATGTTTAAGCAGCAATAGAAAAGTCGAGAGTACA	-	-	0	Smp_051550.1	U	-	-	gi|256080369	U	S. mansoni Gene Predictions	Smp_051550.x	C			pyridoxamine 5'-phosphate oxidase	-	|(gi:256080369) pyridoxamine 5'-phosphate oxidase [Schistosoma mansoni] [e-143/100%]||Sjp (gi:56756052) [2e-92/76%]||(gi:149723910) PREDICTED: similar to Pyridoxine-5-phosphate oxidase (Pyridoxamine-phosphate oxidase) [Equus caballus] [1e-68/93%]||(gi:158	-	gi|256080369 pyridoxamine 5'-phosphate oxidase [Schistosoma mansoni] pyridoxamine 5'-phosphate oxidase [Schistosoma mansoni] (0.64/cov=17%/id=94%)	8922498	NP_060599.1	9,00E-69	0,96	pyridoxine 5'-phosphate oxidase [Homo sapiens]	|F GO:0004733|		*	[ Smp_scaff000130|60|1091056|1091116 PERFECT (60/0/0 qgap/0 tgap/+) ]	-1,459707898	-1,303040774	-1,809792452	-2,038195478	-2,663655663	-2,715862697	-0,46576128
303	77	Q2_P05882	C810644.1	hypothetical protein DDB0167791 [Dictyostelium discoideum] gb|AAM44363.1| hypothetical protein [Dictyostelium discoideum] gb|AAM09303.2| similar to Plasmodium lophurae. Histidine-rich glycoprotein precursor [Dictyostelium discoideum] gb|EAL70171.1| hypoth	GTATACATTGTTCAAGTTCATCAAAGTCGAATAAAGAGAGAGACTGAAGAGATGCATTGT	0,374862458	*	C810644.1	C	IN_GENOME	YES	No hits	{gi|256079377 ubiquitin-specific peptidase 42 (C19 family) [Schistosoma mansoni] ubiquitin-specific peptidase 42 (C19 family) [Schistosoma mansoni] (3e-37/cov=40%/id=54%)}	GTATACATTGTTCAAGTTCATCAAAGTCGAATAAAGAGAGAGACTGAAGAGATGCATTGT	-	-	0	Smp_046430	C	-	-	gi|256079377	C	S. mansoni Gene Predictions	Smp_046430	U			ubiquitin-specific peptidase 42 (C19 family)	-	|(gi:256079377) ubiquitin-specific peptidase 42 (C19 family) [Schistosoma mansoni] [0.0/100%]||Sjp (gi:56758872) [e-105/29%]||(gi:55773913) putative ubiquitin-specific protease 23 [Oryza sativa Japonica Group] [8e-53/44%]||(gi:115466786) Os06g0184300 [Ory	-	gi|256079377 ubiquitin-specific peptidase 42 (C19 family) [Schistosoma mansoni] ubiquitin-specific peptidase 42 (C19 family) [Schistosoma mansoni] (3e-37/cov=40%/id=54%)	79750944	NP_115548.1	6,00E-54	0,39	ubiquitin specific peptidase 42 [Homo sapiens]	|F GO:0008233|			[ Smp_scaff000118|60|390959|391019 PERFECT (60/0/0 qgap/0 tgap/-) ]	-0,795241834	-0,841275162	-0,984995429	-0,810574572	-3,336860492	-3,742724738	-1,874893025
104	26	Q2_P36312	C916221.1	none	GAATGGAATAGGGCATACGAGAAATGATACAAAATGGTGTAAATATGTAGTCTGTTGCTA	0,452857259		C916221.1	U	IN_GENOME	YES	No hits	{gi|160896255 histidine kinase [Delftia acidovorans SPH-1] histidine kinase [Delftia acidovorans SPH-1] (0.21/cov=32%/id=33%)}{gi|195115994 GI12165 [Drosophila mojavensis] GI12165 [Drosophila mojavensis] (0.60/cov=43%/id=23%)}{gi|296221478 PREDICTED: hypo	GAATGGAATAGGGCATACGAGAAATGATACAAAATGGTGTAAATATGTAGTCTGTTGCTA	-	-	0	Smp_155360	C	-	-	gi|160896255	C	S. mansoni Gene Predictions	Smp_155360	C		X	DNA-binding protein inhibitor, putative	-	|(gi:256082410) DNA-binding protein inhibitor [Schistosoma mansoni] [3e-50/100%]||(gi:226479916) Basic helix-loop-helix dimerisation region bHLH,domain-containing protein [Schistosoma japonicum] [3e-45/100%]||(gi:148709102) inhibitor of DNA binding 4 [Mus	-	gi|160896255 histidine kinase [Delftia acidovorans SPH-1] histidine kinase [Delftia acidovorans SPH-1] (0.21/cov=32%/id=33%)	4504573	NP_001537.1	9,00E-09	0,43	inhibitor of DNA binding 4, dominant negative helix-loop-helix protein [Homo sapiens]	|F GO:0003677|	Q2_P35651,Q2_P15637,Q2_P36312,Q2_P39863,Q2_P38615	*	[ Smp_scaff000185|60|68509|68569 PERFECT (60/0/0 qgap/0 tgap/+) ]	-1,497064388	-1,993306528	-2,127947809	-2,015661472	-0,461180422	-0,657602716	-2,192072079
236	17	Q2_P30711	C905469.1	none	GCTGAAAGCTTCCCGTTTCTTCACTGAATAAATTTCCCAAATATTTTGGAACAGTAAACA	0,595917916		C905469.1	U	IN_GENOME	YES	|(gi:256090672) notch [Schistosoma mansoni] 100%|	{gi|256090672 notch [Schistosoma mansoni] notch [Schistosoma mansoni] (5e-56/cov=90%/id=100%)}{gi|194216723 PREDICTED: similar to ATP-binding cassette sub-family A member 6 [Equus caballus] (0.63/cov=41%/id=40%)}	GCTGAAAGCTTCCCGTTTCTTCACTGAATAAATTTCCCAAATATTTTGGAACAGTAAACA	-	-	0	Smp_105360	C	-	-	gi|256090672	C	S. mansoni Gene Predictions	Smp_105360	C			notch	-	|(gi:256090672) notch [Schistosoma mansoni] [0.0/100%]||Sjp (gi:76155263) [4e-80/15%]||Sjp (gi:56759198) [5e-51/13%]||Hypothetical (gi:256068527) [1e-43/8%]||(gi:195477408) N [Drosophila yakuba] [2e-38/41%]|	-	gi|256090672 notch [Schistosoma mansoni] notch [Schistosoma mansoni] (5e-56/cov=90%/id=100%)	55770876	NP_004548.3	2,00E-35	0,37	notch4 preproprotein [Homo sapiens]	|F GO:0005515|	Q2_P02156,Q2_P30711,Q2_P10915,Q2_P39200,Q2_P17548,Q2_P38426,Q2_P38014	*	[ Smp_scaff002003|60|259645|259705 PERFECT (60/0/0 qgap/0 tgap/+) ]	-1,828418246	-1,795006196	-0,613044325	-2,164571597	-2,878212973	-2,433348859	-0,256785047
174	47	Q2_P17383	C919246.1	none	GACGTCGACGTCTTTCATCTTTTGAATTTGTATCTAAATGTAAAGATGATGATGAAGAGG	0,536315187		C919246.1	C	IN_GENOME	YES	No hits	{gi|256053284 bone morphogenetic protein antagonist noggin [Schistosoma mansoni] bone morphogenetic protein antagonist noggin, putative [Schistosoma mansoni] (1e-22/cov=64%/id=55%)}{gi|225691098 noggin-like protein 8 [Schmidtea mediterranea] (2e-05/cov=17	GACGTCGACGTCTTTCATCTTTTGAATTTGTATCTAAATGTAAAGATGATGATGAAGAGG	-	-	0	Smp_099440	U	Sjc_0113360	U	gi|256053284	U	S. mansoni Gene Predictions	Smp_099440	C		X	bone morphogenetic protein antagonist noggin, putative	Sjp 0113360|IPR008717,Noggin,domain-containing	|(gi:256053284) bone morphogenetic protein antagonist noggin [Schistosoma mansoni] [0.0/100%]||(gi:225691098) noggin-like protein 8 [Schmidtea mediterranea] [2e-45/80%]||(gi:256085211) bone morphogenetic protein antagonist noggin [Schistosoma mansoni] [2e	|(gi:256053284) bone morphogenetic protein antagonist noggin [Schistosoma mansoni] [e-140/90%]||(gi:225691098) noggin-like protein 8 [Schmidtea mediterranea] [2e-26/42%]||(gi:256085211) bone morphogenetic protein antagonist noggin [Schistosoma mansoni] [2	gi|256053284 bone morphogenetic protein antagonist noggin [Schistosoma mansoni] bone morphogenetic protein antagonist noggin, putative [Schistosoma mansoni] (1e-22/cov=64%/id=55%)	4885523	NP_005441.1	1,00E-12	0,36	noggin precursor [Homo sapiens]	|P GO:0007275|	Q2_P12775,Q2_P37798,Q2_P17383,Q2_P32591	*	[ Smp_scaff000624|60|49254|49314 PERFECT (60/0/0 qgap/0 tgap/-) ]	-0,725555363	-0,818579241	-0,917831369	-0,861512598	-3,151444133	-3,650610001	-1,949206063
225	33	Q2_P01660	C803630.1	none	TTAATTGTAGAATATAATCTGTTCTTTCCTTTGCATCACCTAGTGCCCACGTGCTTTGCG	0,489530335		C803630.1	C	OUT_GENOME	NO	No hits	{gi|284037388 stem cell self-renewal protein Piwi domain protein [Spirosoma linguale DSM 74] stem cell self-renewal protein Piwi domain protein [Spirosoma linguale DSM 74] (7e-42/cov=96%/id=47%)}{gi|283781197 stem cell self-renewal protein Piwi domain pro	TTAATTGTAGAATATAATCTGTTCTTTCCTTTGCATCACCTAGTGCCCACGTGCTTTGCG	-	-	0	-	-	-	-	gi|284037388	U	GenBank homolog	gi|284037388	C			-	-	-	-	gi|284037388 stem cell self-renewal protein Piwi domain protein [Spirosoma linguale DSM 74] stem cell self-renewal protein Piwi domain protein [Spirosoma linguale DSM 74] (7e-42/cov=96%/id=47%)	-	-	-	0	No hits	-		*	-	-1,164327892	-1,203412889	-0,568034837	-0,540583124	-3,023562854	-3,131821675	-2,157259439
530	74	Q2_P22305	C806054.1	none	CCATAGTTTCCGAGTTTTACTCTAATACTGATATGGACAAATATCTTTCACTCCAGAAAG	0,502511268	*	C806054.1	U	IN_GENOME	NO*	No hits	NHF	CCATAGTTTCCGAGTTTTACTCTAATACTGATATGGACAAATATCTTTCACTCCAGAAAG	-	-	0	-	-	-	-	-	-	No match	C806054.1	U			-	-	-	-	No hits	-	-	-	0	No hits	-			[ Smp_scaff000254|60|717492|717552 PERFECT (60/0/0 qgap/0 tgap/-) ]	-1,939699629	-2,483226186	-0,821782412	-0,788401493	-2,116551864	-1,767156077	-1,64238476
64	9	Q2_P40200	JAP01517.S	none	TTGCTCTTTCGGCACGCACAACTGTATTGTTTAGTTCATCTTGCAGTTGTTCGCATTGTT	0,49464911		JAP01517.S	U	OUT_GENOME	YES	|(gi:256077086) Paramyosin (Allergen Blo t 11) [Schistosoma mansoni] 100%|	{gi|256077086 Paramyosin (Allergen Blo t 11) [Schistosoma mansoni] Paramyosin (Allergen Blo t 11), putative [Schistosoma mansoni] (2e-28/cov=42%/id=59%)}{gi|123507460 hypothetical protein [Trichomonas vaginalis G3] hypothetical protein TVAG_291480 [Tricho	TTGCTCTTTCGGCACGCACAACTGTATTGTTTAGTTCATCTTGCAGTTGTTCGCATTGTT	-	-	0	-	-	-	-	gi|256077086	C	GenBank homolog	gi|256077086	C			-	-	-	-	gi|256077086 Paramyosin (Allergen Blo t 11) [Schistosoma mansoni] Paramyosin (Allergen Blo t 11), putative [Schistosoma mansoni] (2e-28/cov=42%/id=59%)	41322916	NP_958782.1	7,40E-02	0,31	plectin 1 isoform 6 [Homo sapiens]	-	Q2_P40891,Q2_P40200,Q2_P38735	*	[ Smp_scaff000075|60|1316767|1316827 PERFECT (60/0/0 qgap/0 tgap/+) ]	-1,378582349	-0,830631688	-0,322569023	-0,47919145	-3,835823829	-5,021429167	-0,484634323
451	45	Q2_P13661	C910971.1	none	GTAGTCGTCCGCGCAAATATATGGTGAAATCATCCTCTAAATATTACTATATTAGTGATG	0,45179029		C910971.1	C	IN_GENOME	YES	No hits	NHF	GTAGTCGTCCGCGCAAATATATGGTGAAATCATCCTCTAAATATTACTATATTAGTGATG	-	-	0	Smp_145980.3	U	-	-	-	-	S. mansoni Gene Predictions	Smp_145980.x	C		X	sodium/dicarboxylate symporter-related	-	|(gi:256078927) sodium/dicarboxylate symporter-related [Schistosoma mansoni] [e-172/97%]||(gi:256078929) sodium/dicarboxylate symporter-related [Schistosoma mansoni] [e-116/68%]||(gi:291235253) PREDICTED: GLutamate Transporter family member (glt-5)-like [	-	No hits	66773030	NP_004161.4	2,00E-29	1,01	solute carrier family 1, member 1 [Homo sapiens]	|F GO:0005351|	Q2_P33533,Q2_P13661,Q2_P31490,Q2_P11023,Q2_P11689,Q2_P30815	*	[ Smp_scaff000108|60|408365|408425 PERFECT (60/0/0 qgap/0 tgap/+) ]	-1,129969763	-2,275764983	-0,637030563	-1,470878629	-3,004102237	-2,738011121	-0,482134186
468	32	Q2_P38738	JAP01537.S	nicotinic acetylcholine receptor alpha subunit precursor [Schistosoma bovis] ||nicotinic acetylcholine receptor alpha subunit precursor [Schistosoma haematobium] ||nicotinic acetylcholine receptor alpha subunit precursor [Schistosoma mansoni] ||nicotinic	CAAGATGAATTAATGAGTTTAGAATGGAAATTCGCAGCTCGTGTGATTGATCGTTTTTGT	0,371254027	*	JAP01537.S	C	OUT_GENOME	YES	|(gi:256076599) nAChR subunit (ShAR1-alpha-like) [Schistosoma mansoni] 100%||(gi:40317595) nicotinic acetylcholine receptor alpha subunit precursor [Schistosoma mansoni] 100%||(gi:40317587) nicotinic acetylcholine receptor alpha subunit precursor [Schisto	{gi|40317591 nicotinic acetylcholine receptor alpha subunit precursor [Schistosoma bovis] (3e-31/cov=29%/id=88%)}{gi|40317587 nicotinic acetylcholine receptor alpha subunit precursor [Schistosoma haematobium] (4e-31/cov=28%/id=89%)}{gi|256076599 nAChR sub	CAAGATGAATTAATGAGTTTAGAATGGAAATTCGCAGCTCGTGTGATTGATCGTTTTTGT	-	-	0	-	-	-	-	gi|40317591	C	GenBank homolog	gi|40317591	U			-	-	-	-	gi|40317591 nicotinic acetylcholine receptor alpha subunit precursor [Schistosoma bovis] (3e-31/cov=29%/id=88%)	4502831	NP_000737.1	1,00E-93	0,49	cholinergic receptor, nicotinic, alpha 7 precursor [Homo sapiens]	-	Q2_P33963,Q2_P14086,Q2_P26462,Q2_P38738,Q2_P29799,Q2_P39980,Q2_P10040		[ Smp_scaff000070|60|109282|109342 PERFECT (60/0/0 qgap/0 tgap/-) ]	-1,996514825	-1,839329269	-1,944160661	-1,376937402	-2,585725738	-2,323459909	-0,433803626
452	6	Q2_P03465	C806679.1	PREDICTED: similar to transportin 1 karyopherin (importin) beta 2 importin beta 2 M9 region interaction protein [Gallus gallus] ||PREDICTED: similar to transportin 1 [Rattus norvegicus] ||transportin 1 [Mus musculus] gb|AAH55372.1| Tnpo1 protein [Mus m	ATCCCTTGATAGAAATTATCAATCGTCAAAGTACACCTAAGACACTCCACGAAAATACTG	0,382892968	*	C806679.1	C	IN_GENOME	YES	|(gi:256077749) importin-beta 2 [Schistosoma mansoni] 100%||(gi:226468318) Transportin-2 [Schistosoma japonicum] 94%|	{gi|256077749 importin-beta 2 [Schistosoma mansoni] importin-beta 2, putative [Schistosoma mansoni] (0.0/cov=70%/id=99%)}{gi|226468318 Transportin-2 [Schistosoma japonicum] (0.0/cov=70%/id=96%)}{gi|226483379 Transportin-2 [Schistosoma japonicum] (e-166/co	ATCCCTTGATAGAAATTATCAATCGTCAAAGTACACCTAAGACACTCCACGAAAATACTG	-	-	0	Smp_142770	C	Sjc_0214200	C	gi|256077749	C	S. mansoni Gene Predictions	Smp_142770	U			importin-beta 2, putative	Sjp 0214200|Transportin-1, putative	|(gi:256077749) importin-beta 2 [Schistosoma mansoni] [0.0/100%]||(gi:226483379) Transportin-2 [Schistosoma japonicum] [0.0/81%]||Hypothetical (gi:147902780) [0.0/98%]||(gi:301618226) PREDICTED: transportin-2-like [Xenopus (Silurana) tropicalis] [0.0/98%]	|(gi:226483379) Transportin-2 [Schistosoma japonicum] [0.0/100%]||(gi:256077749) importin-beta 2 [Schistosoma mansoni] [0.0/96%]||(gi:118103939) PREDICTED: similar to karyopherin beta2 [Gallus gallus] [0.0/98%]||(gi:195337893) GM14771 [Drosophila sechelli	gi|256077749 importin-beta 2 [Schistosoma mansoni] importin-beta 2, putative [Schistosoma mansoni] (0.0/cov=70%/id=99%)	23510381	NP_694858.1	0	0,99	transportin 1 isoform 2 [Homo sapiens]	|F GO:0008565|	Q2_P03465,Q2_P26490,Q2_P03893,Q2_P01225		[ Smp_scaff000091|60|402245|402305 PERFECT (60/0/0 qgap/0 tgap/-) ]	-1,369291826	-1,537702915	-1,224771336	-1,510707173	-1,899037157	-2,116854779	-1,45920331
418	7	Q2_P25006	C809643.1	SJCHGC04298 protein [Schistosoma japonicum] ||PREDICTED: similar to Phosphorylase b kinase beta regulatory chain (Phosphorylase kinase beta subunit) isoform 1 [Canis familiaris] ||PREDICTED: similar to Phosphorylase b kinase beta regulatory chain (Phospho	CCTTCACAGGTATTTGTGAAACATTCTTTTAGTATTTAAACATCCTTATAGTGTGGCCAC	0,369695369	*	C809643.1	U	IN_GENOME	YES	No hits	{gi|256084500 phosphorylase B kinase beta kpbb [Schistosoma mansoni] phosphorylase B kinase beta, kpbb, putative [Schistosoma mansoni] (0.0/cov=44%/id=100%)}{gi|76154439 SJCHGC04298 protein [Schistosoma japonicum] (1e-54/cov=18%/id=68%)}{gi|73949887 PREDI	CCTTCACAGGTATTTGTGAAACATTCTTTTAGTATTTAAACATCCTTATAGTGTGGCCAC	-	-	0	Smp_161680	U	-	-	gi|256084500	U	S. mansoni Gene Predictions	Smp_161680	U			phosphorylase B kinase beta, kpbb, putative	-	|(gi:256084500) phosphorylase B kinase beta kpbb [Schistosoma mansoni] [0.0/100%]||(gi:242021235) phosphorylase B kinase beta, kpbb, putative [Pediculus humanus corporis] [0.0/69%]||(gi:195114316) GI17000 [Drosophila mojavensis] [0.0/70%]||(gi:195433182)	-	gi|256084500 phosphorylase B kinase beta kpbb [Schistosoma mansoni] phosphorylase B kinase beta, kpbb, putative [Schistosoma mansoni] (0.0/cov=44%/id=100%)	73611906	NP_001027005.1	1,00E-171	0,77	phosphorylase kinase, beta isoform b [Homo sapiens]	|F GO:0005524|			[ Smp_scaff000251|60|35893|35953 PERFECT (60/0/0 qgap/0 tgap/-) ]	-0,447936377	-0,549959602	-1,235154476	-1,321761357	-2,736017814	-3,029275341	-1,917962206
87	28	Q2_P39970	JAP09752.C	SJCHGC08546 protein [Schistosoma japonicum] ||	CATTTGGATAATTTCCAGTAGGTATTCCATGCTGTACAGTTTGAGGTTTTGAATATGATG	0,555957715		JAP09752.C	C	OUT_GENOME	YES	|(gi:256074057) rhoptry protein [Schistosoma mansoni] 100%||(gi:226479020) 88%||Sjp (gi:76152568) 88%|	{gi|76152568 SJCHGC08546 protein [Schistosoma japonicum] (e-127/cov=70%/id=94%)}{gi|226479020 hypothetical protein [Schistosoma japonicum] (e-126/cov=71%/id=93%)}{gi|256074057 rhoptry protein [Schistosoma mansoni] rhoptry protein, putative [Schistosoma ma	CATTTGGATAATTTCCAGTAGGTATTCCATGCTGTACAGTTTGAGGTTTTGAATATGATG	-	-	0	-	-	Sjc_0213270	U	gi|76152568	U	S. japonicum Gene Predictions	Sjc_0213270	C			-	Sjp 0213270|similar to Uncharacterized protein C5orf37 homolog, putative	-	|(gi:226479020) [0.0/100%]||(gi:256074057) rhoptry protein [Schistosoma mansoni] [0.0/106%]||Sjp (gi:76152568) [e-124/37%]||(gi:221111871) PREDICTED: similar to predicted protein [Hydra magnipapillata] [3e-23/49%]||(gi:301610708) PREDICTED: centrosomal pr	gi|76152568 SJCHGC08546 protein [Schistosoma japonicum] (e-127/cov=70%/id=94%)	151101311	NP_001092741.1	1,00E-19	0,26	hypothetical protein LOC134359 isoform 1 [Homo sapiens]	-	Q2_P39970,Q2_P37768	*	[ Smp_scaff000036|60|548944|549004 PERFECT (60/0/0 qgap/0 tgap/+) ]	-0,858293199	-0,751378879	-0,860580077	-0,54047561	-2,920824674	-2,495716551	-2,42513983
58	14	Q2_P09314	C903094.1	none	CGCCGACTAATGGTGAATAAGATTTCATATTAGATGATACTGACGATGATGAATAGTTTG	0,44298613		C903094.1	C	IN_GENOME	YES	No hits	{gi|256078066 hypothetical protein [Schistosoma mansoni] hypothetical protein [Schistosoma mansoni] (1e-24/cov=64%/id=72%)}	CGCCGACTAATGGTGAATAAGATTTCATATTAGATGATACTGACGATGATGAATAGTTTG	-	-	0	Smp_143700	U	-	-	gi|256078066	U	S. mansoni Gene Predictions	Smp_143700	C			hypothetical protein	-	|Hypothetical (gi:256078066) [1e-78/100%]|	-	gi|256078066 hypothetical protein [Schistosoma mansoni] hypothetical protein [Schistosoma mansoni] (1e-24/cov=64%/id=72%)	-	-	-	0	No hits	|F GO:0000166|	Q2_P29069,Q2_P09314	*	[ Smp_scaff000096|60|1190349|1190409 PERFECT (60/0/0 qgap/0 tgap/-) ]	0,164788923	-0,313994293	-1,843782716	-2,134520065	-1,408507436	-2,484469837	-1,966346479
34	59	Q2_P15861	C915938.1	none	GTCATAGCTAAATGTCCAGCAATACGACGTAATTCATTAGAACTAGTATGACGATCATAA	0,518565707		C915938.1	C	IN_GENOME	YES	No hits	{gi|256074999 hypothetical protein [Schistosoma mansoni] hypothetical protein [Schistosoma mansoni] (1e-09/cov=19%/id=96%)}	GTCATAGCTAAATGTCCAGCAATACGACGTAATTCATTAGAACTAGTATGACGATCATAA	-	-	0	Smp_134960	U	-	-	gi|256074999	U	S. mansoni Gene Predictions	Smp_134960	C		X	hypothetical protein	-	|Hypothetical (gi:256074999) [1e-68/100%]||Hypothetical (gi:47215259) [0.016/49%]||(gi:4585668) angiotensin receptor [Anguilla anguilla] [0.051/56%]||(gi:292627430) PREDICTED: angiotensin receptor-like [Danio rerio] [0.067/51%]||(gi:195112816) GI10533 [Dr	-	gi|256074999 hypothetical protein [Schistosoma mansoni] hypothetical protein [Schistosoma mansoni] (1e-09/cov=19%/id=96%)	4757888	NP_004045.1	0,052	0,58	complement component 3a receptor 1 [Homo sapiens]	|F GO:0001584|	Q2_P36128,Q2_P15861	*	[ Smp_scaff000046|60|1068770|1068830 PERFECT (60/0/0 qgap/0 tgap/-) ]	-0,609951015	-0,469537022	-1,827898158	-1,142786786	-2,651947816	-2,009649328	-1,495664974
170	38	Q2_P23440	C807606.1	none	ATCTTACAGTTAGGGGGATTTTGTTTCAAGCAAATCTTCGGATGACCCACGGTTCAGATA	0,391148011	*	C807606.1	U	IN_GENOME	YES	No hits	NHF	ATCTTACAGTTAGGGGGATTTTGTTTCAAGCAAATCTTCGGATGACCCACGGTTCAGATA	-	Smp_scaff000349_56090_56374	0	-	-	-	-	-	-	No match	C807606.1	U			-	-	-	-	No hits	-	-	-	0	No hits	-			[ Smp_scaff000349|60|56158|56218 PERFECT (60/0/0 qgap/0 tgap/-) ]	-0,971941643	-1,424518745	-1,32024207	-1,294104317	-2,903047773	-3,541617963	-0,332315746
356	23	Q2_P05966	C810740.1	SJCHGC05347 protein [Schistosoma japonicum] ||	GGAGGAACCAGACACAAAATAAGTAGATTGATTAAATAGTTAACTGGGATGCATTGAAGA	0,482946494	*	C810740.1	C	IN_GENOME	YES	No hits	{gi|256088697 transmembrane 4 superfamily invertebrate [Schistosoma mansoni] transmembrane 4 superfamily, invertebrate, putative [Schistosoma mansoni] (e-110/cov=42%/id=89%)}{gi|226469272 hypothetical protein [Schistosoma japonicum] (e-100/cov=30%/id=86%)	GGAGGAACCAGACACAAAATAAGTAGATTGATTAAATAGTTAACTGGGATGCATTGAAGA	-	-	0	Smp_174630	C	Sjc_0207520	C	gi|256088697	C	S. mansoni Gene Predictions	Smp_174630	U			tetraspanin, putative	Sjp 0207520|Tetraspanin-11, putative	|(gi:256088697) transmembrane 4 superfamily invertebrate [Schistosoma mansoni] [e-123/100%]||Hypothetical (gi:226469272) [4e-96/83%]||(gi:226486814) Tetraspanin 74F [Schistosoma japonicum] [9e-87/77%]||Sjp (gi:56756913) [3e-86/77%]||(gi:226486812) Tetrasp	|(gi:226469272) [e-164/100%]||(gi:226486814) Tetraspanin 74F [Schistosoma japonicum] [e-125/78%]||(gi:256088697) transmembrane 4 superfamily invertebrate [Schistosoma mansoni] [e-103/74%]||(gi:226486812) Tetraspanin 74F [Schistosoma japonicum] [e-101/64%]	gi|256088697 transmembrane 4 superfamily invertebrate [Schistosoma mansoni] transmembrane 4 superfamily, invertebrate, putative [Schistosoma mansoni] (e-110/cov=42%/id=89%)	5729941	NP_006666.1	2,00E-04	0,4	tetraspanin 9 [Homo sapiens]	|C GO:0016021|	Q2_P38230,Q2_P05966		[ Smp_scaff000585|60|251572|251632 PERFECT (60/0/0 qgap/0 tgap/-) ]	-1,457253644	-2,038824752	-0,656269922	-0,883585451	-4,294203711	-3,821459902	0,478832432
370	46	Q2_P28709	C902588.1	none	AAACGTAACTACAAATGTATCCCTCAAATCTTGTTGAAGACGTTTCCAATGCTCCTAATT	0,496271542	*	C902588.1	U	IN_GENOME	YES	No hits	NHF	AAACGTAACTACAAATGTATCCCTCAAATCTTGTTGAAGACGTTTCCAATGCTCCTAATT	-	Smp_scaff000674_9452_9841	0	-	-	-	-	-	-	No match	C902588.1	U			-	-	-	-	No hits	-	-	-	0	No hits	-		*	[ Smp_scaff000674|60|9452|9512 PERFECT (60/0/0 qgap/0 tgap/-) ]	-1,897004594	-1,616098098	-1,8113164	-1,542689374	-0,849862895	-0,967555031	-2,070423424
75	79	Q2_P12828	C909367.1	none	GCAGCTTGATGATTAACGATAAAAATCCTCAATATATGTCTTGTGAGTTGCTAGAGATTG	0,411586216		C909367.1	C	IN_GENOME	YES	No hits	NHF	GCAGCTTGATGATTAACGATAAAAATCCTCAATATATGTCTTGTGAGTTGCTAGAGATTG	-	-	0	Smp_146170	U	-	-	-	-	S. mansoni Gene Predictions	Smp_146170	C		X	DNA polymerase epsilon, catalytic subunit, putative	-	|(gi:256078981) DNA polymerase epsilon catalytic subunit [Schistosoma mansoni] [0.0/100%]||(gi:126323907) PREDICTED: similar to polymerase (DNA directed), epsilon [Monodelphis domestica] [0.0/75%]||(gi:291412547) PREDICTED: DNA-directed DNA polymerase eps	-	No hits	62198237	NP_006222.2	0	0,64	DNA-directed DNA polymerase epsilon [Homo sapiens]	|F GO:0008270|	Q2_P21093,Q2_P23147,Q2_P34919,Q2_P14996,Q2_P14602,Q2_P34503,Q2_P12828,Q2_P32644,Q2_P13028,Q2_P32870,Q2_P13918,Q2_P12142,Q2_P31954,Q2_P12417,Q2_P36056,Q2_P15823,Q2_P31909,Q2_P12095,Q2_P27392,Q2_P03968,Q2_P37350,Q2_P07558,Q2_P21168	*	[ Smp_scaff000110|60|217919|217979 PERFECT (60/0/0 qgap/0 tgap/+) ][ Smp_scaff000110|60|211052|211112 PERFECT (60/0/0 qgap/0 tgap/-) ]	-1,481145737	-1,35516518	-1,324378413	-0,921306946	-3,053310467	-2,498375553	-1,136147423
99	42	Q2_P15707	C915478.1	none	GCATAGACAGTAATTCAATAGGAGATATATACCATCATGAATGTGAACGGATGAAACATG	0,566147084	*	C915478.1	C	IN_GENOME	YES	No hits	NHF	GCATAGACAGTAATTCAATAGGAGATATATACCATCATGAATGTGAACGGATGAAACATG	-	Smp_scaff000284_71761_74264	0	-	-	-	-	-	-	No match	C915478.1	C			-	-	-	-	No hits	-	-	-	0	No hits	-		*	[ Smp_scaff000284|60|74041|74101 PERFECT (60/0/0 qgap/0 tgap/+) ]	-1,293763321	-1,319054857	-1,889810492	-1,113033117	-2,24189142	-2,447800373	-1,789434712
477	46	Q2_P33530	C910965.1	none	GAAAATCTACATGAACTGGGCGGATGAACAGTCTATATATCTGTGTTCTTATAAACTCAA	0,460237857		C910965.1	U	IN_GENOME	YES	No hits	NHF	GAAAATCTACATGAACTGGGCGGATGAACAGTCTATATATCTGTGTTCTTATAAACTCAA	-	Smp_scaff000147_336866_337415	0	-	-	-	-	-	-	No match	C910965.1	U			-	-	-	-	No hits	-	-	-	0	No hits	-		*	[ Smp_scaff000147|60|337313|337373 PERFECT (60/0/0 qgap/0 tgap/+) ]	-1,850210058	-1,798828218	-0,941279427	-0,928984731	-3,343082715	-4,280629839	-0,074721826
25	60	Q2_P09576	C903446.1	none	CTGTCTTCAAGAGTTGTTCCATTTGTAACTACAAAAGTATGCACTGGATAGATTCGGGAA	0,502725731		C903446.1	C	IN_GENOME	YES	No hits	NHF	CTGTCTTCAAGAGTTGTTCCATTTGTAACTACAAAAGTATGCACTGGATAGATTCGGGAA	-	Smp_scaff000103_879122_879412	0	-	-	-	-	-	-	No match	C903446.1	C			-	-	-	-	No hits	-	-	-	0	No hits	-		*	[ Smp_scaff000103|60|879122|879182 PERFECT (60/0/0 qgap/0 tgap/-) ]	-1,280881263	-1,413608665	-1,871236088	-1,857334531	-1,20037217	-1,340289393	-1,547731871
320	34	Q2_P07079	C812369.1	SJCHGC05459 protein [Schistosoma japonicum] ||hypothetical protein [Gallus gallus] ref|NP_001008467.1| anaphase promoting complex subunit 10 [Gallus gallus] ||PREDICTED: similar to CG11419-PA [Apis mellifera] ||PREDICTED: similar to Anaphase promoting com	CGGCTGTCATATTTGTGCACTTCACTGTATTGGTTTACAGTAGATTATTTGTTGAATATC	0,384069717	*	C812369.1	C	IN_GENOME	YES	No hits	{gi|256081509 tbc1 domain family member [Schistosoma mansoni] tbc1 domain family member, putative [Schistosoma mansoni] (e-105/cov=30%/id=100%)}{gi|256081507 hypothetical protein [Schistosoma mansoni] conserved hypothetical protein [Schistosoma mansoni] (	CGGCTGTCATATTTGTGCACTTCACTGTATTGGTTTACAGTAGATTATTTGTTGAATATC	-	-	0	Smp_057140	C	Sjc_0053600	C	gi|256081509	C	S. mansoni Gene Predictions	Smp_057140	U		X	hypothetical protein	Sjp 0053600|ko:K03357 anaphase-promoting complex component APC10, putative	|Hypothetical (gi:256081507) [0.0/100%]||Sjp (gi:76155901) [e-178/86%]||Sjp (gi:76153617) [8e-48/17%]||(gi:221100092) PREDICTED: similar to LOC779589 protein [Hydra magnipapillata] [6e-18/19%]||(gi:198432481) PREDICTED: similar to bromodomain containing 8	|Sjp (gi:76155901) [0.0/68%]||(gi:256081507) [0.0/76%]||(gi:256081509) tbc1 domain family member [Schistosoma mansoni] [5e-92/23%]||(gi:291239008) PREDICTED: anaphase promoting complex subunit 10-like [Saccoglossus kowalevskii] [7e-50/23%]||(gi:260806773)	gi|256081509 tbc1 domain family member [Schistosoma mansoni] tbc1 domain family member, putative [Schistosoma mansoni] (e-105/cov=30%/id=100%)	34452709	NP_899203.1	8,00E-18	0,18	bromodomain containing 8 isoform 3 [Homo sapiens]	|F GO:0005515|	Q2_P15054,Q2_P34973,Q2_P17616,Q2_P38069,Q2_P26963,Q2_P28887,Q2_P07079,Q2_P06711,Q2_P09157		[ Smp_scaff000155|60|650124|650184 PERFECT (60/0/0 qgap/0 tgap/+) ]	-0,231287799	-0,594824336	-0,956849554	-1,219740986	-2,025900989	-2,216673904	-2,409836678
391	72	Q2_P32714	C909488.1	none	CTCGACCTTCCTCCAATATTTAAGTTGTGTTGTTCCATAATTTTCATTCTTTGACCTCAT	0,442604277	*	C909488.1	U	IN_GENOME	YES	No hits	NHF	CTCGACCTTCCTCCAATATTTAAGTTGTGTTGTTCCATAATTTTCATTCTTTGACCTCAT	-	-	0	Smp_179130	U	-	-	-	-	S. mansoni Gene Predictions	Smp_179130	U		X	hypothetical protein	-	|Hypothetical (gi:256066151) [2e-47/100%]||(gi:226466626) hypotheticial protein [Schistosoma japonicum] [4e-24/78%]||Hypothetical (gi:170044708) [5e-07/71%]||(gi:118788011) AGAP006409-PA [Anopheles gambiae str. PEST] [6e-07/69%]||Hypothetical (gi:16033341	-	No hits	-	-	-	0	No hits	-			[ Smp_scaff001867|60|17228|17288 PERFECT (60/0/0 qgap/0 tgap/+) ]	-1,108397436	-1,419262229	-1,357241905	-0,484990739	-1,5538812	-2,964237238	-0,459263348
154	54	Q2_P28405	C902151.1	none	GTCGACAGTTTGTTACACATCTCAGTGAGTGGTACAGAATCTACTAAGAACCGATTACAT	0,416337453		C902151.1	U	IN_GENOME	YES	No hits	NHF	GTCGACAGTTTGTTACACATCTCAGTGAGTGGTACAGAATCTACTAAGAACCGATTACAT	-	-	0	Smp_091820	C	-	-	-	-	S. mansoni Gene Predictions	Smp_091820	C		X	bestrophin-related	-	|(gi:256088096) bestrophin-related [Schistosoma mansoni] [e-126/100%]||(gi:256088098) bestrophin-related [Schistosoma mansoni] [3e-41/113%]||Sjp (gi:56756154) [2e-16/29%]||Sjp (gi:76154927) [1e-15/25%]||(gi:115527106) bestrophin-3 isoform 2 [Homo sapiens]	-	No hits	115527106	NP_689652.2	1,00E-14	0,55	vitelliform macular dystrophy 2-like 3 isoform 2 [Homo sapiens]	|C GO:0016021|	Q2_P28405,Q2_P35577	*	[ Smp_scaff000432|60|182623|182683 PERFECT (60/0/0 qgap/0 tgap/-) ]	-1,449484869	-1,769370588	-0,201427473	-1,153102766	-1,206750337	-1,624295218	-1,900785463
139	15	Q2_P38308	C921087.1	none	AGATGTTGATGAGGGCGAAGATGATAATGCGATTGATGTGATTAGTACACAAGTGGAAAA	0,370602829	*	C921087.1	U	IN_GENOME	YES	|(gi:256070669) 50S ribosomal protein L1 [Schistosoma mansoni] 100%|	{gi|256070669 50S ribosomal protein L1 [Schistosoma mansoni] 50S ribosomal protein L1, putative [Schistosoma mansoni] (2e-33/cov=94%/id=80%)}	AGATGTTGATGAGGGCGAAGATGATAATGCGATTGATGTGATTAGTACACAAGTGGAAAA	-	-	0	Smp_001960	U	-	-	gi|256070669	U	S. mansoni Gene Predictions	Smp_001960	U			50S ribosomal protein L1, putative	-	|(gi:256070669) 50S ribosomal protein L1 [Schistosoma mansoni] [0.0/100%]||(gi:156548840) PREDICTED: similar to GA20391-PA [Nasonia vitripennis] [2e-35/60%]||(gi:242023769) 50S ribosomal protein L1, putative [Pediculus humanus corporis] [2e-27/64%]||(gi:3	-	gi|256070669 50S ribosomal protein L1 [Schistosoma mansoni] 50S ribosomal protein L1, putative [Schistosoma mansoni] (2e-33/cov=94%/id=80%)	143770802	NP_064621.3	7,00E-05	0,41	mitochondrial ribosomal protein L1 precursor [Homo sapiens]	|F GO:0019843|	Q2_P02659,Q2_P21754,Q2_P02694,Q2_P21788,Q2_P18722,Q2_P00277,Q2_P17832,Q2_P38308,Q2_P38695,Q2_P40133,Q2_P18608,Q2_P02678		[ Smp_scaff000003|60|549187|549247 PERFECT (60/0/0 qgap/0 tgap/-) ]	-2,5305621	-1,319110484	-0,975771563	-0,91310117	-2,524526195	-1,825114599	-0,698815856
240	63	Q2_P11093	C905825.1	none	TTTGGTGTGACTGCATTCGCTGGTAAGGATTCAGAGACTGGTGTTTGGTCTGATTCTAGG	0,350964226	*	C905825.1	C	IN_GENOME	YES	|(gi:256089286) lipoate-protein ligase B [Schistosoma mansoni] 100%|	{gi|256089286 lipoate-protein ligase B [Schistosoma mansoni] lipoate-protein ligase B [Schistosoma mansoni] (1e-26/cov=98%/id=98%)}{gi|218130864 hypothetical protein BACEGG_02459 [Bacteroides eggerthii DSM 20697] hypothetical protein BACEGG_02459 [Bactero	TTTGGTGTGACTGCATTCGCTGGTAAGGATTCAGAGACTGGTGTTTGGTCTGATTCTAGG	-	-	0	Smp_176550	C	Sjc_0114740	C	gi|256089286	C	S. mansoni Gene Predictions	Smp_176550	U			lipoate-protein ligase B	Sjp 0114740|ko:K03801 lipoyl(octanoyl) transferase, putative	|(gi:256089286) lipoate-protein ligase B [Schistosoma mansoni] [e-175/100%]||(gi:170040466) lipoate-protein ligase [Culex quinquefasciatus] [7e-38/71%]||(gi:195113409) GI22071 [Drosophila mojavensis] [1e-37/67%]||(gi:308324593) mitochondrial putative octa	|(gi:256089286) lipoate-protein ligase B [Schistosoma mansoni] [3e-78/109%]||(gi:242247165) [2e-22/104%]||(gi:195113409) GI22071 [Drosophila mojavensis] [3e-22/100%]||(gi:157167401) lipoate-protein ligase b [Aedes aegypti] [1e-21/105%]||(gi:115938038) [3e	gi|256089286 lipoate-protein ligase B [Schistosoma mansoni] lipoate-protein ligase B [Schistosoma mansoni] (1e-26/cov=98%/id=98%)	221554520	NP_001138341.1	2,00E-26	0,72	lipoyl(octanoyl) transferase [Homo sapiens]	|F GO:0033819|	Q2_P34693,Q2_P14777,Q2_P30878,Q2_P06368,Q2_P08957,Q2_P28669,Q2_P11093		[ Smp_scaff000622|60|293735|293795 PERFECT (60/0/0 qgap/0 tgap/-) ]	-1,031345626	-1,154711457	-1,211887539	-1,298764017	-1,79273445	-1,81634219	-1,386667375
366	73	Q2_P01215	C802823.1	PREDICTED: similar to myeloid/lymphoid or mixed-lineage leukemia 3 isoform 1 [Canis familiaris] ||unnamed protein product [Mus musculus] ||PREDICTED: myeloid/lymphoid or mixed-lineage leukemia 3 [Mus musculus] ||mKIAA1506 protein [Mus musculus] ||myeloid/	GTGATTTCGTGTTCCATATCAACTTTGTCCCCATGTATTATACTTATTTGTACAGACCAA	0,375743842	*	C802823.1	C	IN_GENOME	YES	No hits	{gi|256076153 mixed-lineage leukemia protein mll [Schistosoma mansoni] mixed-lineage leukemia protein, mll, putative [Schistosoma mansoni] (e-168/cov=66%/id=99%)}{gi|260794338 hypothetical protein BRAFLDRAFT_125138 [Branchiostoma floridae] hypothetical pr	GTGATTTCGTGTTCCATATCAACTTTGTCCCCATGTATTATACTTATTTGTACAGACCAA	-	-	0	Smp_138030	C	-	-	gi|256076153	C	S. mansoni Gene Predictions	Smp_138030	U			mixed-lineage leukemia protein, mll, putative	-	|(gi:256076153) mixed-lineage leukemia protein mll [Schistosoma mansoni] [0.0/100%]||(gi:156551806) PREDICTED: similar to mixed-lineage leukemia protein, mll [Nasonia vitripennis] [e-163/47%]||(gi:148671129) mCG113864 [Mus musculus] [e-160/45%]||Hypotheti	-	gi|256076153 mixed-lineage leukemia protein mll [Schistosoma mansoni] mixed-lineage leukemia protein, mll, putative [Schistosoma mansoni] (e-168/cov=66%/id=99%)	91718902	NP_733751.2	1,00E-159	0,37	myeloid/lymphoid or mixed-lineage leukemia 3 [Homo sapiens]	|F GO:0008270|			[ Smp_scaff000062|60|267674|267734 PERFECT (60/0/0 qgap/0 tgap/-) ]	-1,281469836	-1,303971641	-1,627990414	-1,570633406	-0,581350954	-0,68729633	-2,452146686
349	82	Q2_P15214	C914118.1	none	GACTACTCGAACCTATTACAGGATAAAATATTCTTTCGCAGGACTTTGCGATCAATTTCT	0,374577988	*	C914118.1	C	IN_GENOME	YES	No hits	NHF	GACTACTCGAACCTATTACAGGATAAAATATTCTTTCGCAGGACTTTGCGATCAATTTCT	-	-	0	Smp_170980	C	-	-	-	-	S. mansoni Gene Predictions	Smp_170980	U		X	hypothetical protein	-	|Hypothetical (gi:256087639) [0.0/100%]||Hypothetical (gi:256083771) [1e-13/38%]||(gi:256086072) acidic fibroblast growth factor intracellular binding protein [Schistosoma mansoni] [9e-13/40%]||Hypothetical (gi:256079921) [1e-11/35%]||(gi:256081574) epide	-	No hits	13325064	NP_001399.1	0,005	0,15	cadherin EGF LAG seven-pass G-type receptor 2 [Homo sapiens]	|F GO:0005509|	Q2_P35133,Q2_P15214		[ Smp_scaff000419|60|304346|304406 PERFECT (60/0/0 qgap/0 tgap/-) ]	-1,732495147	-2,62226906	0,361221832	-1,487800896	-1,930656661	-2,675848986	0,120992293
314	67	Q2_P14242	C912035.1	TPA: endonuclease-reverse transcriptase [Schistosoma mansoni] ||SJCHGC09829 protein [Schistosoma japonicum] ||SJCHGC04778 protein [Schistosoma japonicum] ||	CAGATCTATTGGCTATATATCATCAACAACGATCTACTGAGGTAGAGGAAAAACTAACTT	0,331351252		C912035.1	C	IN_GENOME	YES	No hits	{gi|67625701 TPA: endonuclease-reverse transcriptase [Schistosoma mansoni] (5e-19/cov=74%/id=55%)}{gi|254587306 endonuclease-reverse transcriptase [Schistosoma japonicum] (1e-17/cov=74%/id=49%)}{gi|257205652 Retrovirus-related Pol polyprotein [Schistosoma	CAGATCTATTGGCTATATATCATCAACAACGATCTACTGAGGTAGAGGAAAAACTAACTT	-	-	0	Smp_127280	U	-	-	gi|67625701	C	S. mansoni Gene Predictions	Smp_127280	C		X	diacylglycerol O-acyltransferase 1	-	|(gi:256072226) diacylglycerol O-acyltransferase 1 [Schistosoma mansoni] [0.0/100%]||Sjp (gi:76156049) [9e-99/40%]||(gi:257216077) putative diacylglycerol acyltransferase 148 [Schistosoma japonicum] [3e-90/34%]||Hypothetical (gi:196004316) [1e-76/37%]||(g	-	gi|67625701 TPA: endonuclease-reverse transcriptase [Schistosoma mansoni] (5e-19/cov=74%/id=55%)	145864459	NP_036211.2	1,00E-74	0,38	diacylglycerol O-acyltransferase 1 [Homo sapiens]	|F GO:0004772|	Q2_P14862,Q2_P34789,Q2_P20875,Q2_P15742,Q2_P23230,Q2_P32024,Q2_P14242,Q2_P31071,Q2_P11283,Q2_P15743	*	[ Smp_scaff000016|60|98877|98937 PERFECT (60/0/0 qgap/0 tgap/+) ][ Smp_scaff000016|60|62680|62740 PERFECT (60/0/0 qgap/0 tgap/-) ]	-1,260622282	-0,607752597	-0,718540331	-1,72487629	-1,511165507	-2,219108297	-0,517252862
237	55	Q2_P07111	C812420.1	none	ATATGCACACCCAGAGGTCTCTCACATATACACTATCTCTGTGGCCGAGATATATATATA	0,386751934	*	C812420.1	C	IN_GENOME	NO	No hits	NHF	ATATGCACACCCAGAGGTCTCTCACATATACACTATCTCTGTGGCCGAGATATATATATA	-	-	0	-	-	-	-	-	-	No match	C812420.1	C			-	-	-	-	No hits	-	-	-	0	No hits	-			-	-2,700832984	-2,435386069	-0,928284824	-1,249574457	-2,119233767	-2,077445542	0,424251888
107	63	Q2_P31786	C907549.1	none	ACGTATCACAGCGCCATTTCATAAACTGACCATAATTCTCCGCTTTTCCCACCAAGTCTC	0,636986393		C907549.1	U	IN_GENOME	YES	No hits	NHF	ACGTATCACAGCGCCATTTCATAAACTGACCATAATTCTCCGCTTTTCCCACCAAGTCTC	-	-	0	Smp_130210	C	-	-	-	-	S. mansoni Gene Predictions	Smp_130210	C	X		chl1 helicase homolog, putative	-	|(gi:256073269) chl1 helicase homolog [Schistosoma mansoni] [0.0/100%]||(gi:198436769) PREDICTED: similar to DEAD/H (Asp-Glu-Ala-Asp/His) box polypeptide 11 [Ciona intestinalis] [2e-52/96%]||(gi:55925522) probable ATP-dependent RNA helicase DDX11 [Danio r	-	No hits	100913202	NP_085911.2	4,00E-45	0,68	DEAD/H (Asp-Glu-Ala-Asp/His) box polypeptide 11 isoform 1 [Homo sapiens]	|F GO:0003677|		*	[ Smp_scaff000025|60|1191682|1191742 PERFECT (60/0/0 qgap/0 tgap/-) ]	-1,426288993	-1,261001118	-0,268139323	-1,496313334	-1,570934944	-3,31315412	-0,720538634
516	66	Q2_P41188	JAP07546.C	SJCHGC00569 protein [Schistosoma japonicum] ||unknown [Schistosoma japonicum] ||unknown [Schistosoma japonicum] ||	CACTTCATTGTCAGCACTGTCAGTTTCCAGAGAACATAATTTAGGGCGCTTAGGGTCCAT	0,504913801		JAP07546.C	C	OUT_GENOME	YES	|(gi:256073067) tRNA pseudouridine synthase D [Schistosoma mansoni] 100%|	{gi|56755145 SJCHGC00569 protein [Schistosoma japonicum] (5e-68/cov=60%/id=99%)}{gi|56753351 unknown [Schistosoma japonicum] (2e-60/cov=71%/id=91%)}{gi|56754760 unknown [Schistosoma japonicum] (3e-60/cov=65%/id=100%)}	CACTTCATTGTCAGCACTGTCAGTTTCCAGAGAACATAATTTAGGGCGCTTAGGGTCCAT	-	-	0	-	-	Sjc_0211170	U	gi|56755145	U	S. japonicum Gene Predictions	Sjc_0211170	C			-	Sjp 0211170|ko:K01855 pseudouridylate synthase 7 homolog [EC:5.4.99.-], putative	-	|Sjp (gi:56755145) [0.0/100%]||(gi:256073067) tRNA pseudouridine synthase D [Schistosoma mansoni] [e-140/99%]||(gi:56753351) [1e-54/29%]||(gi:118082077) [5e-49/82%]||(gi:296488547) pseudouridylate synthase 7 homolog [Bos taurus] [3e-47/80%]|	gi|56755145 SJCHGC00569 protein [Schistosoma japonicum] (5e-68/cov=60%/id=99%)	50727002	NP_061915.2	3,00E-51	0,83	pseudouridylate synthase 7 homolog [Homo sapiens]	|GO:0001522||GO:0003723||GO:0009982|	Q2_P41188,Q2_P08208	*	[ Smp_scaff000023|60|424444|424504 PERFECT (60/0/0 qgap/0 tgap/+) ]	-1,557893967	-2,701644814	0,038339391	-0,558387154	-3,15194664	-3,275875829	0,356823153
80	18	Q2_P16783	C917752.1	none	CCTAAAAATTGGGTCTGGTGAAATTCTATATACAGATGTGGTTTTGCAGAAATGTCACAA	0,470967723		C917752.1	C	IN_GENOME	YES	No hits	NHF	CCTAAAAATTGGGTCTGGTGAAATTCTATATACAGATGTGGTTTTGCAGAAATGTCACAA	-	Smp_scaff000127_776139_776478	0	-	-	-	-	-	-	No match	C917752.1	C			-	-	-	-	No hits	-	-	-	0	No hits	-		*	[ Smp_scaff000127|60|776274|776334 PERFECT (60/0/0 qgap/0 tgap/-) ]	-1,438558528	-1,576020602	-0,441479074	-0,409194313	-3,742365529	-3,582645873	0,088786971
419	84	Q2_P02909	C805772.1	SJCHGC07115 protein [Schistosoma japonicum] ||	AAGCGTGGATTTGTACGGATCGGACGTTAACCAACAAAAAATGATCTGTTGAGCTTTTTT	0,330305413	*	C805772.1	C	IN_GENOME	YES	No hits	{gi|256078554 hypothetical protein [Schistosoma mansoni] expressed protein [Schistosoma mansoni] NPP-1 prepropeptide [Schistosoma mansoni] (3e-60/cov=71%/id=98%)}{gi|56756887 SJCHGC07115 protein [Schistosoma japonicum] (3e-45/cov=71%/id=76%)}	AAGCGTGGATTTGTACGGATCGGACGTTAACCAACAAAAAATGATCTGTTGAGCTTTTTT	-	-	0	Smp_042120	C	Sjc_0218900	C	gi|256078554	C	S. mansoni Gene Predictions	Smp_042120	U		X	hypothetical protein	Sjp 0218900|expressed protein	|Hypothetical (gi:256078554) [8e-62/100%]||Sjp (gi:56756887) [1e-45/100%]|	|Sjp (gi:56756887) [4e-61/100%]||(gi:256078554) [7e-45/100%]|	gi|256078554 hypothetical protein [Schistosoma mansoni] expressed protein [Schistosoma mansoni] NPP-1 prepropeptide [Schistosoma mansoni] (3e-60/cov=71%/id=98%)	-	-	-	0	No hits	-	Q2_P02909		[ Smp_scaff000102|60|1080660|1080720 PERFECT (60/0/0 qgap/0 tgap/-) ]	-2,149551327	-1,912482224	-0,908057842	-0,934331758	-2,349337715	-1,821011895	-0,699798463
137	2	Q2_P39689	JAP06569.C	none	TTCGACTGGGCGATTGTATTATTACAATAAAGAAACCAATAGTGTTCAGTGGGAGAAGCC	0,404757701	*	JAP06569.C	U	OUT_GENOME	YES	|(gi:256090324) 100%|	{gi|256090324 hypothetical protein [Schistosoma mansoni] expressed protein [Schistosoma mansoni] (2e-37/cov=43%/id=82%)}{gi|301624151 PREDICTED: histone-lysine N-methyltransferase SETD2-like [Xenopus (Silurana) tropicalis] (2e-04/cov=49%/id=27%)}{gi|29122	TTCGACTGGGCGATTGTATTATTACAATAAAGAAACCAATAGTGTTCAGTGGGAGAAGCC	-	-	0	-	-	Sjc_0088390	U	gi|256090324	U	S. japonicum Gene Predictions	Sjc_0088390	U			-	Sjp 0088390|Histone-lysine N-methyltransferase SETD2, putative	-	|(gi:256074584) huntingtin interacting protein-related [Schistosoma mansoni] [e-103/60%]||(gi:256090324) [1e-46/21%]||(gi:301624151) PREDICTED: histone-lysine N-methyltransferase SETD2-like [Xenopus (Silurana) tropicalis] [5e-17/34%]||(gi:291227185) PREDI	gi|256090324 hypothetical protein [Schistosoma mansoni] expressed protein [Schistosoma mansoni] (2e-37/cov=43%/id=82%)	197313748	NP_054878.5	4,00E-17	0,33	SET domain containing 2 [Homo sapiens]	-	Q2_P39689,Q2_P38549,Q2_P11835,Q2_P13147,Q2_P31636,Q2_P32997		[ Smp_scaff001959|60|24062|24122 PERFECT (60/0/0 qgap/0 tgap/+) ]	-0,762280738	-0,750668802	-1,39369199	-1,241970782	-1,905595809	-2,179629273	-1,544499033
389	22	Q2_P40152	JAP00524.S	none	TTGGATACATCGCTGCTAATAGATTCGTTCGTAAAATATACTCGATTGTCAAGGTGGATT	0,407988388	*	JAP00524.S	C	OUT_GENOME	YES	|(gi:256085754) transmembrane 9 superfamily protein member [Schistosoma mansoni] 100%|	{gi|256085756 transmembrane 9 superfamily protein member [Schistosoma mansoni] transmembrane 9 superfamily protein member, putative [Schistosoma mansoni] (1e-05/cov=37%/id=35%)}{gi|256085754 transmembrane 9 superfamily protein member [Schistosoma mansoni]	TTGGATACATCGCTGCTAATAGATTCGTTCGTAAAATATACTCGATTGTCAAGGTGGATT	-	-	0	-	-	-	-	gi|256085756	C	GenBank homolog	gi|256085756	U			-	-	-	-	gi|256085756 transmembrane 9 superfamily protein member [Schistosoma mansoni] transmembrane 9 superfamily protein member, putative [Schistosoma mansoni] (1e-05/cov=37%/id=35%)	190194386	NP_064508.3	1,00E-161	0,5	transmembrane 9 superfamily member 3 [Homo sapiens]	-	Q2_P03534,Q2_P29001,Q2_P15011,Q2_P34931,Q2_P02900,Q2_P22066,Q2_P35102,Q2_P15182,Q2_P08065,Q2_P08012,Q2_P27680,Q2_P04160,Q2_P05595,Q2_P25497,Q2_P38704,Q2_P40152,Q2_P36728,Q2_P17793,Q2_P17795,Q2_P38270,Q2_P18832		[ Smp_scaff000293|60|253705|253765 PERFECT (60/0/0 qgap/0 tgap/+) ][ Smp_scaff000293|60|250033|250093 PERFECT (60/0/0 qgap/0 tgap/-) ]	-0,376600948	-0,118400112	-1,359266826	-1,08251842	-2,293246816	-2,489151613	-1,713609367
314	62	Q2_P16107	C916408.1	SJCHGC05364 protein [Schistosoma japonicum] ||	CTCCTATGTACATAATACAATTCCAATATCTTTCGTTTTATTCCCCGAGTGCTTCCAAAT	0,407215401	*	C916408.1	C	IN_GENOME	YES	No hits	{gi|256080743 hypothetical protein [Schistosoma mansoni] expressed protein [Schistosoma mansoni] (2e-65/cov=63%/id=93%)}{gi|56756925 SJCHGC05364 protein [Schistosoma japonicum] (8e-47/cov=50%/id=86%)}{gi|150010657 hypothetical protein LOC100039968 [Mus mu	CTCCTATGTACATAATACAATTCCAATATCTTTCGTTTTATTCCCCGAGTGCTTCCAAAT	-	-	0	Smp_053430	C	-	-	gi|256080743	C	S. mansoni Gene Predictions	Smp_053430	U			hypothetical protein	-	|Hypothetical (gi:256080743) [9e-68/100%]||Sjp (gi:56756925) [2e-47/79%]||Hypothetical (gi:301618972) [6e-04/43%]||Hypothetical (gi:260833728) [0.007/94%]||Hypothetical (gi:260833708) [0.008/94%]|	-	gi|256080743 hypothetical protein [Schistosoma mansoni] expressed protein [Schistosoma mansoni] (2e-65/cov=63%/id=93%)	169160603	XP_001724050.1	3,00E-01	0,74	PREDICTED: hypothetical protein [Homo sapiens]	|C GO:0016021|			[ Smp_scaff000139|60|702205|702265 PERFECT (60/0/0 qgap/0 tgap/-) ]	-1,900453764	-2,216471528	-1,120049993	-0,731524758	-2,618723243	-2,666092057	-0,006506877
290	60	Q2_P34955	C913755.1	none	GACTTGATTAAGCGAAAAACAGGTGGTAATATCCAAGTATTCATGCTATTTAGTGCATCA	0,393680992	*	C913755.1	U	IN_GENOME	YES	No hits	{gi|256083453 semaphorin 5-related [Schistosoma mansoni] semaphorin 5-related [Schistosoma mansoni] (0.22/cov=19%/id=66%)}	GACTTGATTAAGCGAAAAACAGGTGGTAATATCCAAGTATTCATGCTATTTAGTGCATCA	-	Smp_scaff001938_2197_2669	0	-	-	-	-	gi|256083453	U	GenBank homolog	gi|256083453	U			-	-	-	-	gi|256083453 semaphorin 5-related [Schistosoma mansoni] semaphorin 5-related [Schistosoma mansoni] (0.22/cov=19%/id=66%)	147904700	NP_003957.2	3,00E-41	0,62	semaphorin 5A [Homo sapiens]	-			[ Smp_scaff001938|60|2263|2323 PERFECT (60/0/0 qgap/0 tgap/-) ]	-0,39231723	-0,265352856	-0,433555983	0,167110217	-4,468008133	-2,871956889	-0,847504137
393	65	Q2_P06594	C811578.1	PREDICTED: similar to membrane protein palmitoylated 6 protein associated with Lin7 2 VELI-associated MAGUK 1 MAGUK protein p55T [Gallus gallus] ||Hypothetical protein LOC431770 [Danio rerio] ref|NP_001002223.1| hypothetical protein LOC431770 [Danio r	CAGCTGGTTCTATCCTTCAAGTTCTTAAACAAGAAGATCCTTATTGGTGGCAGGCAAGAC	0,420868619		C811578.1	C	IN_GENOME	YES	|(gi:226490160) MAGUK p55 subfamily member 6 [Schistosoma japonicum] 100%||(gi:256069396) maguk P55 subfamily member 26 [Schistosoma mansoni] 100%||(gi:256069394) maguk P55 subfamily member 26 [Schistosoma mansoni] 94%|	{gi|256069396 maguk P55 subfamily member 26 [Schistosoma mansoni] maguk P55 subfamily member 2,6, putative [Schistosoma mansoni] (6e-77/cov=55%/id=98%)}{gi|226490160 MAGUK p55 subfamily member 6 [Schistosoma japonicum] (2e-75/cov=55%/id=97%)}{gi|256077062	CAGCTGGTTCTATCCTTCAAGTTCTTAAACAAGAAGATCCTTATTGGTGGCAGGCAAGAC	-	-	0	Smp_118940	U	-	-	gi|256069396	C	S. mansoni Gene Predictions	Smp_118940	C		X	maguk P55 subfamily member 2,6, putative	-	|(gi:256069394) maguk P55 subfamily member 26 [Schistosoma mansoni] [5e-83/100%]||(gi:256069396) maguk P55 subfamily member 26 [Schistosoma mansoni] [6e-78/97%]||(gi:226490160) MAGUK p55 subfamily member 6 [Schistosoma japonicum] [3e-74/97%]||(gi:25607706	-	gi|256069396 maguk P55 subfamily member 26 [Schistosoma mansoni] maguk P55 subfamily member 2,6, putative [Schistosoma mansoni] (6e-77/cov=55%/id=98%)	21361598	NP_057531.2	6,00E-24	0,99	membrane protein, palmitoylated 6 [Homo sapiens]	|F GO:0005515|	Q2_P06594,Q2_P40820	*	[ Smp_scaff017469|60|5536|5596 PERFECT (60/0/0 qgap/0 tgap/+) ]	-0,875064358	-1,288154626	-0,323363151	-0,694332277	-1,497489012	-1,857442185	-2,252604214
373	28	Q2_P22722	C806623.1	SJCHGC05332 protein [Schistosoma japonicum] ||similar to NM_008163 growth factor receptor bound protein 2 [Schistosoma japonicum] ||PREDICTED: similar to GRB2-related adaptor protein isoform 4 [Bos taurus] ||PREDICTED: similar to GRB2-related adaptor prot	CGTCATCAAACAATATACGGGGTAAAAGCACTCCTGCTACGTGATTGTGTTTCAAGTAAA	0,426787513	*	C806623.1	U	IN_GENOME	YES	|(gi:256078985) growth factor receptor-bound protein [Schistosoma mansoni] 100%||(gi:226484718) Growth factor receptor-bound protein 2 [Schistosoma japonicum] 95%||Sjp (gi:56757201) 95%|	{gi|256078985 growth factor receptor-bound protein [Schistosoma mansoni] growth factor receptor-bound protein, putative [Schistosoma mansoni] (3e-93/cov=74%/id=100%)}{gi|56757201 SJCHGC05332 protein [Schistosoma japonicum] (1e-85/cov=75%/id=90%)}{gi|22648	CGTCATCAAACAATATACGGGGTAAAAGCACTCCTGCTACGTGATTGTGTTTCAAGTAAA	-	-	0	Smp_044530	U	Sjc_0303680	U	gi|256078985	U	S. mansoni Gene Predictions	Smp_044530	U			growth factor receptor-bound protein, putative	Sjp 0303680|Growth factor receptor-bound protein 2, putative	|(gi:256078985) growth factor receptor-bound protein [Schistosoma mansoni] [e-177/100%]||Sjp (gi:56757201) [e-140/99%]||(gi:226484718) Growth factor receptor-bound protein 2 [Schistosoma japonicum] [e-123/90%]||Hypothetical (gi:189502810) [9e-51/89%]||(gi	|Sjp (gi:56757201) [e-177/100%]||(gi:226484718) Growth factor receptor-bound protein 2 [Schistosoma japonicum] [e-159/90%]||(gi:256078985) growth factor receptor-bound protein [Schistosoma mansoni] [e-133/101%]||(gi:256052220) growth factor receptor-bound	gi|256078985 growth factor receptor-bound protein [Schistosoma mansoni] growth factor receptor-bound protein, putative [Schistosoma mansoni] (3e-93/cov=74%/id=100%)	5729856	NP_006604.1	1,00E-40	0,89	GRB2-related adaptor protein [Homo sapiens]	|F GO:0005524|	Q2_P22722		[ Smp_scaff000110|60|304101|304161 PERFECT (60/0/0 qgap/0 tgap/+) ]	-1,786193693	-1,237344875	-1,618631062	-1,087717211	-1,776863305	-1,556795948	-1,250187963
55	70	Q2_P16055	C916315.1	SJCHGC09289 protein [Schistosoma japonicum] ||ORF-RF2 putative ||fsp-ORF2 cds putative ||similar to NM_007065 cell division cycle 37-like protein [Schistosoma japonicum] ||hypothetical protein (eggshell protein gene region) - fluke (Schistosoma haematob	CTTACAAACCCAGCCATTATGGAGGCGGTTACTGAGGCACCAGTTGAGTTGTGGATCATT	0,502357792	*	C916315.1	C	IN_GENOME	YES	|(gi:256073587) 100%||(gi:256073585) 100%||(gi:256073583) 100%||(gi:256073581) 100%||(gi:256073579) 100%|	{gi|256083550 cdc37-related [Schistosoma mansoni] cdc37-related [Schistosoma mansoni] (1e-38/cov=43%/id=98%)}{gi|226470396 CDC37 cell division cycle 37 homolog [Schistosoma japonicum] (4e-23/cov=43%/id=73%)}{gi|56753734 SJCHGC09289 protein [Schistosoma ja	CTTACAAACCCAGCCATTATGGAGGCGGTTACTGAGGCACCAGTTGAGTTGTGGATCATT	-	-	0	-	-	-	-	gi|256083550	C	GenBank homolog	gi|256083550	U			-	-	-	-	gi|256083550 cdc37-related [Schistosoma mansoni] cdc37-related [Schistosoma mansoni] (1e-38/cov=43%/id=98%)	5901922	NP_008996.1	1,00E-100	0,93	cell division cycle 37 protein [Homo sapiens]	|GO:0060334||GO:0005515||GO:0051082||GO:0006605||GO:0060338||GO:0000079||GO:0005737||GO:0031072|	Q2_P33244,Q2_P06946,Q2_P13188,Q2_P33048,Q2_P33199,Q2_P13376,Q2_P33232,Q2_P13268,Q2_P16055,Q2_P33306,Q2_P13456,Q2_P13236,Q2_P13239,Q2_P13242,Q2_P19598,Q2_P13433,Q2_P33170,Q2_P07243,Q2_P40766,Q2_P38859,Q2_P41225,Q2_P06290,Q2_P06427,Q2_P07062,Q2_P06929,Q2_P3		[ Smp_scaff000029|60|836178|836238 PERFECT (60/0/0 qgap/0 tgap/+) ][ Smp_scaff000029|60|826834|826894 PERFECT (60/0/0 qgap/0 tgap/+) ][ Smp_scaff000029|60|811313|811373 PERFECT (60/0/0 qgap/0 tgap/+) ]	-1,450761186	-1,317136616	-1,475838583	-1,601915577	-1,291307005	-1,757082704	-0,799038453
158	57	Q2_P33154	C910246.1	none	TGACTGAGTTTATCTCCAGATAGCTTTTTCCTCCAGATTGCAATATACTCTCTTGATATT	0,384020925		C910246.1	U	IN_GENOME	YES	|(gi:256074497) 100%|	{gi|256074497 hypothetical protein [Schistosoma mansoni] VPS13C protein, putative (fragment) [Schistosoma mansoni] (3e-25/cov=72%/id=96%)}{gi|156364948 predicted protein [Nematostella vectensis] predicted protein [Nematostella vectensis] (1e-08/cov=66%/id	TGACTGAGTTTATCTCCAGATAGCTTTTTCCTCCAGATTGCAATATACTCTCTTGATATT	-	-	0	Smp_021170	C	Sjc_0043880	C	gi|256074497	C	S. mansoni Gene Predictions	Smp_021170	C			VPS13C protein, putative (fragment)	Sjp 0043880|Vacuolar protein sorting-associated protein 13A, putative	|Hypothetical (gi:256074497) [0.0/100%]||(gi:307214456) Vacuolar protein sorting-associated protein 13A [Harpegnathos saltator] [0.0/101%]||(gi:307191458) Vacuolar protein sorting-associated protein 13A [Camponotus floridanus] [0.0/100%]||Hypothetical (gi	|(gi:256074497) [0.0/50%]||(gi:114625097) PREDICTED: vacuolar protein sorting 13A isoform 2 [Pan troglodytes] [0.0/100%]||(gi:66346672) vacuolar protein sorting-associated protein 13A isoform C [Homo sapiens] [0.0/100%]||(gi:119583002) vacuolar protein so	gi|256074497 hypothetical protein [Schistosoma mansoni] VPS13C protein, putative (fragment) [Schistosoma mansoni] (3e-25/cov=72%/id=96%)	66346674	NP_150648.2	0	0,29	vacuolar protein sorting 13A isoform A [Homo sapiens]	|P GO:0006914|	Q2_P03297,Q2_P04216,Q2_P13311,Q2_P33154,Q2_P01033,Q2_P02985,Q2_P22201,Q2_P13114,Q2_P32962,Q2_P02930,Q2_P14821,Q2_P33384,Q2_P13526,Q2_P01964,Q2_P16615,Q2_P36912,Q2_P19179,Q2_P34171,Q2_P08528,Q2_P28234,Q2_P39148,Q2_P39965,Q2_P38647,Q2_P06717,Q2_P39219,Q2_P0	*	[ Smp_scaff000040|60|794278|794338 PERFECT (60/0/0 qgap/0 tgap/-) ]	-1,078851487	-1,37212992	-1,28008569	-1,342373245	-1,206076498	-1,174760964	-1,524101641
141	28	Q2_P12632	C908961.1	none	TAAGTTATTGTTATCGAAAGATTTTAGTGGTCACGATTGGCAACTGCATGGAGTGAGCAG	0,619519995		C908961.1	C	IN_GENOME	YES	No hits	NHF	TAAGTTATTGTTATCGAAAGATTTTAGTGGTCACGATTGGCAACTGCATGGAGTGAGCAG	-	-	0	Smp_060190.3	U	-	-	-	-	S. mansoni Gene Predictions	Smp_060190.x	C			ctg4a-related	-	|(gi:256082134) ctg4a-related [Schistosoma mansoni] [e-102/100%]||(gi:256082132) ctg4a-related [Schistosoma mansoni] [e-101/98%]||(gi:256082136) ctg4a-related [Schistosoma mansoni] [7e-77/77%]||(gi:256082138) ctg4a-related [Schistosoma mansoni] [8e-61/61%	-	No hits	22749479	NP_689968.1	6,00E-34	0,85	canopy 4 homolog [Homo sapiens]	|C GO:0005576|	Q2_P01416,Q2_P12632,Q2_P19572,Q2_P12883,Q2_P32457	*	[ Smp_scaff000173|60|82539|82599 PERFECT (60/0/0 qgap/0 tgap/-) ]	-1,433384684	-1,405695016	-0,547616433	-0,50556289	-2,686567703	-2,695458772	-0,730141021
423	42	Q2_P38765	JAP02047.S	none	GACCAGCTATAATCAATACACCTAAGAAAACAATACAGAAATTCACATTCACTTGGGACA	0,394818809	*	JAP02047.S	U	OUT_GENOME	YES	|(gi:256071098) 100%|	{gi|256071098 hypothetical protein [Schistosoma mansoni] conserved hypothetical protein [Schistosoma mansoni] (9e-19/cov=56%/id=78%)}	GACCAGCTATAATCAATACACCTAAGAAAACAATACAGAAATTCACATTCACTTGGGACA	-	-	0	-	-	Sjc_0091460	U	gi|256071098	U	S. japonicum Gene Predictions	Sjc_0091460	U			-	Sjp 0091460|Thioredoxin domain-containing protein 14 homolog precursor, putative	-	|(gi:256071098) [e-141/99%]||(gi:66514111) PREDICTED: similar to CG11007-PA [Apis mellifera] [2e-51/93%]||(gi:241027113) thioredoxin domain-containing protein, putative [Ixodes scapularis] [2e-50/92%]||(gi:156542698) [2e-50/91%]||(gi:119114234) AGAP009997	gi|256071098 hypothetical protein [Schistosoma mansoni] conserved hypothetical protein [Schistosoma mansoni] (9e-19/cov=56%/id=78%)	7705726	NP_057043.1	1,00E-42	0,92	thioredoxin domain containing 14 isoform 1 [Homo sapiens]	|GO:0005575||GO:0003674||GO:0045454|	Q2_P40230,Q2_P38765		[ Smp_scaff000006|60|162696|162756 PERFECT (60/0/0 qgap/0 tgap/-) ]	-1,49030903	-1,894711895	-1,105656214	-1,411192497	-2,168809385	-2,292114296	-0,167883926
190	46	Q2_P27527	C900205.1	none	TGTCGGTTCGAATAGTAAATTTTTACGTGTATGCCAATATCCTAGTGTTCAACACCTTAG	0,615283114	*	C900205.1	U	IN_GENOME	YES	|(gi:256087400) 100%|	{gi|256087400 hypothetical protein [Schistosoma mansoni] expressed protein [Schistosoma mansoni] (e-122/cov=87%/id=94%)}{gi|270003148 hypothetical protein TcasGA2_TC001582 [Tribolium castaneum] (1e-07/cov=24%/id=31%)}{gi|189235180 PREDICTED: similar to AG	TGTCGGTTCGAATAGTAAATTTTTACGTGTATGCCAATATCCTAGTGTTCAACACCTTAG	-	-	0	Smp_170170	U	-	-	gi|256087400	U	S. mansoni Gene Predictions	Smp_170170	U			hypothetical protein	-	|Hypothetical (gi:256087400) [0.0/100%]||(gi:307185226) WD repeat-containing protein 47 [Camponotus floridanus] [3e-95/35%]||(gi:307201082) WD repeat-containing protein 47 [Harpegnathos saltator] [1e-94/34%]||Sjp (gi:76155560) [2e-94/16%]||(gi:58388279) A	-	gi|256087400 hypothetical protein [Schistosoma mansoni] expressed protein [Schistosoma mansoni] (e-122/cov=87%/id=94%)	216548378	NP_001136022.1	6,00E-92	0,39	WD repeat domain 47 isoform 1 [Homo sapiens]	-	Q2_P27527,Q2_P39824,Q2_P25023,Q2_P07893		[ Smp_scaff000408|60|237889|237949 PERFECT (60/0/0 qgap/0 tgap/-) ]	-2,017279436	-2,709326125	-0,356831497	-1,451796705	-1,212189406	-0,962383165	-0,449740565
235	46	Q2_P34814	C913385.1	none	ACCGGTCTAAATGACTCCAAATTGCTTGCTTTATATAGAGATGATAGACGGTTAAAGATG	0,424211366	*	C913385.1	U	IN_GENOME	YES	No hits	NHF	ACCGGTCTAAATGACTCCAAATTGCTTGCTTTATATAGAGATGATAGACGGTTAAAGATG	-	Smp_scaff000129_899383_899761	0	-	-	-	-	-	-	No match	C913385.1	U			-	-	-	-	No hits	-	-	-	0	No hits	-			[ Smp_scaff000129|60|899701|899761 PERFECT (60/0/0 qgap/0 tgap/+) ]	-2,246457641	-1,320097359	-0,693583658	-0,332581886	-2,72151397	-2,145839257	-0,79676863
309	13	Q2_P35409	C914844.1	none	CAAGCTTTCATGGAGGTAATGCTCCGTCATGGAAGCATTATGTCAATCCTCATGGAAGCG	0,438028151	*	C914844.1	U	IN_GENOME	YES	|(gi:256074117) nephrin [Schistosoma mansoni] 100%|	{gi|256074117 nephrin [Schistosoma mansoni] nephrin, putative [Schistosoma mansoni] (2e-23/cov=98%/id=100%)}	CAAGCTTTCATGGAGGTAATGCTCCGTCATGGAAGCATTATGTCAATCCTCATGGAAGCG	-	-	0	Smp_132700	U	-	-	gi|256074117	U	S. mansoni Gene Predictions	Smp_132700	U			nephrin, putative	-	|(gi:256074117) nephrin [Schistosoma mansoni] [0.0/100%]||Sjp (gi:76153293) [5e-92/12%]||(gi:242005444) Nephrin precursor, putative [Pediculus humanus corporis] [5e-37/70%]||(gi:256073217) nephrin [Schistosoma mansoni] [8e-32/26%]||(gi:195123329) GI18711	-	gi|256074117 nephrin [Schistosoma mansoni] nephrin, putative [Schistosoma mansoni] (2e-23/cov=98%/id=100%)	4758822	NP_004637.1	3,00E-14	0,15	nephrin precursor [Homo sapiens]	|F GO:0005515|	Q2_P22805,Q2_P03496,Q2_P39352,Q2_P35409,Q2_P15466		[ Smp_scaff000036|60|1601262|1601322 PERFECT (60/0/0 qgap/0 tgap/+) ]	-0,345463199	-0,212955907	0,220373238	-0,679081512	-4,413172009	-4,668745891	-0,27833148
476	38	Q2_P37420	C918279.1	none	TAGGAGATGTTTAAAAGCTGAAGAATTTATTACACCATTGTCCCAGGTTGATCCAGTATT	0,370832951	*	C918279.1	U	IN_GENOME	YES	|(gi:256072913) 100%|	{gi|256072913 hypothetical protein [Schistosoma mansoni] expressed protein [Schistosoma mansoni] (5e-20/cov=98%/id=97%)}{gi|296317351 IQ motif containing with AAA domain 1 [Saccoglossus kowalevskii] (9e-11/cov=94%/id=63%)}{gi|156396444 predicted protein [	TAGGAGATGTTTAAAAGCTGAAGAATTTATTACACCATTGTCCCAGGTTGATCCAGTATT	-	-	0	Smp_013080	U	-	-	gi|256072913	U	S. mansoni Gene Predictions	Smp_013080	U			hypothetical protein	-	|Hypothetical (gi:256072913) [0.0/100%]||(gi:296317351) IQ motif containing with AAA domain 1 [Saccoglossus kowalevskii] [0.0/99%]||(gi:198421719) PREDICTED: similar to predicted protein [Ciona intestinalis] [0.0/97%]||(gi:115730837) PREDICTED: similar to	-	gi|256072913 hypothetical protein [Schistosoma mansoni] expressed protein [Schistosoma mansoni] (5e-20/cov=98%/id=97%)	40255052	NP_079002.3	0	0,99	IQ motif containing with AAA domain 1 [Homo sapiens]	|F GO:0008270|	Q2_P37420,Q2_P40513,Q2_P17064		[ Smp_scaff000021|60|1944924|1944984 PERFECT (60/0/0 qgap/0 tgap/+) ]	0,113332774	-0,404942314	-1,188880329	-1,228724173	-1,664508131	-2,11947291	-1,802256542
501	53	Q2_P28810	C902724.1	none	GACCCCATTGTAGAAATAAACCAGCAAAATATACTCCCAAAGAAAAATCGAAATTCGGAT	0,41825957		C902724.1	U	IN_GENOME	YES	|(gi:256080357) 100%|	{gi|256080357 hypothetical protein [Schistosoma mansoni] expressed protein [Schistosoma mansoni] (2e-41/cov=99%/id=100%)}{gi|256080934 Band 4.1-like protein [Schistosoma mansoni] Band 4.1-like protein [Schistosoma mansoni] (0.025/cov=59%/id=39%)}{gi|26079	GACCCCATTGTAGAAATAAACCAGCAAAATATACTCCCAAAGAAAAATCGAAATTCGGAT	-	-	0	Smp_149640	C	-	-	gi|256080357	C	S. mansoni Gene Predictions	Smp_149640	C			hypothetical protein	-	|Hypothetical (gi:256080357) [0.0/100%]||Sjp (gi:76163067) [3e-18/9%]||Hypothetical (gi:256053142) [7e-09/7%]||Hypothetical (gi:115923319) [3e-06/21%]||(gi:241685237) protein 4.1G, putative [Ixodes scapularis] [3e-06/10%]|	-	gi|256080357 hypothetical protein [Schistosoma mansoni] expressed protein [Schistosoma mansoni] (2e-41/cov=99%/id=100%)	4503579	NP_001422.1	3,00E-07	0,1	erythrocyte membrane protein band 4.1-like 2 isoform a [Homo sapiens]	|F GO:0003779|	Q2_P34808,Q2_P14883,Q2_P24700,Q2_P28810,Q2_P09082	*	[ Smp_scaff000130|60|862986|863046 PERFECT (60/0/0 qgap/0 tgap/+) ]	-0,094562584	-1,137882643	-0,66744459	-0,481115359	-1,729201111	-2,884665708	-0,903562495
166	9	Q2_P22657	C806535.1	SJCHGC00917 protein [Schistosoma japonicum] ||unknown [Schistosoma japonicum] ||hypothetical protein [Homo sapiens] ||progestin and adipoQ receptor family member VI isoform 2 [Homo sapiens] emb|CAI15544.1| progestin and adipoQ receptor family member VI [H	GTCACTTGAACTATTGCCTTTTTGGATTAAAATAGCTTATTTCATCGATCAAGCCACATG	0,548744796	*	C806535.1	U	IN_GENOME	YES	No hits	{gi|256087096 progestin and adipoq receptor family member VI [Schistosoma mansoni] progestin and adipoq receptor family member VI, putative [Schistosoma mansoni] (0.0/cov=71%/id=93%)}{gi|56755809 SJCHGC00917 protein [Schistosoma japonicum] (e-145/cov=72%/	GTCACTTGAACTATTGCCTTTTTGGATTAAAATAGCTTATTTCATCGATCAAGCCACATG	-	-	0	Smp_086190	U	-	-	gi|256087096	U	S. mansoni Gene Predictions	Smp_086190	U			progestin and adipoq receptor family member VI, putative	-	|(gi:256087096) progestin and adipoq receptor family member VI [Schistosoma mansoni] [0.0/100%]||Sjp (gi:56755809) [e-137/99%]||Hypothetical (gi:56755898) [e-135/99%]||(gi:297663228) PREDICTED: progestin and adipoQ receptor family member 6-like isoform 1	-	gi|256087096 progestin and adipoq receptor family member VI [Schistosoma mansoni] progestin and adipoq receptor family member VI, putative [Schistosoma mansoni] (0.0/cov=71%/id=93%)	41282031	NP_940798.1	4,00E-47	0,9	progestin and adipoQ receptor family member VI isoform 2 [Homo sapiens]	|F GO:0005496|			[ Smp_scaff000388|60|60072|60132 PERFECT (60/0/0 qgap/0 tgap/-) ]	-1,919679497	-1,024624896	-0,45660088	-1,567493583	-2,30738909	-2,462341322	-0,297633394
73	10	Q2_P36138	C915951.1	none	AAATCCCTTCAATTCCACTCAATCTAATGAACTTCCCCAGATCATTACCCCCATATGCTG	0,390205102	*	C915951.1	U	IN_GENOME	YES	|(gi:256084089) 100%|	{gi|256084089 hypothetical protein [Schistosoma mansoni] expressed protein [Schistosoma mansoni] (2e-61/cov=94%/id=98%)}{gi|47212609 unnamed protein product [Tetraodon nigroviridis] (0.019/cov=75%/id=33%)}{gi|224135695 predicted protein [Populus trichocar	AAATCCCTTCAATTCCACTCAATCTAATGAACTTCCCCAGATCATTACCCCCATATGCTG	-	-	0	Smp_160570	U	-	-	gi|256084089	U	S. mansoni Gene Predictions	Smp_160570	U			hypothetical protein	-	|Hypothetical (gi:256084089) [0.0/100%]||Sjp (gi:76157389) [e-101/24%]||Sjp (gi:76162996) [1e-51/18%]||(gi:193577879) PREDICTED: similar to CG31510 CG31510-PA [Acyrthosiphon pisum] [1e-09/23%]||(gi:93003072) TPA: zinc finger protein [Ciona intestinalis] [	-	gi|256084089 hypothetical protein [Schistosoma mansoni] expressed protein [Schistosoma mansoni] (2e-61/cov=94%/id=98%)	120587019	NP_055160.2	0,12	0,11	zinc finger protein 318 [Homo sapiens]	|C GO:0005634|	Q2_P15912,Q2_P36198,Q2_P02050,Q2_P15870,Q2_P27301,Q2_P10230,Q2_P30002,Q2_P05870,Q2_P36138		[ Smp_scaff000241|60|341354|341414 PERFECT (60/0/0 qgap/0 tgap/-) ]	-0,073531717	-0,174244629	-0,418588189	-0,223070969	-2,817544119	-2,882932698	-2,070892646
214	5	Q2_P13238	C910125.1	none	GCTCACACGCGACGAGAGATTCTCAACAATAACACGATACTCCGTCCTAGTTGGCGGACC	0,467933012		C910125.1	C	IN_GENOME	YES	|(gi:226471686) Splicing factor, arginine/serine-rich 4 [Schistosoma japonicum] 100%||(gi:226467225) Splicing factor, arginine/serine-rich 4 [Schistosoma japonicum] 100%||(gi:226467223) Splicing factor, arginine/serine-rich 4 [Schistosoma japonicum] 100%|	{gi|256077396 arginine/serine-rich splicing factor [Schistosoma mansoni] arginine/serine-rich splicing factor, putative [Schistosoma mansoni] (5e-23/cov=20%/id=100%)}{gi|226467223 Splicing factor, arginine/serine-rich 4 [Schistosoma japonicum] (5e-07/cov=	GCTCACACGCGACGAGAGATTCTCAACAATAACACGATACTCCGTCCTAGTTGGCGGACC	-	-	0	Smp_036270.10	U	-	-	gi|256077396	U	S. mansoni Gene Predictions	Smp_036270.x	C			arginine/serine-rich splicing factor, putative	-	|(gi:256077396) arginine/serine-rich splicing factor [Schistosoma mansoni] [8e-76/100%]||(gi:256077394) arginine/serine-rich splicing factor [Schistosoma mansoni] [2e-53/93%]||(gi:256077392) arginine/serine-rich splicing factor [Schistosoma mansoni] [2e-5	-	gi|256077396 arginine/serine-rich splicing factor [Schistosoma mansoni] arginine/serine-rich splicing factor, putative [Schistosoma mansoni] (5e-23/cov=20%/id=100%)	21361282	NP_005617.2	3,00E-17	0,2	splicing factor, arginine/serine-rich 4 [Homo sapiens]	|F GO:0000166|	Q2_P22270,Q2_P02590,Q2_P33094,Q2_P09007,Q2_P10019,Q2_P24612,Q2_P13238	*	[ Smp_scaff000082|60|331830|331890 PERFECT (60/0/0 qgap/0 tgap/-) ]	-0,693898815	-0,571953892	-0,434405794	-0,745282775	-3,042634872	-2,508787079	-1,15853939
507	28	Q2_P11331	C906394.1	none	CCATAAAACACTACAGTCTATGTATCTAAGCAGTAACGTTTATGACTGTCTCGTTGAAAT	0,522605305		C906394.1	C	IN_GENOME	YES	No hits	NHF	CCATAAAACACTACAGTCTATGTATCTAAGCAGTAACGTTTATGACTGTCTCGTTGAAAT	-	-	0	Smp_116570	U	-	-	-	-	S. mansoni Gene Predictions	Smp_116570	C	X		hypothetical protein	-	|Hypothetical (gi:256068673) [9e-44/100%]||Sjp (gi:76155794) [9e-21/97%]||(gi:226480028) Intraflagellar transport 74 homolog [Schistosoma japonicum] [1e-20/97%]||(gi:55742753) intraflagellar transport protein 74 homolog [Rattus norvegicus] [5e-09/96%]||(g	-	No hits	151101140	NP_001092693.1	8,00E-09	0,96	coiled-coil domain containing 2 isoform a [Homo sapiens]	-		*	[ Smp_scaff014564|60|1162|1222 PERFECT (60/0/0 qgap/0 tgap/+) ]	-1,274138531	-1,324734116	-0,540885878	-0,316339274	-3,043185974	-3,705388367	-0,204551649
268	78	Q2_P17891	C800012.1	SJCHGC07005 protein [Schistosoma japonicum] ||Zgc:103767 [Danio rerio] ref|NP_001006006.1| hypothetical protein LOC449836 [Danio rerio] ||MGC80372 protein [Xenopus laevis] ||FRA10AC1 protein [Rattus norvegicus] ref|NP_001014268.1| FRA10AC1 protein [Rattus	CTTCGTGATTATACTGCTATTATCACTTTTCGCCCCTACTTTCTATCTTCCTCTCCCTCT	0,336178738	*	C800012.1	U	IN_GENOME	YES	No hits	{gi|256077975 hypothetical protein [Schistosoma mansoni] expressed protein [Schistosoma mansoni] (0.0/cov=85%/id=97%)}{gi|56754245 SJCHGC07005 protein [Schistosoma japonicum] (9e-90/cov=44%/id=87%)}{gi|54400514 FRA10AC1 protein [Danio rerio] Zgc:103767 [D	CTTCGTGATTATACTGCTATTATCACTTTTCGCCCCTACTTTCTATCTTCCTCTCCCTCT	-	-	0	Smp_039080	U	Sjc_0303280	U	gi|256077975	U	S. mansoni Gene Predictions	Smp_039080	U			hypothetical protein	Sjp 0303280|ko:K01078 acid phosphatase [EC3.1.3.2], putative	|Hypothetical (gi:256077975) [0.0/100%]||Sjp (gi:56754245) [1e-87/51%]||(gi:54400514) FRA10AC1 protein [Danio rerio] [8e-61/59%]||(gi:225716534) FRA10AC1 homolog [Esox lucius] [8e-59/67%]||(gi:224052585) PREDICTED: chromosome 10 open reading frame 4 [Taen	|(gi:256077975) [e-148/100%]||Sjp (gi:56754245) [5e-99/50%]||(gi:147901851) MGC80372 protein [Xenopus laevis] [5e-65/99%]||(gi:54400514) FRA10AC1 protein [Danio rerio] [2e-64/99%]||(gi:118403528) FRA10AC1 protein [Xenopus (Silurana) tropicalis] [1e-63/99%	gi|256077975 hypothetical protein [Schistosoma mansoni] expressed protein [Schistosoma mansoni] (0.0/cov=85%/id=97%)	24432067	NP_660289.2	2,00E-57	0,65	FRA10AC1 protein [Homo sapiens]	|C GO:0005634|			[ Smp_scaff000095|60|193580|193640 PERFECT (60/0/0 qgap/0 tgap/+) ]	-1,505196908	-0,976785856	-1,502358184	-1,443738707	-0,597660388	-2,222436296	-0,783292208
222	60	Q2_P10842	C905329.1	none	CTGGTTGTAACCAATGAAATTGTATTAAGTAGACAATACCAGTTGGTACTGTACATGCAA	0,4753932		C905329.1	C	IN_GENOME	YES	|(gi:256052519) growth hormone secretagogue receptor [Schistosoma mansoni] 100%|	{gi|256052519 growth hormone secretagogue receptor [Schistosoma mansoni] growth hormone secretagogue receptor, putative [Schistosoma mansoni] (9e-82/cov=98%/id=91%)}{gi|256052394 rhodopsin-like orphan GPCR [Schistosoma mansoni] rhodopsin-like orphan GPCR,	CTGGTTGTAACCAATGAAATTGTATTAAGTAGACAATACCAGTTGGTACTGTACATGCAA	-	-	0	Smp_164730	U	Sjc_0020840	U	gi|256052519	U	S. mansoni Gene Predictions	Smp_164730	C			growth hormone secretagogue receptor, putative	Sjp 0020840|IPR000276,Rhodopsin-like GPCR superfamily,domain-containing	|(gi:256052519) growth hormone secretagogue receptor [Schistosoma mansoni] [0.0/100%]||(gi:256052394) rhodopsin-like orphan GPCR [Schistosoma mansoni] [2e-20/37%]||Sjp (gi:76155293) [1e-19/39%]||(gi:256084424) rhodopsin-like orphan GPCR [Schistosoma manso	|(gi:256052519) growth hormone secretagogue receptor [Schistosoma mansoni] [e-118/61%]||Sjp (gi:76155293) [5e-19/43%]||(gi:256084424) rhodopsin-like orphan GPCR [Schistosoma mansoni] [6e-18/46%]||(gi:256052394) rhodopsin-like orphan GPCR [Schistosoma mans	gi|256052519 growth hormone secretagogue receptor [Schistosoma mansoni] growth hormone secretagogue receptor, putative [Schistosoma mansoni] (9e-82/cov=98%/id=91%)	38455410	NP_940799.1	2,00E-04	0,33	growth hormone secretagogue receptor isoform 1a [Homo sapiens]	|C GO:0016021|	Q2_P30637,Q2_P10842	*	[ Smp_scaff000288|60|175589|175649 PERFECT (60/0/0 qgap/0 tgap/+) ]	-2,524435866	-0,968607791	-1,570895454	-1,911961104	-1,951288243	-0,410196848	-0,191587925
156	57	Q2_P37760	C919178.1	none	CTGAAGACATAACACCAGGCTTCAAACAGAATAGTGACACTTGCTTATGTTACAAATTAT	0,497011622		C919178.1	U	IN_GENOME	YES	No hits	NHF	CTGAAGACATAACACCAGGCTTCAAACAGAATAGTGACACTTGCTTATGTTACAAATTAT	-	Smp_scaff000037_26295_26816	0	-	-	-	-	-	-	No match	C919178.1	U			-	-	-	-	No hits	-	-	-	0	No hits	-		*	[ Smp_scaff000037|60|26551|26611 PERFECT (60/0/0 qgap/0 tgap/-) ]	-0,383410656	-0,187923941	-0,236658133	-0,213346959	-0,599279113	-0,355673574	-4,340529065
417	2	Q2_P18032	C800167.1	SJCHGC07218 protein [Schistosoma japonicum] ||unknown [Schistosoma mansoni] ||PREDICTED: similar to ubiquitin specific protease 38 isoform 4 [Canis familiaris] ||CG7023-PB isoform B [Drosophila melanogaster] ref|NP_651099.1| CG7023-PB isoform B [Drosoph	GCCTTATCTCTTACTGTACAGTCAAACTTAGACATATAGTTCACATATCTATTCCTGTCA	0,36500758	*	C800167.1	U	IN_GENOME	YES	No hits	{gi|256086532 calpain-7 (C02 family) [Schistosoma mansoni] calpain-7 (C02 family) [Schistosoma mansoni] (0.0/cov=76%/id=90%)}{gi|256086530 calpain-7 (C02 family) [Schistosoma mansoni] calpain-7 (C02 family) [Schistosoma mansoni] (0.0/cov=76%/id=90%)}{gi|2	GCCTTATCTCTTACTGTACAGTCAAACTTAGACATATAGTTCACATATCTATTCCTGTCA	-	-	0	-	-	Sjc_0206230	U	gi|256086532	U	S. japonicum Gene Predictions	Sjc_0206230	U			-	Sjp 0206230|Probable ubiquitin carboxyl-terminal hydrolase R10E11.3, putative	-	|(gi:226478872) putative ubiquitin specific protease 38 [Schistosoma japonicum] [0.0/100%]||(gi:256086532) calpain-7 (C02 family) [Schistosoma mansoni] [0.0/80%]||(gi:256086530) calpain-7 (C02 family) [Schistosoma mansoni] [0.0/80%]||Sjp (gi:76153206) [e-	gi|256086532 calpain-7 (C02 family) [Schistosoma mansoni] calpain-7 (C02 family) [Schistosoma mansoni] (0.0/cov=76%/id=90%)	63053524	NP_001017416.1	7,00E-08	0,21	ubiquitin specific protease 1 [Homo sapiens]	-	Q2_P18032		[ Smp_scaff012034|60|747|807 PERFECT (60/0/0 qgap/0 tgap/+) ]	-1,79065068	-1,7801372	-0,979182653	-1,206953227	-1,866701168	-1,572539424	-0,632600537
194	74	Q2_P16508	C917213.1	none	TATACGGCTATTAGGTGTAACCGCTGAATATAGATGAAGTCGAGAGACCACATGTTTTTT	0,349911099		C917213.1	C	IN_GENOME	YES	No hits	NHF	TATACGGCTATTAGGTGTAACCGCTGAATATAGATGAAGTCGAGAGACCACATGTTTTTT	-	-	0	Smp_165220	U	-	-	-	-	S. mansoni Gene Predictions	Smp_165220	C		X	embryonic ectoderm development protein, putative	-	|(gi:256085807) embryonic ectoderm development protein [Schistosoma mansoni] [0.0/100%]||Sjp (gi:56755948) [e-105/47%]||Sjp (gi:76156077) [6e-95/41%]||(gi:91078148) PREDICTED: similar to extra sex combs [Tribolium castaneum] [6e-82/85%]||Hypothetical (gi:	-	No hits	24041020	NP_003788.2	1,00E-81	0,97	embryonic ectoderm development isoform a [Homo sapiens]	|C GO:0005874|	Q2_P02576,Q2_P18463,Q2_P05400,Q2_P36790,Q2_P16508,Q2_P01511	*	[ Smp_scaff000297|60|75247|75307 PERFECT (60/0/0 qgap/0 tgap/-) ]	-1,539161571	-1,440114236	-1,135723443	-1,089580592	-1,20032508	-1,794046764	-0,962599481
230	11	Q2_P04610	C808513.1	countin [Dictyostelium discoideum] gb|AAO51901.1| similar to Dictyostelium discoideum (Slime mold). Countin gb|EAL70191.1| component of the counting factor (CF) complex [Dictyostelium discoideum] ||countin [Dictyostelium discoideum] ||countin 2 [Dictyoste	TTGAACGGAACTGGTACCGGTGAACTCGTCATTGATATTCACACACCCGATCGTATTCCA	0,531836024	*	C808513.1	C	OUT_GENOME	NO	No hits	{gi|260831084 hypothetical protein BRAFLDRAFT_117811 [Branchiostoma floridae] hypothetical protein BRAFLDRAFT_117811 [Branchiostoma floridae] (2e-38/cov=82%/id=53%)}{gi|188501669 countin-like protein [Philodina roseola] (3e-33/cov=79%/id=48%)}{gi|26083108	TTGAACGGAACTGGTACCGGTGAACTCGTCATTGATATTCACACACCCGATCGTATTCCA	-	-	0	-	-	-	-	gi|260831084	C	GenBank homolog	gi|260831084	U			-	-	-	-	gi|260831084 hypothetical protein BRAFLDRAFT_117811 [Branchiostoma floridae] hypothetical protein BRAFLDRAFT_117811 [Branchiostoma floridae] (2e-38/cov=82%/id=53%)	-	-	-	0	No hits	|GO:0030827||GO:0042593||GO:0030041||GO:0006928||GO:0007162||GO:0005576||GO:0004871||GO:0007275||GO:0031158||GO:0006110||GO:0032114|			-	-0,890841339	-1,133020017	-0,401650894	-0,621621458	-3,173849418	-2,821529638	-0,15316466
62	52	Q2_P18058	C800203.1	SJCHGC06067 protein [Schistosoma japonicum] ||	CGTAGACAACTCCATACCGGTGGTCGCATTTGGTTGTCGCGTGCCAGTAGCCTCACTAAA	0,397551157	*	C800203.1	U	IN_GENOME	YES	|(gi:256088574) 100%||(gi:164609129) P11 protein [Schistosoma japonicum] 84%|	{gi|256088574 hypothetical protein [Schistosoma mansoni] expressed protein [Schistosoma mansoni] (0.0/cov=81%/id=99%)}{gi|256088576 hypothetical protein [Schistosoma mansoni] expressed protein [Schistosoma mansoni] (0.0/cov=81%/id=99%)}{gi|164609129 P11 p	CGTAGACAACTCCATACCGGTGGTCGCATTTGGTTGTCGCGTGCCAGTAGCCTCACTAAA	-	-	0	Smp_174240.2	U	-	-	gi|256088574	U	S. mansoni Gene Predictions	Smp_174240.x	U			hypothetical protein	-	|Hypothetical (gi:256088574) [0.0/100%]||Hypothetical (gi:256088576) [0.0/89%]||(gi:164609129) P11 protein [Schistosoma japonicum] [0.0/100%]||Sjp (gi:76153201) [3e-71/38%]||Sjp (gi:76152881) [3e-64/35%]|	-	gi|256088574 hypothetical protein [Schistosoma mansoni] expressed protein [Schistosoma mansoni] (0.0/cov=81%/id=99%)	149944433	NP_001012241.1	0,01	0,07	hampin [Homo sapiens]	-	Q2_P20118,Q2_P25607,Q2_P18058		[ Smp_scaff000575|60|10935|10995 PERFECT (60/0/0 qgap/0 tgap/+) ]	-3,172783753	-2,959273011	-1,615207666	-0,597160028	-2,30929171	-1,738009908	1,05127321
499	35	Q2_P10678	C905033.1	SJCHGC06041 protein [Schistosoma japonicum] ||	CCGCATCTTGGATCTATCCTTCGTCTTGATTCAAGTAAAGTTTGTAATTTTTTATCGAGT	0,420028977	*	C905033.1	C	IN_GENOME	YES	No hits	{gi|256070170 methyltransferase [Schistosoma mansoni] methyltransferase, putative [Schistosoma mansoni] (1e-27/cov=35%/id=91%)}{gi|56756030 SJCHGC06041 protein [Schistosoma japonicum] (4e-21/cov=35%/id=72%)}{gi|170042145 tRNA methyltransferase [Culex quin	CCGCATCTTGGATCTATCCTTCGTCTTGATTCAAGTAAAGTTTGTAATTTTTTATCGAGT	-	-	0	Smp_194620	C	-	-	gi|256070170	C	S. mansoni Gene Predictions	Smp_194620	U		X	methyltransferase, putative	-	|(gi:256070170) methyltransferase [Schistosoma mansoni] [0.0/100%]||Sjp (gi:56756030) [e-170/96%]||Hypothetical (gi:291225928) [8e-61/69%]||(gi:40643016) hypotheitcal protein [Crassostrea gigas] [2e-60/66%]||Hypothetical (gi:91077428) [6e-59/72%]|	-	gi|256070170 methyltransferase [Schistosoma mansoni] methyltransferase, putative [Schistosoma mansoni] (1e-27/cov=35%/id=91%)	123173772	NP_689520.2	5,00E-52	0,67	tRNA(m1A58)-methyltransferase subunit TRM61 [Homo sapiens]	|F GO:0016429|	Q2_P10678,Q2_P31469,Q2_P11669		[ Smp_scaff019020|60|281082|281142 PERFECT (60/0/0 qgap/0 tgap/+) ]	-1,019374384	-0,45137322	-1,211068192	-1,942257564	-0,649443313	-2,364758873	-1,774752036
352	15	Q2_P33870	C911585.1	none	GATTGTGAATCAATCTACACTAGACAGCAATAGGGTAGTTAGGTGTTAGTTTTAAAAGTG	0,487367461		C911585.1	U	IN_GENOME	YES	No hits	NHF	GATTGTGAATCAATCTACACTAGACAGCAATAGGGTAGTTAGGTGTTAGTTTTAAAAGTG	-	-	0	Smp_180990	C	-	-	-	-	S. mansoni Gene Predictions	Smp_180990	C		X	dachshund homolog, putative	-	|(gi:256090660) dachshund homolog [Schistosoma mansoni] [0.0/100%]||Hypothetical (gi:260832832) [4e-53/16%]||(gi:33332313) amphioxus dachshund [Branchiostoma floridae] [5e-53/16%]||(gi:190338837) Dachshund c [Danio rerio] [7e-53/15%]||(gi:295656530) dachs	-	No hits	18375611	NP_542937.1	2,00E-52	0,15	dachshund homolog 1 isoform a [Homo sapiens]	|F GO:0016491|	Q2_P33870,Q2_P13999,Q2_P06008,Q2_P27792,Q2_P08110	*	[ Smp_scaff002003|60|47875|47935 PERFECT (60/0/0 qgap/0 tgap/-) ]	-2,257700202	-2,228361318	-0,241837367	-0,394943627	-3,113405718	-2,543585407	0,455047205
421	5	Q2_P30334	C904836.1	none	GTTTGTATTATGTCCGCAGTGGAGCGGTTTACAGAATTAAGCACATCTGAATATAATTTT	0,521886325		C904836.1	U	IN_GENOME	YES	|(gi:256088480) 100%|	{gi|256088480 hypothetical protein [Schistosoma mansoni] expressed protein [Schistosoma mansoni] (e-102/cov=82%/id=91%)}{gi|219114831 predicted protein [Phaeodactylum tricornutum CCAP 1055/1] predicted protein [Phaeodactylum tricornutum CCAP 1055/1] (0.89	GTTTGTATTATGTCCGCAGTGGAGCGGTTTACAGAATTAAGCACATCTGAATATAATTTT	-	-	0	Smp_094320	C	-	-	gi|256088480	C	S. mansoni Gene Predictions	Smp_094320	C			hypothetical protein	-	|Hypothetical (gi:256088480) [0.0/100%]||Sjp (gi:56757372) [3e-25/7%]|	-	gi|256088480 hypothetical protein [Schistosoma mansoni] expressed protein [Schistosoma mansoni] (e-102/cov=82%/id=91%)	16507198	NP_065894.1	0,63	0,06	S-phase cyclin A-associated protein in the ER [Homo sapiens]	|C GO:0005737|	Q2_P10551,Q2_P30334,Q2_P25725	*	[ Smp_scaff000559|60|101373|101433 PERFECT (60/0/0 qgap/0 tgap/+) ]	-1,311065887	-0,686756564	0,658998831	0,71658617	-3,720619085	-3,364733701	-0,922412368
383	15	Q2_P09245	C902989.1	none	GTAAACTGGTTTGTGGTGTAAGGCTAATATTTGTGCATGTCCATCTTCGTTAGATTATGA	0,400032264	*	C902989.1	C	IN_GENOME	YES	No hits	NHF	GTAAACTGGTTTGTGGTGTAAGGCTAATATTTGTGCATGTCCATCTTCGTTAGATTATGA	-	Smp_scaff000154_78996_79303	0	-	-	-	-	-	-	No match	C902989.1	C			-	-	-	-	No hits	-	-	-	0	No hits	-			[ Smp_scaff000154||78996|79056 (59/1/0 qgap/0 tgap/-) ]	-1,156120425	-2,29874912	-1,127262397	-0,353416957	-2,513130996	-2,559663778	-0,522894101
33	48	Q2_P33110	C910167.1	PREDICTED: similar to RIKEN cDNA 4933408N02 [Gallus gallus] ||nicotinamide nucleotide adenylyltransferase 1 variant [Homo sapiens] dbj|BAB15345.1| unnamed protein product [Homo sapiens] ||nicotinamide nucleotide adenylyltransferase 1 [Homo sapiens] emb|CA	GTTCGTGACTATGGTATAATTTGTATTAGTCGGCCTTCATATGATCCCTTGAAAATTATC	0,450424864	*	C910167.1	U	IN_GENOME	YES	|(gi:256070786) nicotinamide mononucleotide adenylyltransferase [Schistosoma mansoni] 100%|	{gi|256070786 nicotinamide mononucleotide adenylyltransferase [Schistosoma mansoni] nicotinamide mononucleotide adenylyltransferase, putative [Schistosoma mansoni] (8e-41/cov=121%/id=50%)}{gi|149695546 PREDICTED: similar to nicotinamide nucleotide adenyly	GTTCGTGACTATGGTATAATTTGTATTAGTCGGCCTTCATATGATCCCTTGAAAATTATC	-	-	0	Smp_123490	U	-	-	gi|256070786	U	S. mansoni Gene Predictions	Smp_123490	U		X	nicotinamide mononucleotide adenylyltransferase, putative	-	|(gi:256070786) nicotinamide mononucleotide adenylyltransferase [Schistosoma mansoni] [e-158/100%]||(gi:242018973) Nicotinamide mononucleotide adenylyltransferase, putative [Pediculus humanus corporis] [3e-40/78%]||(gi:149695546) PREDICTED: similar to nic	-	gi|256070786 nicotinamide mononucleotide adenylyltransferase [Schistosoma mansoni] nicotinamide mononucleotide adenylyltransferase, putative [Schistosoma mansoni] (8e-41/cov=121%/id=50%)	20070321	NP_073624.2	2,00E-39	0,82	nicotinamide mononucleotide adenylyltransferase 1 [Homo sapiens]	|F GO:0016779|	Q2_P33110		[ Smp_scaff000004|60|810145|810205 PERFECT (60/0/0 qgap/0 tgap/+) ]	0,094521916	0,045209851	-1,970634439	-0,820863142	-1,123243517	-2,457323744	-1,366402515
206	24	Q2_P32381	C908778.1	none	TACTCGAATCTCACACCATAACAGCGCGTGAAACAGATTTATATAAGTGGGAGTGAAGAC	0,482329926		C908778.1	U	IN_GENOME	YES	No hits	NHF	TACTCGAATCTCACACCATAACAGCGCGTGAAACAGATTTATATAAGTGGGAGTGAAGAC	-	-	0	Smp_137330	C	-	-	-	-	S. mansoni Gene Predictions	Smp_137330	C			Serine dehydratase, putative	-	|(gi:256075867) threonine dehydratase [Schistosoma mansoni] [0.0/98%]||Sjp (gi:76157267) [2e-90/19%]||(gi:148227516) serine dehydratase [Xenopus laevis] [4e-48/32%]||(gi:194043015) PREDICTED: similar to MGC159817 protein isoform 2 [Sus scrofa] [7e-48/30%]	-	No hits	19923959	NP_612441.1	5,00E-42	0,31	serine dehydratase-like [Homo sapiens]	|F GO:0030170|		*	[ Smp_scaff000058|60|267154|267214 PERFECT (60/0/0 qgap/0 tgap/+) ]	-1,303529143	-1,359484794	-0,500359364	-0,423723881	-2,931083685	-2,803092042	-0,402118398
338	40	Q2_P00224	C800699.1	SJCHGC02546 protein [Schistosoma japonicum] ||SJCHGC02545 protein [Schistosoma japonicum] ||Unknown (protein for MGC:84969) [Xenopus laevis] ||PREDICTED: similar to phospholipid scramblase 1 isoform 2 [Bos taurus] gb|AAI03300.1| Unknown (protein for MGC:1	GACGGTACTGTAGAAATAGGTAGAATTACCAGAAAATGGAGCAATATTATCCAAGAACTA	0,462551266	*	C800699.1	C	IN_GENOME	YES	|(gi:256072068) phospholipid scramblase 1 [Schistosoma mansoni] 100%|	{gi|256072068 phospholipid scramblase 1 [Schistosoma mansoni] phospholipid scramblase 1, putative [Schistosoma mansoni] (e-108/cov=62%/id=86%)}{gi|226487464 Phospholipid scramblase 3 [Schistosoma japonicum] (1e-77/cov=62%/id=66%)}{gi|226469370 Phospholipi	GACGGTACTGTAGAAATAGGTAGAATTACCAGAAAATGGAGCAATATTATCCAAGAACTA	-	-	0	Smp_008860	C	-	-	gi|256072068	C	S. mansoni Gene Predictions	Smp_008860	U			phospholipid scramblase 1, putative	-	|(gi:256072068) phospholipid scramblase 1 [Schistosoma mansoni] [e-125/100%]||(gi:226487464) Phospholipid scramblase 3 [Schistosoma japonicum] [5e-83/92%]||(gi:226469370) Phospholipid scramblase 3 [Schistosoma japonicum] [6e-83/92%]||Sjp (gi:76154544) [2e	-	gi|256072068 phospholipid scramblase 1 [Schistosoma mansoni] phospholipid scramblase 1, putative [Schistosoma mansoni] (e-108/cov=62%/id=86%)	10863877	NP_066928.1	1,00E-48	0,92	phospholipid scramblase 1 [Homo sapiens]	|F GO:0005509|	Q2_P00038,Q2_P00224,Q2_P17983		[ Smp_scaff000014|60|978122|978182 PERFECT (60/0/0 qgap/0 tgap/-) ]	-0,403299832	-0,491762952	-0,601034672	-0,399316604	-2,679907172	-2,987797966	-0,6492391
459	50	Q2_P05496	C810225.1	similar to NM_060332 Y106G6H [Schistosoma japonicum] ||SJCHGC06658 protein [Schistosoma japonicum] ||PREDICTED: similar to Y106G6H like (1L29) [Strongylocentrotus purpuratus] ||Hypothetical protein CBG02213 [Caenorhabditis briggsae] ||Hypothetical protein	CGCCAACTATCTCGAGAGCTGTTTATTACTAATCATTCATTTTTCTACAAATTAATCGGC	0,355731838	*	C810225.1	C	IN_GENOME	YES	No hits	{gi|256088812 hypothetical protein [Schistosoma mansoni] expressed protein [Schistosoma mansoni] (1e-72/cov=77%/id=90%)}{gi|226468908 hypothetical protein [Schistosoma japonicum] hypothetical protein [Schistosoma japonicum] (5e-56/cov=80%/id=72%)}{gi|2264	CGCCAACTATCTCGAGAGCTGTTTATTACTAATCATTCATTTTTCTACAAATTAATCGGC	-	-	0	Smp_096290.2	C	-	-	gi|256088812	C	S. mansoni Gene Predictions	Smp_096290.x	U			hypothetical protein	-	|Hypothetical (gi:256088814) [1e-53/100%]||Hypothetical (gi:256088812) [4e-50/94%]||Hypothetical (gi:226468908) [5e-35/100%]||Sjp (gi:76156487) [6e-35/100%]||(gi:29840986) similar to NM_060332 Y106G6H [Schistosoma japonicum] [2e-34/100%]|	-	gi|256088812 hypothetical protein [Schistosoma mansoni] expressed protein [Schistosoma mansoni] (1e-72/cov=77%/id=90%)	22749499	NP_689979.1	2,00E-05	0,54	hypothetical protein LOC254863 [Homo sapiens]	|C GO:0016021|			[ Smp_scaff000591|60|223436|223496 PERFECT (60/0/0 qgap/0 tgap/+) ]	-1,137173792	-0,745357021	-0,808593044	-0,387538689	-2,735418314	-2,32413398	-1,228896129
511	43	Q2_P34071	C911951.1	Unknown (protein for MGC:115661) [Xenopus laevis] ||PREDICTED: similar to Smarcal1 protein [Rattus norvegicus] ||PREDICTED: similar to SWI/SNF-related matrix-associated actin-dependent regulator of chromatin a-like 1 [Canis familiaris] ||SWI/SNF-related m	TTCTGGTTGTTCCAATATGACCGAACTACAATTGGTCTTGGAAAAATCAATCATGATAAG	0,472675561	*	C911951.1	U	IN_GENOME	YES	|(gi:256073537) harp (smarcal1)-related [Schistosoma mansoni] 100%|	{gi|256073537 harp (smarcal1)-related [Schistosoma mansoni] harp (smarcal1)-related [Schistosoma mansoni] (e-108/cov=99%/id=97%)}{gi|224054730 PREDICTED: similar to SWI/SNF related, matrix associated, actin dependent regulator of chromatin, subfamily a-li	TTCTGGTTGTTCCAATATGACCGAACTACAATTGGTCTTGGAAAAATCAATCATGATAAG	-	-	0	Smp_131000	U	Sjc_0019080	U	gi|256073537	U	S. mansoni Gene Predictions	Smp_131000	U			harp (smarcal1)-related	Sjp 0019080|26S proteasome non-ATPase regulatory subunit 14, putative	|(gi:256073537) harp (smarcal1)-related [Schistosoma mansoni] [0.0/100%]||(gi:156407998) predicted protein [Nematostella vectensis] [e-146/78%]||(gi:198430961) PREDICTED: similar to MGC115661 protein [Ciona intestinalis] [e-143/82%]||Hypothetical (gi:2607	|(gi:256073537) harp (smarcal1)-related [Schistosoma mansoni] [0.0/56%]||(gi:226469102) 26S proteasome regulatory subunit N11 [Schistosoma japonicum] [e-160/24%]||(gi:226469100) 26S proteasome regulatory subunit N11 [Schistosoma japonicum] [e-159/24%]||(g	gi|256073537 harp (smarcal1)-related [Schistosoma mansoni] harp (smarcal1)-related [Schistosoma mansoni] (e-108/cov=99%/id=97%)	21071060	NP_054859.2	1,00E-138	0,87	SWI/SNF-related matrix-associated actin-dependent regulator of chromatin a-like 1 [Homo sapiens]	|F GO:0003677|	Q2_P34071,Q2_P39905,Q2_P35957,Q2_P15773		[ Smp_scaff000029|60|16253|16313 PERFECT (60/0/0 qgap/0 tgap/+) ]	-1,082578458	-0,908105931	-1,317958226	-0,865918795	-2,020986356	-1,905066114	-1,168683328
287	68	Q2_P16491	C917183.1	none	CATGGAGCCAGTCGAAAGATGAAATATATATACCCATTACAACATACTATAAGGGTCAAA	0,527609993		C917183.1	C	IN_GENOME	YES	No hits	{gi|256083453 semaphorin 5-related [Schistosoma mansoni] semaphorin 5-related [Schistosoma mansoni] (2e-08/cov=27%/id=86%)}{gi|256092206 hypothetical protein [Schistosoma mansoni] hypothetical protein [Schistosoma mansoni] (0.001/cov=39%/id=50%)}{gi|25609	CATGGAGCCAGTCGAAAGATGAAATATATATACCCATTACAACATACTATAAGGGTCAAA	-	-	0	Smp_155050	U	-	-	gi|256083453	U	S. mansoni Gene Predictions	Smp_155050	C		X	agrin, putative	-	|(gi:256082304) agrin [Schistosoma mansoni] [0.0/100%]||Sjp (gi:76155570) [2e-91/10%]||Sjp (gi:76155413) [3e-88/8%]||(gi:193204546) AGRin (synaptic protein) homolog family member (agr-1) [Caenorhabditis elegans] [6e-75/33%]||(gi:309371347) CBR-AGR-1 prote	-	gi|256083453 semaphorin 5-related [Schistosoma mansoni] semaphorin 5-related [Schistosoma mansoni] (2e-08/cov=27%/id=86%)	54873613	NP_940978.2	1,00E-62	0,32	agrin [Homo sapiens]	|F GO:0005509|	Q2_P39188,Q2_P16491,Q2_P06482,Q2_P26061	*	[ Smp_scaff000180|60|591250|591310 PERFECT (60/0/0 qgap/0 tgap/-) ]	-1,694444392	-0,243372702	-0,680948102	-1,208497393	-2,849665922	-2,47230478	-0,790517262
267	24	Q2_P02779	C805525.1	none	CGAAAAGACGACATGTCTCCTCAAGGGTTGGTATAATAGCAAAAATAAGGAAAAATAGAA	0,435543147	*	C805525.1	C	IN_GENOME	YES	No hits	NHF	CGAAAAGACGACATGTCTCCTCAAGGGTTGGTATAATAGCAAAAATAAGGAAAAATAGAA	-	Smp_scaff000246_593812_595007	0	-	-	-	-	-	-	No match	C805525.1	C			-	-	-	-	No hits	-	-	-	0	No hits	-			[ Smp_scaff000246|60|593939|593999 PERFECT (60/0/0 qgap/0 tgap/-) ]	-0,831901835	-2,434440884	-1,375573824	-2,198776763	-0,084858924	-1,864833023	-0,624971303
468	4	Q2_P36380	C916416.1	none	TACGAATACGTAAGCGGTGAAGTATGTCAAAGCGTTGAGTTATTTATGGTTTCAGTAATT	0,413463272	*	C916416.1	U	IN_GENOME	YES	No hits	NHF	TACGAATACGTAAGCGGTGAAGTATGTCAAAGCGTTGAGTTATTTATGGTTTCAGTAATT	-	Smp_scaff000041_276030_276685	0	-	-	-	-	-	-	No match	C916416.1	U			-	-	-	-	No hits	-	-	-	0	No hits	-			[ Smp_scaff000041|60|276045|276105 PERFECT (60/0/0 qgap/0 tgap/-) ]	-0,965960115	-1,066829157	-0,499656457	-0,56596322	-2,609341545	-2,563282222	-0,911928337
404	13	Q2_P06447	C811371.1	none	CATCATTTCCTAATCTGAATAATATGAGGTAATACTTAGTGTATGTGTGGTCGTCCACTA	0,482730805		C811371.1	C	IN_GENOME	YES	No hits	NHF	CATCATTTCCTAATCTGAATAATATGAGGTAATACTTAGTGTATGTGTGGTCGTCCACTA	-	-	0	Smp_005740	U	-	-	-	-	S. mansoni Gene Predictions	Smp_005740	C		X	aquaporin-3, putative	-	|(gi:256071440) aquaporin-3 [Schistosoma mansoni] [e-168/100%]||Sjp (gi:56753293) [e-146/100%]||(gi:226471520) Aquaporin-9 (AQP-9) (Small solute channel 1) [Schistosoma japonicum] [e-146/100%]||(gi:226471516) Aquaporin-9 (AQP-9) (Small solute channel 1) [	-	No hits	157266307	NP_066190.2	9,00E-48	0,89	aquaporin 9 [Homo sapiens]	|F GO:0005215|	Q2_P36781,Q2_P06447,Q2_P26018	*	[ Smp_scaff000008||677478|677538 (59/1/0 qgap/0 tgap/+) ][ Smp_scaff000008||668199|668259 (59/1/0 qgap/0 tgap/-) ]	0,916047241	-0,545720302	-0,143492691	-0,407435705	-3,810066585	-3,059497831	-0,662697569
240	40	Q2_P07685	C813240.1	PREDICTED: similar to choline dehydrogenase precursor [Strongylocentrotus purpuratus] ||PREDICTED: similar to choline dehydrogenase precursor [Strongylocentrotus purpuratus] ||PREDICTED: similar to choline dehydrogenase precursor [Strongylocentrotus purpu	CCTGATAAACAACGTGATGGTATTCCACTTGTATCTCATCATTTGATTTAACTAAGGTGA	0,361342294	*	C813240.1	C	IN_GENOME	YES	|(gi:256088505) choline dehydrogenase [Schistosoma mansoni] 100%|	{gi|256088505 choline dehydrogenase [Schistosoma mansoni] choline dehydrogenase, putative [Schistosoma mansoni] (0.0/cov=73%/id=99%)}{gi|291224685 PREDICTED: CG9519-like [Saccoglossus kowalevskii] (3e-88/cov=71%/id=53%)}{gi|115662972 PREDICTED: hypothetic	CCTGATAAACAACGTGATGGTATTCCACTTGTATCTCATCATTTGATTTAACTAAGGTGA	-	-	0	Smp_094500	C	-	-	gi|256088505	C	S. mansoni Gene Predictions	Smp_094500	U			choline dehydrogenase, putative	-	|(gi:256088505) choline dehydrogenase [Schistosoma mansoni] [0.0/100%]||(gi:291224685) PREDICTED: CG9519-like [Saccoglossus kowalevskii] [0.0/73%]||Hypothetical (gi:260787684) [0.0/47%]||(gi:118096861) PREDICTED: similar to choline dehydrogenase [Gallus g	-	gi|256088505 choline dehydrogenase [Schistosoma mansoni] choline dehydrogenase, putative [Schistosoma mansoni] (0.0/cov=73%/id=99%)	217272839	NP_060867.2	0	0,47	choline dehydrogenase [Homo sapiens]	|F GO:0050660|	Q2_P22407,Q2_P36044,Q2_P41673,Q2_P07685,Q2_P39138,Q2_P41133,Q2_P41420		[ Smp_scaff000564|60|105551|105611 PERFECT (60/0/0 qgap/0 tgap/+) ]	-2,439065799	-1,97281805	-1,256936839	-1,329182899	-3,327301985	-1,838271785	1,212624448
321	76	Q2_P00068	C800190.1	none	GTGAAGTACACTCATAAGTATGCGGTTTTAAAGTAGACATCGGATGTAAATAAGATTGCA	0,644140949		C800190.1	C	IN_GENOME	YES	|(gi:256082630) twik family of potassium channels-related [Schistosoma mansoni] 100%|	{gi|256082630 twik family of potassium channels-related [Schistosoma mansoni] twik family of potassium channels-related [Schistosoma mansoni] (e-116/cov=92%/id=83%)}{gi|258597058 Zinc finger C-x8-C-x5-C-x3-H type, putative [Plasmodium falciparum 3D7] Zinc	GTGAAGTACACTCATAAGTATGCGGTTTTAAAGTAGACATCGGATGTAAATAAGATTGCA	-	-	0	Smp_155970	U	-	-	gi|256082630	U	S. mansoni Gene Predictions	Smp_155970	C		X	twik family of potassium channels-related	-	|(gi:256082630) twik family of potassium channels-related [Schistosoma mansoni] [0.0/100%]||(gi:149929801) TASK two-pore domain potassium channel [Lymnaea stagnalis] [5e-81/57%]||(gi:242007150) acid-sensitive two pore domain K+ channel dTASK-6, putative [	-	gi|256082630 twik family of potassium channels-related [Schistosoma mansoni] twik family of potassium channels-related [Schistosoma mansoni] (e-116/cov=92%/id=83%)	4504849	NP_002237.1	2,00E-73	0,53	potassium channel, subfamily K, member 3 [Homo sapiens]	|F GO:0005267|	Q2_P00068,Q2_P18048	*	[ Smp_scaff000189|60|245604|245664 PERFECT (60/0/0 qgap/0 tgap/-) ]	-0,120964331	-2,248717592	-0,65052372	-0,693700469	-3,189513499	-3,20149954	0,235389495
489	82	Q2_P18308	C800485.1	SJCHGC00605 protein [Schistosoma japonicum] ||PREDICTED: similar to SH3-containing GRB2-like protein 1 (SH3 domain protein 2B) (Extra eleven-nineteen leukemia fusion gene) (EEN) (EEN fusion partner of MLL) isoform 2 [Canis familiaris] ||PREDICTED: similar	CTATCCCTTGCTCTATTCTTACGTCTTCCATCTAATTTAATTGTGCCTGAAACATTATCA	0,393279907	*	C800485.1	U	IN_GENOME	YES	No hits	{gi|256070232 sh3-containing grb2-like protein 1 (endophilin II) [Schistosoma mansoni] sh3-containing grb2-like protein 1 (endophilin II) [Schistosoma mansoni] (0.0/cov=59%/id=96%)}{gi|56753285 SJCHGC00605 protein [Schistosoma japonicum] (e-105/cov=49%/id	CTATCCCTTGCTCTATTCTTACGTCTTCCATCTAATTTAATTGTGCCTGAAACATTATCA	-	-	0	Smp_122030	U	-	-	gi|256070232	U	S. mansoni Gene Predictions	Smp_122030	U			sh3-containing grb2-like protein 1 (endophilin II)	-	|(gi:256070232) sh3-containing grb2-like protein 1 (endophilin II) [Schistosoma mansoni] [0.0/100%]||Sjp (gi:56753285) [e-103/79%]||(gi:126323212) PREDICTED: similar to SH3-domain GRB2-like 1 [Monodelphis domestica] [8e-44/103%]||(gi:4581081) SH3-containi	-	gi|256070232 sh3-containing grb2-like protein 1 (endophilin II) [Schistosoma mansoni] sh3-containing grb2-like protein 1 (endophilin II) [Schistosoma mansoni] (0.0/cov=59%/id=96%)	4506929	NP_003016.1	4,00E-45	1,03	SH3-domain GRB2-like 1 [Homo sapiens]	|F GO:0005515|			[ Smp_scaff019022|60|397044|397104 PERFECT (60/0/0 qgap/0 tgap/-) ]	-0,044373271	-0,534367323	-0,321602012	-0,174057441	-3,814189346	-3,678559897	-0,051984902
117	29	Q2_P06220	C811019.1	similar to GenBank Accession Number AE003628 CG4968 gene product in Drosophila melanogaster [Schistosoma japonicum] ||SJCHGC02577 protein [Schistosoma japonicum] ||ENSANGP00000005478 [Anopheles gambiae str. PEST] ref|XP_310189.2| ENSANGP00000005478 [Anoph	CTGCTTTAGCATTAGCTGTTGAATTACCTATTTATGTAGAAAATTGTCAACAATCGGGTG	0,418446502	*	C811019.1	C	IN_GENOME	YES	|(gi:226471564) OTU domain-containing ubiquitin aldehyde binding protein [Schistosoma japonicum] 100%||(gi:226471562) Ubiquitin thioesterase otubain-like protein [Schistosoma japonicum] 100%||(gi:226471560) Ubiquitin thioesterase otubain-like protein [Sch	{gi|256089142 otubain-1 (C65 family) [Schistosoma mansoni] otubain-1 (C65 family) [Schistosoma mansoni] (e-154/cov=66%/id=100%)}{gi|226471562 Ubiquitin thioesterase otubain-like protein [Schistosoma japonicum] (e-141/cov=72%/id=85%)}{gi|226471560 Ubiquiti	CTGCTTTAGCATTAGCTGTTGAATTACCTATTTATGTAGAAAATTGTCAACAATCGGGTG	-	-	0	Smp_097810.2	C	Sjc_0303940	C	gi|256089142	C	S. mansoni Gene Predictions	Smp_097810.x	U			otubain-1 (C65 family)	Sjp 0303940|ko:K09602 ubiquitin thioesterase protein OTUB1, putative	|(gi:256089142) otubain-1 (C65 family) [Schistosoma mansoni] [e-157/100%]||(gi:226471562) Ubiquitin thioesterase otubain-like protein [Schistosoma japonicum] [e-133/100%]||(gi:226471556) Ubiquitin thioesterase otubain-like protein [Schistosoma japonicum]	|(gi:226471562) Ubiquitin thioesterase otubain-like protein [Schistosoma japonicum] [e-170/100%]||(gi:226471560) Ubiquitin thioesterase otubain-like protein [Schistosoma japonicum] [e-170/100%]||(gi:226471556) Ubiquitin thioesterase otubain-like protein [	gi|256089142 otubain-1 (C65 family) [Schistosoma mansoni] otubain-1 (C65 family) [Schistosoma mansoni] (e-154/cov=66%/id=100%)	109148508	NP_060140.2	7,00E-46	0,98	otubain 1 [Homo sapiens]	|F GO:0008233|	Q2_P32233,Q2_P35986,Q2_P06220,Q2_P28171,Q2_P08456,Q2_P35745		[ Smp_scaff000610|60|365618|365678 PERFECT (60/0/0 qgap/0 tgap/+) ]	-0,809507553	-0,820423359	-0,929689754	-0,824573692	-2,293993208	-2,395582556	-0,876545802
205	72	Q2_P02058	C804295.1	none	AAAACTTGCAGTAAATATGAGAGCATGGTGTTACAACAGGATTTAGAACATCATCCAAAC	0,366390682		C804295.1	C	IN_GENOME	YES	No hits	{gi|256074035 breast cancer type 1 susceptibility protein brca1 [Schistosoma mansoni] breast cancer type 1 susceptibility protein brca1, putative [Schistosoma mansoni] (2e-56/cov=84%/id=88%)}{gi|112418792 Zgc:153080 [Danio rerio] (1e-05/cov=25%/id=47%)}{g	AAAACTTGCAGTAAATATGAGAGCATGGTGTTACAACAGGATTTAGAACATCATCCAAAC	-	-	0	Smp_132510	U	-	-	gi|256074035	U	S. mansoni Gene Predictions	Smp_132510	C			breast cancer type 1 susceptibility protein brca1, putative	-	|(gi:256074035) breast cancer type 1 susceptibility protein brca1 [Schistosoma mansoni] [0.0/100%]||(gi:61740517) breast cancer type 1 susceptibility protein homolog [Canis lupus familiaris] [2e-19/18%]||(gi:37359182) breast and ovarian cancer susceptibil	-	gi|256074035 breast cancer type 1 susceptibility protein brca1 [Schistosoma mansoni] breast cancer type 1 susceptibility protein brca1, putative [Schistosoma mansoni] (2e-56/cov=84%/id=88%)	6552299	NP_009225.1	1,00E-19	0,19	breast cancer 1, early onset isoform 1 [Homo sapiens]	|F GO:0003677|		*	[ Smp_scaff000036|60|168888|168948 PERFECT (60/0/0 qgap/0 tgap/+) ]	-0,791806301	-1,118397979	-0,911786017	-0,989945876	-1,453208258	-1,774923938	-1,387077401
379	38	Q2_P26498	C812045.1	SJCHGC01970 protein [Schistosoma japonicum] ||similar to GenBank Accession Number AL512724 hypothetical protein in Homo sapiens with ubiquitin-associated domain putative Eukaryotic protein kinase hypothetical protein in Homo sapiens with ubiquitin-assoc	GGTGTCCGGTTGAAACGAATACGTGGATCAACACTACATTTTCGCCCAATCGCTGATCTT	0,446121299	*	C812045.1	U	IN_GENOME	YES	|(gi:256073136) serine/threonine protein kinase [Schistosoma mansoni] 100%||(gi:256073134) serine/threonine protein kinase [Schistosoma mansoni] 100%||(gi:29841083) 100%||Sjp (gi:76156259) 100%|	{gi|256073134 serine/threonine protein kinase [Schistosoma mansoni] serine/threonine kinase [Schistosoma mansoni] (0.0/cov=85%/id=94%)}{gi|256073136 serine/threonine protein kinase [Schistosoma mansoni] serine/threonine kinase [Schistosoma mansoni] (0.0/c	GGTGTCCGGTTGAAACGAATACGTGGATCAACACTACATTTTCGCCCAATCGCTGATCTT	-	-	0	Smp_014170.2	U	Sjc_0068380	U	gi|256073134	U	S. mansoni Gene Predictions	Smp_014170.x	U			serine/threonine kinase	Sjp 0068380|Serine/threonine-protein kinase MARK2, putative	|(gi:256073134) serine/threonine protein kinase [Schistosoma mansoni] [0.0/100%]||(gi:256073136) serine/threonine protein kinase [Schistosoma mansoni] [0.0/100%]||Sjp (gi:76156259) [0.0/57%]||Hypothetical (gi:29841083) [e-150/43%]||(gi:158300580) AGAP0120	|(gi:256073134) serine/threonine protein kinase [Schistosoma mansoni] [0.0/101%]||(gi:256073136) serine/threonine protein kinase [Schistosoma mansoni] [0.0/86%]||Sjp (gi:76156259) [e-151/39%]||(gi:301613120) PREDICTED: serine/threonine-protein kinase MARK	gi|256073134 serine/threonine protein kinase [Schistosoma mansoni] serine/threonine kinase [Schistosoma mansoni] (0.0/cov=85%/id=94%)	86990432	NP_001034557.1	2,00E-93	0,31	MAP/microtubule affinity-regulating kinase 2 isoform c [Homo sapiens]	|F GO:0005524|	Q2_P21550,Q2_P10128,Q2_P29893,Q2_P26498,Q2_P09140,Q2_P03711,Q2_P06871,Q2_P28871		[ Smp_scaff000024|60|495069|495129 PERFECT (60/0/0 qgap/0 tgap/+) ]	-1,64212819	-2,462624159	-0,769109358	-1,400796527	-2,51547947	-2,456245006	1,230390281
521	72	Q2_P02018	C804231.1	TrwE-like protein [Bartonella quintana str. Toulouse] ||trwE protein [Bartonella quintana str. Toulouse] ref|YP_032794.1| trwE protein [Bartonella quintana str. Toulouse] ||TrwE protein [Bartonella tribocorum] ||trwE protein [Bartonella henselae str. Hous	TGGGATCGTCTCGAAACCCCGAAGGGTGTATTCATGCAAATTAGTGCGCCAGCCGTAGGA	0,556867091	*	C804231.1	C	OUT_GENOME	NO	No hits	{gi|111120252 TrwE [Bartonella elizabethae] (1e-20/cov=97%/id=40%)}{gi|37545447 TrwE-like protein [Bartonella quintana str. Toulouse] (1e-20/cov=98%/id=38%)}{gi|49474752 trwE protein [Bartonella quintana str. Toulouse] trwE protein [Bartonella quintana st	TGGGATCGTCTCGAAACCCCGAAGGGTGTATTCATGCAAATTAGTGCGCCAGCCGTAGGA	-	-	0	-	-	-	-	gi|111120252	C	GenBank homolog	gi|111120252	U			-	-	-	-	gi|111120252 TrwE [Bartonella elizabethae] (1e-20/cov=97%/id=40%)	109150431	NP_060469.4	0,21	0,34	ring finger protein 31 [Homo sapiens]	-			-	-1,251580763	-1,638521196	-0,066416823	-0,487398901	-3,605686569	-3,751910883	0,742841766
165	71	Q2_P39519	JAP03951.C	SJCHGC08638 protein [Schistosoma japonicum] ||PREDICTED: similar to suppressor of cytokine signaling 7 [Strongylocentrotus purpuratus] ||PREDICTED: similar to suppressor of cytokine signaling 7 [Danio rerio] ref|XP_684929.1| PREDICTED: similar to suppress	ATTGACTGAATGTGCAACAGCTTTTTCAATAAATTCCACCATAGTGTTTGCACTATGTGA	0,45672705		JAP03951.C	C	OUT_GENOME	YES	|(gi:256077582) suppressor of cytokine signaling [Schistosoma mansoni] 100%|	{gi|56754397 SJCHGC08638 protein [Schistosoma japonicum] (5e-64/cov=76%/id=83%)}{gi|256077582 suppressor of cytokine signaling [Schistosoma mansoni] suppressor of cytokine signaling, putative [Schistosoma mansoni] (1e-54/cov=60%/id=89%)}{gi|115942319 PRED	ATTGACTGAATGTGCAACAGCTTTTTCAATAAATTCCACCATAGTGTTTGCACTATGTGA	-	-	0	-	-	Sjc_0306870	U	gi|56754397	U	S. japonicum Gene Predictions	Sjc_0306870	C			-	Sjp 0306870|Suppressor of cytokine signaling 7, putative	-	|Sjp (gi:56754397) [3e-64/100%]||(gi:256077582) suppressor of cytokine signaling [Schistosoma mansoni] [3e-51/74%]||(gi:122912938) suppressor of cytokine signaling 7 [Tetraodon nigroviridis] [9e-19/62%]||(gi:171184471) suppressor of cytokine signaling 7 [	gi|56754397 SJCHGC08638 protein [Schistosoma japonicum] (5e-64/cov=76%/id=83%)	53831997	NP_055413.1	6,00E-19	0,5	suppressor of cytokine signaling 7 [Homo sapiens]	-	Q2_P21084,Q2_P10125,Q2_P29214,Q2_P09476,Q2_P39519	*	[ Smp_scaff000088|60|50842|50902 PERFECT (60/0/0 qgap/0 tgap/+) ]	-0,983944736	-2,285375578	-0,056733135	-0,270111779	-3,247643025	-2,843724859	0,435899949
234	37	Q2_P27766	C900808.1	polyprotein [Schistosoma japonicum] ||polyprotein [Schistosoma japonicum] ||SJCHGC09318 protein [Schistosoma japonicum] ||SJCHGC09145 protein [Schistosoma japonicum] ||	GGCAGCTTAGACATAGGTTAATAAAAAATTTACGTAATGATTGTGAGTAGTGGTGGGTAA	0,700268545		C900808.1	U	IN_GENOME	YES	|(gi:22164070) polyprotein [Schistosoma japonicum] 78%||(gi:19067879) polyprotein [Schistosoma japonicum] 78%|	{gi|19067879 polyprotein [Schistosoma japonicum] (1e-28/cov=70%/id=57%)}{gi|22164070 polyprotein [Schistosoma japonicum] (1e-28/cov=70%/id=57%)}{gi|254587308 endonuclease-reverse transcriptase [Schistosoma japonicum] (9e-24/cov=67%/id=49%)}	GGCAGCTTAGACATAGGTTAATAAAAAATTTACGTAATGATTGTGAGTAGTGGTGGGTAA	-	-	0	Smp_096420	C	-	-	gi|19067879	U	S. mansoni Gene Predictions	Smp_096420	C		X	hypothetical protein	-	|Hypothetical (gi:256088829) [2e-24/100%]|	-	gi|19067879 polyprotein [Schistosoma japonicum] (1e-28/cov=70%/id=57%)	-	-	-	0	No hits	|F GO:0004366|	Q2_P27766	*	[ Smp_scaff000593|60|60431|60491 PERFECT (60/0/0 qgap/0 tgap/-) ]	-2,415442838	-1,979015681	0,216265639	-2,171024393	-3,549743633	-1,346950686	0,202264007
45	52	Q2_P27147	C813124.1	none	GTCCAAAACTTGCTGTATAGCACTGCTTATTGAAACTGCATCTGGTAAATTAGTATGTTT	0,535589587		C813124.1	U	IN_GENOME	YES	|(gi:256064983) 100%|	{gi|256064983 hypothetical protein [Schistosoma mansoni] conserved hypothetical protein [Schistosoma mansoni] (e-138/cov=86%/id=93%)}{gi|118380017 hypothetical protein TTHERM_00492810 [Tetrahymena thermophila] hypothetical protein TTHERM_00492810 [Tetrahy	GTCCAAAACTTGCTGTATAGCACTGCTTATTGAAACTGCATCTGGTAAATTAGTATGTTT	-	-	0	Smp_178360	C	-	-	gi|256064983	C	S. mansoni Gene Predictions	Smp_178360	C			hypothetical protein	-	|Hypothetical (gi:256064983) [0.0/100%]||Hypothetical (gi:256050358) [e-119/32%]||Hypothetical (gi:256068676) [2e-73/19%]||Sjp (gi:76153250) [3e-72/27%]||Hypothetical (gi:75075258) [3e-30/65%]|	-	gi|256064983 hypothetical protein [Schistosoma mansoni] conserved hypothetical protein [Schistosoma mansoni] (e-138/cov=86%/id=93%)	24308039	NP_056138.1	2,00E-28	0,64	hypothetical protein LOC23376 [Homo sapiens]	-	Q2_P39355,Q2_P07614,Q2_P27147	*	[ Smp_scaff009153||1695|1754 (59/0/0 qgap/0 tgap/+) ][ Smp_scaff001482|60|2597|2657 PERFECT (60/0/0 qgap/0 tgap/-) ]	-1,680940001	-1,888859029	-1,361708375	-0,749665964	-1,431243935	-1,719012441	0,121331167
429	75	Q2_P32930	C909847.1	none	ACCGCTGCGTATTCGCACCTCATAAAAAGGCTTGGCGTTATTTCAGCGACCCGACTGAGC	0,446706965	*	C909847.1	U	IN_GENOME	YES	|(gi:256070929) 100%|	{gi|256070929 hypothetical protein [Schistosoma mansoni] IFT20, putative [Schistosoma mansoni] (3e-28/cov=53%/id=100%)}	ACCGCTGCGTATTCGCACCTCATAAAAAGGCTTGGCGTTATTTCAGCGACCCGACTGAGC	-	-	0	Smp_123910	U	-	-	gi|256070929	U	S. mansoni Gene Predictions	Smp_123910	U			IFT20, putative	-	|Hypothetical (gi:256070929) [e-111/100%]||(gi:226480528) Intraflagellar transport 20 homolog [Schistosoma japonicum] [9e-55/67%]||(gi:56118556) intraflagellar transport protein 20 homolog [Danio rerio] [2e-28/65%]||(gi:198418400) PREDICTED: similar to In	-	gi|256070929 hypothetical protein [Schistosoma mansoni] IFT20, putative [Schistosoma mansoni] (3e-28/cov=53%/id=100%)	28372523	NP_777547.1	4,00E-13	0,35	intraflagellar transport protein IFT20 [Homo sapiens]	|P GO:0030030|	Q2_P32930		[ Smp_scaff000005|60|995085|995145 PERFECT (60/0/0 qgap/0 tgap/-) ]	-1,806708844	-1,819621289	-1,581932205	-0,606116048	-1,401026978	-0,870919729	-0,644055062
352	84	Q2_P21687	C805233.1	none	TTTTCCGCTAGCTCACAAAAATTAGGCCAAATTCCTAAGTCATTGTTTCTTTACGGGGGG	0,47792234		C805233.1	U	OUT_GENOME	NO	No hits	NHF	TTTTCCGCTAGCTCACAAAAATTAGGCCAAATTCCTAAGTCATTGTTTCTTTACGGGGGG	-	-	0	-	-	-	-	-	-	No match	C805233.1	U			-	-	-	-	No hits	-	-	-	0	No hits	-		*	-	-0,526091767	-0,440634316	-0,835238592	-0,730751405	-1,929620571	-1,734784759	-1,754223048
260	58	Q2_P02086	C804340.1	similar to NM_080743 serine-arginine repressor protein (35 kDa) in Homo sapiens [Schistosoma japonicum] ||PREDICTED: similar to FUS interacting protein (serine-arginine rich) 1 isoform 2 [Bos taurus] ref|XP_872293.1| PREDICTED: similar to FUS interacting	CAAGTCATGACGGCATGGATAATGGTGATGAAGTACGCAAAGGTAGTCGACGCAATGATC	0,358258428	*	C804340.1	C	IN_GENOME	YES	|(gi:256076753) serine/arginine rich splicing factor [Schistosoma mansoni] 100%||(gi:256076751) serine/arginine rich splicing factor [Schistosoma mansoni] 100%||(gi:256076749) serine/arginine rich splicing factor [Schistosoma mansoni] 100%||(gi:226481705)	{gi|189503128 unknown [Schistosoma japonicum] FUS-interacting serine-arginine-rich protein 1 [Schistosoma japonicum] (2e-23/cov=15%/id=100%)}{gi|226481262 FUS-interacting serine-arginine-rich protein 1 [Schistosoma japonicum] (2e-22/cov=15%/id=98%)}{gi|22	CAAGTCATGACGGCATGGATAATGGTGATGAAGTACGCAAAGGTAGTCGACGCAATGATC	-	-	0	Smp_032320.4	C	-	-	gi|189503128	C	S. mansoni Gene Predictions	Smp_032320.x	U			serine/arginine rich splicing factor, putative	-	|(gi:226476568) FUS-interacting serine-arginine-rich protein 1 [Schistosoma japonicum] [5e-13/89%]||(gi:226481258) FUS-interacting serine-arginine-rich protein 1 [Schistosoma japonicum] [9e-13/89%]||(gi:226481264) FUS-interacting serine-arginine-rich prot	-	gi|189503128 unknown [Schistosoma japonicum] FUS-interacting serine-arginine-rich protein 1 [Schistosoma japonicum] (2e-23/cov=15%/id=100%)	-	-	-	0	No hits	|F GO:0008270|	Q2_P02086,Q2_P07782,Q2_P27457,Q2_P00199		[ Smp_scaff000072|60|244549|244609 PERFECT (60/0/0 qgap/0 tgap/-) ]	-2,21329482	-2,553448399	-0,547627205	-0,765072198	-2,506861498	-2,094067033	0,651664357
409	76	Q2_P01939	C804108.1	none	CATCACAGCCCATCCATAATCACTCATAAATATTAGTTAACAGTAAACGCATAAGTACAC	0,476408769		C804108.1	C	IN_GENOME	YES	No hits	NHF	CATCACAGCCCATCCATAATCACTCATAAATATTAGTTAACAGTAAACGCATAAGTACAC	-	-	0	Smp_166160	U	-	-	-	-	S. mansoni Gene Predictions	Smp_166160	C	X		hypothetical protein	-	|Hypothetical (gi:256086124) [2e-51/100%]|	-	No hits	-	-	-	0	No hits	|P GO:0006810|		*	[ Smp_scaff000314|60|235913|235973 PERFECT (60/0/0 qgap/0 tgap/-) ]	-1,971073304	-1,814792961	0,465402282	-1,237950303	-1,989855547	-2,14871845	-0,225368506
268	79	Q2_P06107	C810893.1	SJCHGC05654 protein [Schistosoma japonicum] ||ENSANGP00000018459 [Anopheles gambiae str. PEST] ref|XP_309322.2| ENSANGP00000018459 [Anopheles gambiae str. PEST] ||unknown protein [Arabidopsis thaliana] gb|AAO22753.1| unknown protein [Arabidopsis thaliana]	TCCTCAGAGCTTGTGCACAGTTTACCGAAACTAAACTTGAAACCATGCTCCTATAAAAAA	0,389900143	*	C810893.1	C	IN_GENOME	YES	|(gi:256085769) methyltransferase [Schistosoma mansoni] 100%||Sjp (gi:56753529) 100%||(gi:226479816) Ribosomal RNA-processing protein 8 [Schistosoma japonicum] 94%|	{gi|256085769 methyltransferase [Schistosoma mansoni] methyltransferase, putative [Schistosoma mansoni] (e-139/cov=87%/id=93%)}{gi|56753529 SJCHGC05654 protein [Schistosoma japonicum] (e-107/cov=87%/id=73%)}{gi|226479816 Ribosomal RNA-processing protein 8	TCCTCAGAGCTTGTGCACAGTTTACCGAAACTAAACTTGAAACCATGCTCCTATAAAAAA	-	-	0	Smp_079750	C	Sjc_0213360	C	gi|256085769	C	S. mansoni Gene Predictions	Smp_079750	U			methyltransferase, putative	Sjp 0213360|Cerebral protein 1, putative	|(gi:256085769) methyltransferase [Schistosoma mansoni] [e-142/100%]||Sjp (gi:56753529) [e-110/100%]||(gi:226479816) Ribosomal RNA-processing protein 8 [Schistosoma japonicum] [e-108/100%]||Hypothetical (gi:270001380) [1e-48/82%]||(gi:189234953) PREDICTED	|(gi:226479816) Ribosomal RNA-processing protein 8 [Schistosoma japonicum] [e-149/100%]||Sjp (gi:56753529) [e-147/100%]||(gi:256085769) methyltransferase [Schistosoma mansoni] [e-113/100%]||(gi:156554950) PREDICTED: similar to ENSANGP00000018459 [Nasonia	gi|256085769 methyltransferase [Schistosoma mansoni] methyltransferase, putative [Schistosoma mansoni] (e-139/cov=87%/id=93%)	12758125	NP_056139.1	1,00E-43	0,82	ribosomal RNA processing 8, methyltransferase, homolog [Homo sapiens]	|F GO:0008168|	Q2_P09907,Q2_P10159,Q2_P29921,Q2_P30859,Q2_P06107,Q2_P11073,Q2_P29652		[ Smp_scaff000295|60|80161|80221 PERFECT (60/0/0 qgap/0 tgap/+) ]	-1,566673997	-1,616689881	-0,860718681	-1,08874806	-1,358485389	-0,938996523	-1,494409775
159	69	Q2_P13157	C909971.1	none	AGGCCAAATAGAATATCTGACACCTAAGTTTCCGTCCAAAGAACTCTTGAGGCCCCAGGT	0,584753967		C909971.1	C	IN_GENOME	YES	No hits	NHF	AGGCCAAATAGAATATCTGACACCTAAGTTTCCGTCCAAAGAACTCTTGAGGCCCCAGGT	-	-	0	Smp_097740	U	-	-	-	-	S. mansoni Gene Predictions	Smp_097740	C		X	hypothetical protein	-	|Hypothetical (gi:256089120) [4e-77/100%]||Sjp (gi:56758114) [5e-20/54%]||Hypothetical (gi:226484530) [1e-19/54%]|	-	No hits	-	-	-	0	No hits	|F GO:0005524|	Q2_P13157,Q2_P41131,Q2_P41394,Q2_P33008	*	[ Smp_scaff000610|60|196182|196242 PERFECT (60/0/0 qgap/0 tgap/+) ]	-0,16604608	-0,279176938	-0,657010864	-0,700856807	-2,257221595	-2,152490899	-1,665955148
470	80	Q2_P28225	C901913.1	none	CAGTAACAATTCGAACACTTCTGTATACAGTTCTGGTATTTTTATTCCTAATGACCTCTG	0,406981599	*	C901913.1	U	IN_GENOME	YES	No hits	{gi|256077376 hypothetical protein [Schistosoma mansoni] expressed protein [Schistosoma mansoni] (2e-33/cov=45%/id=100%)}{gi|256075609 hypothetical protein [Schistosoma mansoni] hypothetical protein [Schistosoma mansoni] (7e-10/cov=22%/id=85%)}{gi|2560481	CAGTAACAATTCGAACACTTCTGTATACAGTTCTGGTATTTTTATTCCTAATGACCTCTG	-	-	0	Smp_141650	U	-	-	gi|256077376	U	S. mansoni Gene Predictions	Smp_141650	U			hypothetical protein	-	|Hypothetical (gi:256077376) [e-179/100%]||Sjp (gi:76155504) [e-103/101%]||Hypothetical (gi:256075609) [1e-54/54%]||Hypothetical (gi:256048109) [5e-50/52%]||Hypothetical (gi:308454131) [6e-05/34%]|	-	gi|256077376 hypothetical protein [Schistosoma mansoni] expressed protein [Schistosoma mansoni] (2e-33/cov=45%/id=100%)	21264602	NP_005551.3	0,035	0,22	laminin alpha 5 [Homo sapiens]	|C GO:0016020|			[ Smp_scaff000082|60|141191|141251 PERFECT (60/0/0 qgap/0 tgap/-) ]	-1,03355872	-2,267410966	-0,434712169	-1,064172402	-1,380798405	-2,512331734	-0,058371342
375	55	Q2_P37194	C917868.1	none	CACTGTAGGCAGTGGTAAGAGTATTTTTAGGGCAAATCATAAACCTTTCATTTCCTTTTA	0,649807159		C917868.1	U	IN_GENOME	YES	No hits	NHF	CACTGTAGGCAGTGGTAAGAGTATTTTTAGGGCAAATCATAAACCTTTCATTTCCTTTTA	-	Smp_scaff000199_1023135_1023397	0	-	-	-	-	-	-	No match	C917868.1	U			-	-	-	-	No hits	157743252	NP_115599.2	0,78	0,26	pecanex-like 3 [Homo sapiens]	-		*	[ Smp_scaff000199|60|1023225|1023285 PERFECT (60/0/0 qgap/0 tgap/-) ]	-1,277119552	-1,132978123	-0,677194885	-0,157613581	-3,223868703	-2,348905072	-0,555991988
325	69	Q2_P32853	C909706.1	none	GTTTAGAACGGGTTGTATTGGTGCAGACGCATTCACTCTGCCTTCACCTAGATCTTCAGT	0,428041867		C909706.1	U	IN_GENOME	YES	No hits	NHF	GTTTAGAACGGGTTGTATTGGTGCAGACGCATTCACTCTGCCTTCACCTAGATCTTCAGT	-	-	0	Smp_134890	C	-	-	-	-	S. mansoni Gene Predictions	Smp_134890	C		X	ATP-binding cassette, sub-family B, member 6, mitochondrial precursor (abc6), putative	-	|(gi:256074967) ATP-binding cassette sub-family B member 6 mitochondrial precursor (abc6) [Schistosoma mansoni] [e-149/100%]||(gi:241756722) ABC transporter, putative [Ixodes scapularis] [4e-97/100%]||(gi:189238261) PREDICTED: similar to abc transporter [	-	No hits	9955963	NP_005680.1	1,00E-87	0,98	ATP-binding cassette, sub-family B, member 6 [Homo sapiens]	|F GO:0042626|	Q2_P02450,Q2_P21509,Q2_P32853,Q2_P22701,Q2_P13012,Q2_P03408	*	[ Smp_scaff000046|60|669682|669742 PERFECT (60/0/0 qgap/0 tgap/+) ]	-1,224804265	-1,220606572	-0,768002745	-0,584224581	-1,804249164	-1,441037353	-1,303356464
354	12	Q2_P16541	C917276.1	none	TTAGACGAGTTTGCATGAGCTCCCATTCGTGTTCACGCTGGGTAGTCATGTAACAGTGAT	0,570147565		C917276.1	C	IN_GENOME	YES	|(gi:256085699) 100%|	{gi|256085699 hypothetical protein [Schistosoma mansoni] expressed protein [Schistosoma mansoni] (2e-41/cov=86%/id=89%)}	TTAGACGAGTTTGCATGAGCTCCCATTCGTGTTCACGCTGGGTAGTCATGTAACAGTGAT	-	-	0	Smp_164890	U	-	-	gi|256085699	U	S. mansoni Gene Predictions	Smp_164890	C			hypothetical protein	-	|Hypothetical (gi:256085699) [0.0/100%]||Sjp (gi:56753545) [5e-29/16%]||Hypothetical (gi:47228961) [0.032/17%]|	-	gi|256085699 hypothetical protein [Schistosoma mansoni] expressed protein [Schistosoma mansoni] (2e-41/cov=86%/id=89%)	22035562	NP_060780.2	0,025	0,12	RNA polymerase III transcription initiation factor BRF2 [Homo sapiens]	|F GO:0008270|	Q2_P09755,Q2_P16541,Q2_P29792,Q2_P23562,Q2_P36830	*	[ Smp_scaff000292|60|173069|173129 PERFECT (60/0/0 qgap/0 tgap/-) ]	1,434566952	0,420004937	-1,962455164	-1,556180634	-0,600699651	-2,133220053	-1,634581135
457	37	Q2_P29878	C904207.1	SJCHGC03947 protein [Schistosoma japonicum] ||	TGTTGAAGACAATCACTGTAATGATCCATTTTTTCGGCAACCACAACAAACCAAATCATT	0,516832751	*	C904207.1	U	IN_GENOME	YES	|(gi:226480866) 89%||Sjp (gi:76153110) 89%|	{gi|76153110 SJCHGC03947 protein [Schistosoma japonicum] (4e-56/cov=84%/id=79%)}{gi|226480866 hypothetical protein [Schistosoma japonicum] (1e-53/cov=75%/id=85%)}{gi|224493330 RecName: Full=Protein quiver; AltName: Full=Protein sleepless; Flags: Precursor	TGTTGAAGACAATCACTGTAATGATCCATTTTTTCGGCAACCACAACAAACCAAATCATT	-	Smp_scaff000219_516821_519484	0	-	-	Sjc_0089820	U	gi|76153110	U	S. japonicum Gene Predictions	Sjc_0089820	U			-	Sjp 0089820|expressed protein	-	|(gi:226480866) [6e-68/71%]||(gi:242247609) [8e-09/59%]||(gi:270009903) [1e-08/59%]||(gi:224493328) RecName: Full=Protein quiver; AltName: Full=Protein sleepless; Flags: Precursor [4e-08/59%]||(gi:224493330) RecName: Full=Protein quiver; AltName: Full=Pro	gi|76153110 SJCHGC03947 protein [Schistosoma japonicum] (4e-56/cov=84%/id=79%)	-	-	-	0	No hits	|GO:0005886||GO:0034235||GO:0045187|			[ Smp_scaff000219|60|516852|516912 PERFECT (60/0/0 qgap/0 tgap/+) ]	0,090271698	-1,102092815	-1,265391168	-0,82218661	-2,14097472	-2,597036249	-0,249468712
523	46	Q2_P21434	C804847.1	none	AGATCCATCCTATCTATTTCCACTTGGATTCCTATTCGGATAGTATCACTATCCCTCACG	0,465885432		C804847.1	U	IN_GENOME	YES	No hits	NHF	AGATCCATCCTATCTATTTCCACTTGGATTCCTATTCGGATAGTATCACTATCCCTCACG	-	-	0	Smp_161350	C	-	-	-	-	S. mansoni Gene Predictions	Smp_161350	C		X	succinate semialdehyde dehydrogenase, putative	-	|(gi:256084381) succinate semialdehyde dehydrogenase [Schistosoma mansoni] [0.0/100%]||(gi:152957045) aldehyde dehydrogenase NAD(P)+-like protein [Schistosoma japonicum] [0.0/95%]||(gi:260770301) probable succinate-semialdehyde dehydrogenase [NAD(P)+] [e-	-	No hits	4507229	NP_001071.1	1,00E-116	0,88	aldehyde dehydrogenase 5A1 isoform 2 precursor [Homo sapiens]	|F GO:0004029|	Q2_P28114,Q2_P21434,Q2_P02386	*	[ Smp_scaff000247|60|217547|217607 PERFECT (60/0/0 qgap/0 tgap/+) ]	-1,993887348	-2,18827701	0,122140447	-0,747084092	-2,040718654	-3,052953206	0,253976926
216	24	Q2_P01376	C803134.1	none	TCGAAATACTTTCATATGGCAACGTGTAAAGAGCCACTACCAGGAATGTTTTACTCAATA	0,450966961		C803134.1	C	IN_GENOME	NO	No hits	NHF	TCGAAATACTTTCATATGGCAACGTGTAAAGAGCCACTACCAGGAATGTTTTACTCAATA	-	-	0	-	-	-	-	-	-	No match	C803134.1	C			-	-	-	-	No hits	-	-	-	0	No hits	-		*	-	-2,36638978	-1,867486639	-0,540902741	-0,558509349	-2,928839276	-2,843228435	0,999264241
152	36	Q2_P23343	C807472.1	none	AGATGTTTCGCTGGCTGGTCACATGCTAAAGCTTTAGGGGGACGTGCGAATACTTCTAAA	0,418594263		C807472.1	U	IN_GENOME	YES	No hits	NHF	AGATGTTTCGCTGGCTGGTCACATGCTAAAGCTTTAGGGGGACGTGCGAATACTTCTAAA	-	-	0	Smp_154000.1	C	-	-	-	-	S. mansoni Gene Predictions	Smp_154000.x	C		X	hypothetical protein	-	|Hypothetical (gi:256081921) [5e-78/100%]||Hypothetical (gi:226488865) [2e-30/79%]||Sjp (gi:56753987) [4e-28/83%]||Sjp (gi:56759260) [4e-11/46%]||(gi:226488869) hypotheticial protein [Schistosoma japonicum] [3e-07/33%]|	-	No hits	-	-	-	0	No hits	|F GO:0000166|	Q2_P34153,Q2_P14270,Q2_P18670,Q2_P24591,Q2_P13819,Q2_P03978,Q2_P23343,Q2_P33689	*	[ Smp_scaff000161|60|57304|57364 PERFECT (60/0/0 qgap/0 tgap/+) ]	-1,3086403	-1,442782108	-0,226171396	-0,964462508	-2,392693061	-2,330763053	-0,455220381
328	72	Q2_P28534	C902343.1	none	CCTCAAGGAATGAATGAAGAAATTGACGCTGATCATACTGTTGAACTATTATCACCTAAA	0,4661763	*	C902343.1	U	IN_GENOME	YES	|(gi:256072399) 100%|	{gi|256072399 hypothetical protein [Schistosoma mansoni] Abnormal long morphology protein 1 (Sp8), putative [Schistosoma mansoni] (2e-23/cov=66%/id=75%)}	CCTCAAGGAATGAATGAAGAAATTGACGCTGATCATACTGTTGAACTATTATCACCTAAA	-	-	0	Smp_010670	U	-	-	gi|256072399	U	S. mansoni Gene Predictions	Smp_010670	U			Abnormal long morphology protein 1 (Sp8), putative	-	|Hypothetical (gi:256072399) [0.0/100%]||Sjp (gi:76157105) [5e-33/8%]||(gi:118084560) tegumental protein 22.3 kDa [Clonorchis sinensis] [5e-07/8%]||(gi:118084562) tegumental protein 31.8 kDa [Clonorchis sinensis] [7e-07/7%]||(gi:226479952) Tegumental prot	-	gi|256072399 hypothetical protein [Schistosoma mansoni] Abnormal long morphology protein 1 (Sp8), putative [Schistosoma mansoni] (2e-23/cov=66%/id=75%)	12025678	NP_004915.2	0,021	0,07	actinin, alpha 4 [Homo sapiens]	|F GO:0005524|	Q2_P13880,Q2_P33749,Q2_P08829,Q2_P28520,Q2_P27431,Q2_P07842,Q2_P08813,Q2_P28534		[ Smp_scaff000017|60|1682962|1683022 PERFECT (60/0/0 qgap/0 tgap/-) ]	-0,259565304	-0,44754009	-0,135521569	0,139387426	-3,291476174	-3,446553709	-0,386000882
94	63	Q2_P29677	C903931.1	none	ACTACTATCAATACAAAAATGAAAGTGATTAGCGGTGGTGAAGGACGTGAAGAATTCAGC	0,332096451	*	C903931.1	U	IN_GENOME	YES	|(gi:256086600) 100%|	{gi|256086600 hypothetical protein [Schistosoma mansoni] expressed protein [Schistosoma mansoni] (4e-43/cov=100%/id=77%)}	ACTACTATCAATACAAAAATGAAAGTGATTAGCGGTGGTGAAGGACGTGAAGAATTCAGC	-	-	0	Smp_167650	U	Sjc_0004320	U	gi|256086600	U	S. mansoni Gene Predictions	Smp_167650	U			hypothetical protein	Sjp 0004320|Rho guanine nucleotide exchange factor 17, putative	|Hypothetical (gi:256086600) [0.0/100%]||Hypothetical (gi:270014484) [2e-40/34%]||Hypothetical (gi:115670848) [2e-38/26%]||(gi:224044169) PREDICTED: similar to KIAA0337 [Taeniopygia guttata] [7e-30/16%]||(gi:158288548) AGAP003854-PA [Anopheles gambiae str	|(gi:256086600) [2e-78/74%]||(gi:115670848) [2e-29/99%]||(gi:292623520) PREDICTED: Rho guanine nucleotide exchange factor (GEF) 17-like [Danio rerio] [5e-29/100%]||(gi:94732961) novel protein similar to mouse and human Rho guanine nucleotide exchange fact	gi|256086600 hypothetical protein [Schistosoma mansoni] expressed protein [Schistosoma mansoni] (4e-43/cov=100%/id=77%)	21361458	NP_055601.2	3,00E-27	0,17	Rho guanine nucleotide exchange factor (GEF) 17 [Homo sapiens]	|F GO:0008270|	Q2_P22228,Q2_P22272,Q2_P03045,Q2_P10558,Q2_P09933,Q2_P09336,Q2_P23984,Q2_P29677		[ Smp_scaff000331|60|212399|212459 PERFECT (60/0/0 qgap/0 tgap/+) ]	-0,988245246	-1,273571834	-0,90746824	-0,603683489	-2,348758173	-1,510593051	-0,66675602
511	69	Q2_P03725	C807058.1	none	ATTGGTTTGATTGTCTGCACGATCAAATCACAGGCTCTGGCTCTCAGGTCTCTATGCTAG	0,431444164	*	C807058.1	C	OUT_GENOME	NO	No hits	NHF	ATTGGTTTGATTGTCTGCACGATCAAATCACAGGCTCTGGCTCTCAGGTCTCTATGCTAG	-	-	0	-	-	-	-	-	-	No match	C807058.1	C			-	-	-	-	No hits	47716512	NP_115622.2	0,27	0,22	mex-3 homolog B [Homo sapiens]	-			-	-1,011932259	-1,281938155	-0,92571505	-1,28063134	-1,850887562	-2,102727757	-0,269836027
144	51	Q2_P10525	C904802.1	peripherial benzodiazepine receptor associated protein PBR associated protein PAP7 [Mus musculus] gb|AAM22185.1| peripherial benzodiazepine receptor associated protein PAP7 [Mus musculus] ||acyl-Coenzyme A binding domain containing 3 [Mus musculus] dbj|	GTTGTTCACATTCCCTACGTCACTTCCGACTCAAATATTTCTGTGAACCAATTTGGGTTG	0,375876036	*	C904802.1	C	IN_GENOME	YES	No hits	{gi|256086438 hypothetical protein [Schistosoma mansoni] expressed protein [Schistosoma mansoni] (2e-52/cov=56%/id=100%)}{gi|260788410 hypothetical protein BRAFLDRAFT_278625 [Branchiostoma floridae] hypothetical protein BRAFLDRAFT_278625 [Branchiostoma fl	GTTGTTCACATTCCCTACGTCACTTCCGACTCAAATATTTCTGTGAACCAATTTGGGTTG	-	-	0	Smp_167230	C	-	-	gi|256086438	C	S. mansoni Gene Predictions	Smp_167230	U			hypothetical protein	-	|Hypothetical (gi:256086438) [e-180/100%]||Sjp (gi:56757057) [3e-62/51%]||Hypothetical (gi:189236224) [2e-52/85%]||Hypothetical (gi:308460260) [3e-51/86%]||Hypothetical (gi:309359669) [4e-50/86%]|	-	gi|256086438 hypothetical protein [Schistosoma mansoni] expressed protein [Schistosoma mansoni] (2e-52/cov=56%/id=100%)	15826852	NP_073572.2	2,00E-38	0,57	acyl-Coenzyme A binding domain containing 3 [Homo sapiens]	|P GO:0006810|			[ Smp_scaff000327|60|487789|487849 PERFECT (60/0/0 qgap/0 tgap/+) ][ Smp_scaff000327|60|484991|485051 PERFECT (60/0/0 qgap/0 tgap/+) ]	-0,281800058	-0,85594034	-0,377977735	-0,374557293	-2,307667053	-2,497282553	-1,133567575
277	30	Q2_P11250	C906204.1	none	ACGGTTAACAACAGGCTCCAACGAATCCATGTGCAAGATAGGGTTGGTCTCGAAATTATC	0,480150965		C906204.1	C	IN_GENOME	YES	|(gi:256087110) forkhead protein/ forkhead protein domain [Schistosoma mansoni] 100%|	{gi|256087110 forkhead protein/ forkhead protein domain [Schistosoma mansoni] forkhead protein/ forkhead protein domain, putative [Schistosoma mansoni] (1e-59/cov=99%/id=100%)}{gi|22759705 winged helix/forkhead transcription factor [Dugesia japonica] (1e-	ACGGTTAACAACAGGCTCCAACGAATCCATGTGCAAGATAGGGTTGGTCTCGAAATTATC	-	-	0	Smp_086270	U	-	-	gi|256087110	U	S. mansoni Gene Predictions	Smp_086270	C			forkhead protein/ forkhead protein domain, putative	-	|(gi:256087110) forkhead protein/ forkhead protein domain [Schistosoma mansoni] [0.0/100%]||Sjp (gi:76162509) [5e-83/23%]||Hypothetical (gi:270006527) [2e-22/20%]||(gi:296223899) PREDICTED: forkhead box protein N2 [Callithrix jacchus] [1e-21/10%]||(gi:109	-	gi|256087110 forkhead protein/ forkhead protein domain [Schistosoma mansoni] forkhead protein/ forkhead protein domain, putative [Schistosoma mansoni] (1e-59/cov=99%/id=100%)	40549454	NP_002149.2	1,00E-23	0,1	T-cell leukemia virus enhancer factor [Homo sapiens]	|F GO:0043565|	Q2_P01036,Q2_P31039,Q2_P11250,Q2_P26848,Q2_P27713,Q2_P07196,Q2_P08038	*	[ Smp_scaff000388|60|270032|270092 PERFECT (60/0/0 qgap/0 tgap/+) ]	-1,283668534	-1,122151466	-0,871068656	-0,967066092	-1,339366714	-1,576454265	-0,985642831
196	67	Q2_P21105	C804387.1	SJCHGC05002 protein [Schistosoma japonicum] ||PREDICTED: similar to KIAA1839 protein [Gallus gallus] ||SJCHGC07356 protein [Schistosoma japonicum] ||RNA-binding region (RNP1 RRM) containing 3 [Mus musculus] gb|AAH43695.1| RNA-binding region (RNP1 RRM) c	GGTTTGGAGCTCGCACATGATCATTTCGTTAGAAACCAAATAATTGTATATGTTCTATGT	0,415372742	*	C804387.1	U	IN_GENOME	YES	No hits	{gi|256074908 hypothetical protein [Schistosoma mansoni] expressed protein [Schistosoma mansoni] (0.0/cov=85%/id=97%)}{gi|256074910 hypothetical protein [Schistosoma mansoni] expressed protein [Schistosoma mansoni] (0.0/cov=73%/id=96%)}{gi|76162613 SJCHGC	GGTTTGGAGCTCGCACATGATCATTTCGTTAGAAACCAAATAATTGTATATGTTCTATGT	-	-	0	Smp_023270.1	U	-	-	gi|256074908	U	S. mansoni Gene Predictions	Smp_023270.x	U			hypothetical protein	-	|Hypothetical (gi:256074908) [0.0/100%]||Hypothetical (gi:256074910) [0.0/100%]||Sjp (gi:76162613) [2e-68/36%]||(gi:193683830) PREDICTED: similar to RNA-binding protein 40 (RNA-binding motif protein 40) (RNA-binding region-containing protein 3) [Acyrthosi	-	gi|256074908 hypothetical protein [Schistosoma mansoni] expressed protein [Schistosoma mansoni] (0.0/cov=85%/id=97%)	40538732	NP_060089.1	3,00E-21	0,36	RNA-binding region (RNP1, RRM) containing 3 [Homo sapiens]	|F GO:0000166|			[ Smp_scaff000045|60|1196076|1196136 PERFECT (60/0/0 qgap/0 tgap/-) ]	-0,107738421	-1,016180665	-1,001114986	0,448411717	-3,16356341	-2,246453401	-0,113754772
285	39	Q2_P09679	C903605.1	SJCHGC02927 protein [Schistosoma japonicum] ||	CACCTATCTCCGGATTAAAATCAAAGCAGAAACTGAAATGTTGTAAAGGATAGCTTCTTT	0,394595212	*	C903605.1	C	IN_GENOME	YES	No hits	{gi|256073966 rab15 13 10 1 35 5 and [Schistosoma mansoni] rab15, 13, 10, 1, 35, 5, and, putative [Schistosoma mansoni] (1e-13/cov=56%/id=78%)}{gi|76154260 SJCHGC02927 protein [Schistosoma japonicum] (2e-11/cov=39%/id=94%)}{gi|67483812 Rab family GTPase [	CACCTATCTCCGGATTAAAATCAAAGCAGAAACTGAAATGTTGTAAAGGATAGCTTCTTT	-	-	0	Smp_132330	C	Sjc_0033310	C	gi|256073966	C	S. mansoni Gene Predictions	Smp_132330	U			rab15, 13, 10, 1, 35, 5, and, putative	Sjp 0033310|ko:K07976 Rab family, other, putative	|(gi:256073966) rab15 13 10 1 35 5 and [Schistosoma mansoni] [e-114/100%]||Sjp (gi:76154260) [2e-92/83%]||(gi:194762836) GF20451 [Drosophila ananassae] [3e-50/92%]||(gi:289741455) GTP-binding protein H-ray [Glossina morsitans morsitans] [2e-49/93%]||(gi:1	|(gi:256073966) rab15 13 10 1 35 5 and [Schistosoma mansoni] [e-100/94%]||Sjp (gi:76154260) [7e-95/79%]||(gi:194762836) GF20451 [Drosophila ananassae] [6e-49/89%]||(gi:289741455) GTP-binding protein H-ray [Glossina morsitans morsitans] [3e-48/89%]||(gi:19	gi|256073966 rab15 13 10 1 35 5 and [Schistosoma mansoni] rab15, 13, 10, 1, 35, 5, and, putative [Schistosoma mansoni] (1e-13/cov=56%/id=78%)	5803135	NP_006852.1	2,00E-48	0,93	RAB35, member RAS oncogene family [Homo sapiens]	|C GO:0005886|	Q2_P01058,Q2_P16809,Q2_P37143,Q2_P09679		[ Smp_scaff000035|60|938481|938541 PERFECT (60/0/0 qgap/0 tgap/+) ]	-1,219641179	-1,136077084	-0,421745659	-0,35076295	-1,898287553	-1,938347203	-1,12191105
440	19	Q2_P26779	C812463.1	PREDICTED: similar to Peroxisomal acyl-coenzyme A thioester hydrolase 1 (Peroxisomal long-chain acyl-coA thioesterase 1) (HIV-Nef associated acyl coA thioesterase) (Thioesterase II) (hTE) (hACTEIII) (hACTE-III) (PTE-2) isoform 1 [Canis familiaris] ||Hypot	GGTTATGACATCTGAGCTGTGATTCTCTGATTAGCATGTCTGCAATATTTTCTTCATATT	0,379932388	*	C812463.1	U	IN_GENOME	YES	No hits	{gi|256080766 acyl-CoA thioesterase-related [Schistosoma mansoni] acyl-CoA thioesterase-related [Schistosoma mansoni] (e-146/cov=58%/id=99%)}{gi|256090886 hypothetical protein [Schistosoma mansoni] hypothetical protein [Schistosoma mansoni] (7e-40/cov=18%	GGTTATGACATCTGAGCTGTGATTCTCTGATTAGCATGTCTGCAATATTTTCTTCATATT	-	-	0	Smp_150820	U	-	-	gi|256080766	U	S. mansoni Gene Predictions	Smp_150820	U			acyl-CoA thioesterase-related	-	|(gi:256080766) acyl-CoA thioesterase-related [Schistosoma mansoni] [0.0/100%]||Sjp (gi:56758276) [3e-57/27%]||Hypothetical (gi:256090886) [6e-40/15%]||Hypothetical (gi:308493305) [4e-19/47%]||Hypothetical (gi:7496167) [8e-19/47%]|	-	gi|256080766 acyl-CoA thioesterase-related [Schistosoma mansoni] acyl-CoA thioesterase-related [Schistosoma mansoni] (e-146/cov=58%/id=99%)	34577075	NP_005460.2	3,00E-14	0,42	peroxisomal acyl-CoA thioesterase 1 isoform a [Homo sapiens]	|F GO:0016291|			[ Smp_scaff000140|60|245473|245533 PERFECT (60/0/0 qgap/0 tgap/+) ]	-1,165017043	-1,349109146	-0,541215442	-0,418252564	-2,886758897	-1,903072966	-0,287776846
198	72	Q2_P31927	C907883.1	none	TTGTCTGATTGATATGACCAGGGAAAGCCATAACCGGTGCTCGCATAGACGTGTCTTCAT	0,440438599		C907883.1	U	IN_GENOME	YES	|(gi:256085765) rna recognition motif containing protein [Schistosoma mansoni] 100%||(gi:226466604) cleavage stimulation factor, 3' pre-RNA, subunit 2, 64kDa [Schistosoma japonicum] 84%|	{gi|256085765 rna recognition motif containing protein [Schistosoma mansoni] rna recognition motif containing protein, putative [Schistosoma mansoni] (2e-26/cov=73%/id=94%)}{gi|226466604 cleavage stimulation factor, 3' pre-RNA, subunit 2, 64kDa [Schistoso	TTGTCTGATTGATATGACCAGGGAAAGCCATAACCGGTGCTCGCATAGACGTGTCTTCAT	-	-	0	Smp_079730	C	-	-	gi|256085765	C	S. mansoni Gene Predictions	Smp_079730	C			rna recognition motif containing protein, putative	-	|(gi:256085765) rna recognition motif containing protein [Schistosoma mansoni] [0.0/100%]||(gi:226466604) cleavage stimulation factor, 3' pre-RNA, subunit 2, 64kDa [Schistosoma japonicum] [e-179/100%]||(gi:241997552) RNA recognition motif-containing prote	-	gi|256085765 rna recognition motif containing protein [Schistosoma mansoni] rna recognition motif containing protein, putative [Schistosoma mansoni] (2e-26/cov=73%/id=94%)	4557493	NP_001316.1	6,00E-70	0,47	cleavage stimulation factor subunit 2 [Homo sapiens]	|F GO:0000166|	Q2_P31927,Q2_P26516,Q2_P08292,Q2_P12115	*	[ Smp_scaff000295|60|47092|47152 PERFECT (60/0/0 qgap/0 tgap/-) ]	-1,336332002	-1,330820729	-0,87542027	-0,784325055	-1,925692458	-1,950425535	-0,262410456
428	78	Q2_P27377	C900006.1	CG6860-PB isoform B [Drosophila melanogaster] ref|NP_609834.2| CG6860-PB isoform B [Drosophila melanogaster] ||CG6860-PA isoform A [Drosophila melanogaster] ref|NP_724046.1| CG6860-PA isoform A [Drosophila melanogaster] gb|AAK93550.1| SD07737p [Drosop	GACTTCAGATTCTTCTAGTCAATCTTTTGAGAAAACCGAGATAAATACGGATTATGACCA	0,432111861	*	C900006.1	U	OUT_GENOME	NO	No hits	{gi|256088666 hypothetical protein [Schistosoma mansoni] hypothetical protein [Schistosoma mansoni] (3e-14/cov=14%/id=100%)}{gi|300123663 unnamed protein product [Blastocystis hominis] (2e-08/cov=28%/id=46%)}{gi|68384257 PREDICTED: leucine rich repeat con	GACTTCAGATTCTTCTAGTCAATCTTTTGAGAAAACCGAGATAAATACGGATTATGACCA	-	-	0	-	-	-	-	gi|256088666	U	GenBank homolog	gi|256088666	U			-	-	-	-	gi|256088666 hypothetical protein [Schistosoma mansoni] hypothetical protein [Schistosoma mansoni] (3e-14/cov=14%/id=100%)	-	-	-	0	No hits	-			-	-1,958156954	-2,080376725	-0,196972845	-0,111605554	-2,78188581	-1,785751755	-0,024007002
476	68	Q2_P39316	JAP02230.C	SJCHGC07197 protein [Schistosoma japonicum] ||	GGGAGCTTATCATTGATGGTCGTATACCGGATATGTTAAAAACAATATCTAAAAAGATCG	0,385978197	*	JAP02230.C	U	OUT_GENOME	YES	|(gi:256072084) DNA replication helicase [Schistosoma mansoni] 100%||Sjp (gi:76153681) 89%|	{gi|76153681 SJCHGC07197 protein [Schistosoma japonicum] (e-117/cov=90%/id=100%)}{gi|256072084 DNA replication helicase [Schistosoma mansoni] DNA replication helicase dna2, putative [Schistosoma mansoni] (4e-98/cov=98%/id=76%)}{gi|170028839 DNA replicatio	GGGAGCTTATCATTGATGGTCGTATACCGGATATGTTAAAAACAATATCTAAAAAGATCG	-	-	0	-	-	Sjc_0311290	U	gi|76153681	U	S. japonicum Gene Predictions	Sjc_0311290	U			-	Sjp 0311290|expressed protein	-	|Sjp (gi:76153681) [e-119/100%]||(gi:256072084) DNA replication helicase [Schistosoma mansoni] [1e-88/98%]||(gi:170028839) DNA replication helicase dna2 [Culex quinquefasciatus] [0.070/28%]||(gi:292620199) PREDICTED: si:ch211-1n9.7 [Danio rerio] [0.091/60	gi|76153681 SJCHGC07197 protein [Schistosoma japonicum] (e-117/cov=90%/id=100%)	122937299	NP_001073918.1	2,00E-01	0,52	DNA replication helicase 2 homolog [Homo sapiens]	-	Q2_P40358,Q2_P21726,Q2_P02640,Q2_P39316		[ Smp_scaff000014|60|1332989|1333049 PERFECT (60/0/0 qgap/0 tgap/+) ]	-0,506202836	-0,428615988	-0,795597954	-0,801552199	-1,951956693	-2,033697728	-1,382419677
530	50	Q2_P07539	C813026.1	SJCHGC03477 protein [Schistosoma japonicum] ||ENSANGP00000011467 [Anopheles gambiae str. PEST] ref|XP_315089.2| ENSANGP00000011467 [Anopheles gambiae str. PEST] ||EG:63B12.2 [Drosophila melanogaster] ||CG3109-PA [Drosophila melanogaster] ref|NP_525041.1|	GAAGTTTCATTAGTCCGTATTATTTAGATTGGGGTACAAATAGATATCACTGATTCACCC	0,413030678	*	C813026.1	C	IN_GENOME	YES	No hits	{gi|256082225 ribosomal protein related [Schistosoma mansoni] ribosomal protein related [Schistosoma mansoni] (e-138/cov=74%/id=95%)}{gi|76154923 SJCHGC03477 protein [Schistosoma japonicum] (2e-78/cov=58%/id=73%)}{gi|242022902 mitochondrial 50S ribosomal	GAAGTTTCATTAGTCCGTATTATTTAGATTGGGGTACAAATAGATATCACTGATTCACCC	-	-	0	Smp_154690	C	-	-	gi|256082225	C	S. mansoni Gene Predictions	Smp_154690	U		X	ribosomal protein related	-	|(gi:256082225) ribosomal protein related [Schistosoma mansoni] [e-178/100%]||Sjp (gi:76154923) [1e-76/51%]||(gi:242022902) mitochondrial 50S ribosomal protein L16, putative [Pediculus humanus corporis] [3e-40/53%]||(gi:307206549) 39S ribosomal protein L1	-	gi|256082225 ribosomal protein related [Schistosoma mansoni] ribosomal protein related [Schistosoma mansoni] (e-138/cov=74%/id=95%)	8923448	NP_060310.1	4,00E-28	0,52	mitochondrial ribosomal protein L16 [Homo sapiens]	|F GO:0019843|	Q2_P35486,Q2_P26731,Q2_P07539		[ Smp_scaff000176|60|416962|417022 PERFECT (60/0/0 qgap/0 tgap/+) ]	-2,053890835	-0,436918194	-1,367928638	-1,369278811	-1,805684884	-1,65821463	-0,085587772
421	85	Q2_P25141	C809826.1	similar to GenBank Accession Number AF039713 hypothetical protein F57B10 hypothetical protein F57B10 [Schistosoma japonicum] ||PREDICTED: similar to transmembrane emp24 protein transport domain containing 7 isoform 8 [Bos taurus] ||unnamed protein produc	CAAATCAACGATCTGCAAAGCCCATTCCCATGTCTACTCCACAACTGCATACAGTTGGTT	0,423606085	*	C809826.1	U	IN_GENOME	YES	|(gi:256076965) cop-coated vesicle membrane protein P24 (emp24/gp25l family) [Schistosoma mansoni] 100%|	{gi|256076965 cop-coated vesicle membrane protein P24 (emp24/gp25l family) [Schistosoma mansoni] cop-coated vesicle membrane protein P24 (emp24/gp25l family), putative [Schistosoma mansoni] (6e-95/cov=68%/id=84%)}{gi|226470438 Transmembrane emp24 domain-c	CAAATCAACGATCTGCAAAGCCCATTCCCATGTCTACTCCACAACTGCATACAGTTGGTT	-	-	0	Smp_140180	U	-	-	gi|256076965	U	S. mansoni Gene Predictions	Smp_140180	U		X	cop-coated vesicle membrane protein P24 (emp24/gp25l family), putative	-	|(gi:256076965) cop-coated vesicle membrane protein P24 (emp24/gp25l family) [Schistosoma mansoni] [e-100/100%]||Sjp (gi:171473815) [3e-57/97%]||(gi:226470438) Transmembrane emp24 domain-containing protein 7 precursor [Schistosoma japonicum] [3e-57/94%]||	-	gi|256076965 cop-coated vesicle membrane protein P24 (emp24/gp25l family) [Schistosoma mansoni] cop-coated vesicle membrane protein P24 (emp24/gp25l family), putative [Schistosoma mansoni] (6e-95/cov=68%/id=84%)	32996709	NP_861974.1	1,00E-24	0,81	transmembrane emp24 protein transport domain containing 7 [Homo sapiens]	|P GO:0015031|	Q2_P25141,Q2_P41428		[ Smp_scaff000074|60|1404570|1404630 PERFECT (60/0/0 qgap/0 tgap/+) ]	-2,775800834	0,349420857	-0,221110374	-1,577045005	-2,190176689	-1,511748854	0,249556595
400	9	Q2_P01699	C803699.1	SJCHGC03265 protein [Schistosoma japonicum] ||protease serine 15 [Mus musculus] dbj|BAB23591.1| unnamed protein product [Mus musculus] ||unnamed protein product [Mus musculus] ||unnamed protein product [Mus musculus] ||unnamed protein product [Mus muscu	GAAAGTTATTGCAGCTAAACGTGGTGGAATAACAACTATCATTTTACCAGAAACAAATCG	0,479116145	*	C803699.1	C	IN_GENOME	NO	|(gi:256071912) PIM1 peptidase (S16 family) [Schistosoma mansoni] 100%||Sjp (gi:56754667) 89%|	{gi|256071912 PIM1 peptidase (S16 family) [Schistosoma mansoni] PIM1 peptidase (S16 family) [Schistosoma mansoni] (1e-86/cov=86%/id=89%)}{gi|56754667 SJCHGC03265 protein [Schistosoma japonicum] (7e-60/cov=59%/id=92%)}{gi|148706232 protease, serine, 15, is	GAAAGTTATTGCAGCTAAACGTGGTGGAATAACAACTATCATTTTACCAGAAACAAATCG	-	-	0	-	-	Sjc_0044150	C	gi|256071912	C	S. japonicum Gene Predictions	Sjc_0044150	U			-	Sjp 0044150|ko:K08675 Lon-like ATP-dependent protease, putative	-	|(gi:256071912) PIM1 peptidase (S16 family) [Schistosoma mansoni] [0.0/80%]||(gi:73987072) PREDICTED: similar to Lon protease homolog, mitochondrial precursor (Lon protease-like protein) (LONP) (LONHs) isoform 1 [Canis familiaris] [0.0/67%]||(gi:73987070)	gi|256071912 PIM1 peptidase (S16 family) [Schistosoma mansoni] PIM1 peptidase (S16 family) [Schistosoma mansoni] (1e-86/cov=86%/id=89%)	21396489	NP_004784.2	0	0,67	mitochondrial lon peptidase 1 [Homo sapiens]	-			-	-1,917700195	-2,708438779	-0,147866307	-0,385778458	-1,465851228	-2,489354981	0,202224227
455	74	Q2_P40100	JAP11313.C	none	CCAACGTTTCAAAAGTAATGAAAGAAGTATGACAGAAAGAGATGAAGCAGCCATTGCAGC	0,390664805		JAP11313.C	U	OUT_GENOME	YES	No hits	{gi|256078528 copper ABC transporter ATPase [Schistosoma mansoni] copper-transporting atpase 1, 2 (copper pump 1, 2), putative [Schistosoma mansoni] (6e-39/cov=52%/id=59%)}	CCAACGTTTCAAAAGTAATGAAAGAAGTATGACAGAAAGAGATGAAGCAGCCATTGCAGC	-	-	0	-	-	-	-	gi|256078528	C	GenBank homolog	gi|256078528	C			-	-	-	-	gi|256078528 copper ABC transporter ATPase [Schistosoma mansoni] copper-transporting atpase 1, 2 (copper pump 1, 2), putative [Schistosoma mansoni] (6e-39/cov=52%/id=59%)	115529486	NP_000043.3	0	0,62	ATPase, Cu++ transporting, alpha polypeptide [Homo sapiens]	-	Q2_P22358,Q2_P33187,Q2_P13345,Q2_P03111,Q2_P01539,Q2_P30580,Q2_P33279,Q2_P38683,Q2_P40100,Q2_P36570,Q2_P16320,Q2_P13428	*	[ Smp_scaff000102|60|689822|689882 PERFECT (60/0/0 qgap/0 tgap/+) ]	-1,626386216	-2,192994499	-1,827227105	-2,222416214	-0,610093385	0,253109665	-0,129558247
173	5	Q2_P05420	C810041.1	none	GGCACGAGGGGTGATCATAAGTATTTGAAAAACACATGTACATCTATGTATTCATTCATA	0,48608199		C810041.1	C	IN_GENOME	NO	No hits	NHF	GGCACGAGGGGTGATCATAAGTATTTGAAAAACACATGTACATCTATGTATTCATTCATA	-	-	0	-	-	-	-	-	-	No match	C810041.1	C			-	-	-	-	No hits	169163053	XP_001717760.1	0,33	0,14	PREDICTED: hypothetical protein, partial [Homo sapiens]	-		*	-	-1,236326495	-1,196220107	-1,008158044	-0,911297085	-0,726015546	-1,199883117	-1,368704831
482	29	Q2_P01366	C803119.1	SJCHGC02859 protein [Schistosoma japonicum] ||SJCHGC09130 protein [Schistosoma japonicum] ||hypothetical protein [Gallus gallus] ref|NP_001005827.1| Ras-related protein Rab-11A [Gallus gallus] ||CG5771-PB isoform B [Drosophila melanogaster] gb|AAF55850.1	TTGCTATTGTCTTTCTTATTTTGTACGTTAACGATTACTGATTCAGTCTCCACTGTCCCT	0,453171975	*	C803119.1	C	IN_GENOME	YES	No hits	{gi|256071416 rab11 [Schistosoma mansoni] rab11, putative [Schistosoma mansoni] (e-104/cov=58%/id=100%)}{gi|256053122 rab11 [Schistosoma mansoni] rab11, putative [Schistosoma mansoni] (4e-97/cov=58%/id=93%)}{gi|56758196 SJCHGC02859 protein [Schistosoma ja	TTGCTATTGTCTTTCTTATTTTGTACGTTAACGATTACTGATTCAGTCTCCACTGTCCCT	-	-	0	Smp_005670	C	-	-	gi|256071416	C	S. mansoni Gene Predictions	Smp_005670	U			rab11, putative	-	|(gi:256071416) rab11 [Schistosoma mansoni] [e-127/100%]||(gi:256053122) rab11 [Schistosoma mansoni] [e-115/97%]||Sjp (gi:56758196) [3e-92/100%]||(gi:226469320) Rab-protein 11 [Schistosoma japonicum] [2e-91/100%]||(gi:226469322) Rab-protein 11 [Schistosom	-	gi|256071416 rab11 [Schistosoma mansoni] rab11, putative [Schistosoma mansoni] (e-104/cov=58%/id=100%)	4758984	NP_004654.1	1,00E-77	0,97	Ras-related protein Rab-11A [Homo sapiens]	|F GO:0005525|			[ Smp_scaff000008|60|403723|403783 PERFECT (60/0/0 qgap/0 tgap/-) ]	-1,581857231	-2,472165973	-1,281713984	-0,106861538	-1,858517423	-2,01657609	-0,188031108
473	83	Q2_P02894	C805736.1	none	ACAACAGGTCTGTACTTCACAAGACTAAACTGAAGCGGTTTTCACTAACCGCGCTTAAGT	0,487771109		C805736.1	C	IN_GENOME	YES	No hits	{gi|256072056 RNA binding protein [Schistosoma mansoni] RNA binding protein, putative [Schistosoma mansoni] (2e-71/cov=38%/id=98%)}{gi|256072054 RNA binding protein [Schistosoma mansoni] RNA binding protein, putative [Schistosoma mansoni] (2e-71/cov=38%/i	ACAACAGGTCTGTACTTCACAAGACTAAACTGAAGCGGTTTTCACTAACCGCGCTTAAGT	-	-	0	Smp_126850.2	U	-	-	gi|256072056	U	S. mansoni Gene Predictions	Smp_126850.x	C		X	RNA binding protein, putative	-	|(gi:256072054) RNA binding protein [Schistosoma mansoni] [0.0/100%]||(gi:256072056) RNA binding protein [Schistosoma mansoni] [0.0/90%]||(gi:257215898) RNA-binding protein 5 [Schistosoma japonicum] [0.0/80%]||(gi:226468350) RNA-binding protein 5 [Schisto	-	gi|256072056 RNA binding protein [Schistosoma mansoni] RNA binding protein, putative [Schistosoma mansoni] (2e-71/cov=38%/id=98%)	5032031	NP_005769.1	5,00E-83	0,95	RNA binding motif protein 5 [Homo sapiens]	|F GO:0000166|		*	[ Smp_scaff000014|60|521341|521401 PERFECT (60/0/0 qgap/0 tgap/-) ]	-1,413509002	-2,095109319	0,695976887	-0,604077552	-2,795608009	-2,356989709	-0,478165326
39	30	Q2_P19356	C802060.1	SJCHGC05949 protein [Schistosoma japonicum] ||SJCHGC02997 protein [Schistosoma japonicum] ||hypothetical protein [Gallus gallus] ref|NP_001006263.1| trafficking protein particle complex 2 [Gallus gallus] ||spondyloepiphyseal dysplasia tarda protein [Mus m	CAGCTTCTCAAAACGAGTCCAACGGATTGCAAATAAACATTTTGGTTGATATGATTGATA	0,370703447	*	C802060.1	U	IN_GENOME	YES	No hits	{gi|256086874 mbp-1 interacting protein-2a [Schistosoma mansoni] mbp-1 interacting protein-2a, putative [Schistosoma mansoni] (3e-28/cov=65%/id=98%)}{gi|56756617 SJCHGC05949 protein [Schistosoma japonicum] Trafficking protein particle complex subunit 2 [S	CAGCTTCTCAAAACGAGTCCAACGGATTGCAAATAAACATTTTGGTTGATATGATTGATA	-	-	0	Smp_168330	U	-	-	gi|256086874	U	S. mansoni Gene Predictions	Smp_168330	U			mbp-1 interacting protein-2a, putative	-	|(gi:256086874) mbp-1 interacting protein-2a [Schistosoma mansoni] [1e-78/100%]||Sjp (gi:56756617) [3e-73/100%]||Sjp (gi:56757025) [2e-41/70%]||(gi:115616438) PREDICTED: similar to R29515_1 [Strongylocentrotus purpuratus] [3e-41/97%]||(gi:291235919) PREDI	-	gi|256086874 mbp-1 interacting protein-2a [Schistosoma mansoni] mbp-1 interacting protein-2a, putative [Schistosoma mansoni] (3e-28/cov=65%/id=98%)	58533179	NP_001011658.1	5,00E-40	0,98	trafficking protein particle complex 2 isoform 1 [Homo sapiens]	|P GO:0006888|	Q2_P19356,Q2_P33698,Q2_P13829,Q2_P41190,Q2_P28694,Q2_P40490,Q2_P39762,Q2_P08978		[ Smp_scaff000367|60|67985|68045 PERFECT (60/0/0 qgap/0 tgap/+) ]	-0,803644634	-1,207109563	-0,516329022	-0,950627807	-1,734096225	-2,159563832	-0,635362198
315	21	Q2_P38356	C921416.1	SJCHGC09474 protein [Schistosoma japonicum] ||PREDICTED: similar to ENSANGP00000010151 [Apis mellifera] ||ENSANGP00000010151 [Anopheles gambiae str. PEST] ref|XP_317573.2| ENSANGP00000010151 [Anopheles gambiae str. PEST] ||CG10679-PA [Drosophila melanogas	TTATATTGCAAATATGAAGGAGACGGGGCTTTTTGAGTTCTCGTTCCACACCTTTTTCAC	0,426606505	*	C921416.1	U	IN_GENOME	YES	No hits	{gi|256073255 ubiquitin 1 [Schistosoma mansoni] SJCHGC09474 protein [Schistosoma japonicum] NEDD8 precursor [Schistosoma japonicum] ubiquitin 1,, putative [Schistosoma mansoni] (1e-11/cov=30%/id=100%)}{gi|242018298 NEDD8 precursor, putative [Pediculus hum	TTATATTGCAAATATGAAGGAGACGGGGCTTTTTGAGTTCTCGTTCCACACCTTTTTCAC	-	-	0	Smp_130170	U	-	-	gi|256073255	U	S. mansoni Gene Predictions	Smp_130170	U			ubiquitin 1,, putative	-	|Sjp (gi:256073255) [6e-28/100%]||(gi:66509994) PREDICTED: similar to Nedd8 CG10679-PA [Apis mellifera] [8e-25/100%]||(gi:242018298) NEDD8 precursor, putative [Pediculus humanus corporis] [2e-24/98%]||Hypothetical (gi:270007617) [2e-24/98%]||(gi:118789665	-	gi|256073255 ubiquitin 1 [Schistosoma mansoni] SJCHGC09474 protein [Schistosoma japonicum] NEDD8 precursor [Schistosoma japonicum] ubiquitin 1,, putative [Schistosoma mansoni] (1e-11/cov=30%/id=100%)	5453760	NP_006147.1	9,00E-25	0,98	neural precursor cell expressed, developmentally down-regulated 8 [Homo sapiens]	|P GO:0006464|			[ Smp_scaff000025|60|999118|999178 PERFECT (60/0/0 qgap/0 tgap/-) ]	0,268510207	-0,055775551	0,426704495	-0,768862875	-3,375257173	-3,624901443	-0,603184002
435	41	Q2_P00914	C802127.1	none	GGCCGACAAATATACAGTTAACCTGATATTTTCTAAGTTCGACCAAAAGCATGAAAATTC	0,48904417	*	C802127.1	C	IN_GENOME	YES	No hits	NHF	GGCCGACAAATATACAGTTAACCTGATATTTTCTAAGTTCGACCAAAAGCATGAAAATTC	-	-	0	Smp_018590	C	-	-	-	-	S. mansoni Gene Predictions	Smp_018590	U		X	GATA binding factor, putative	-	|(gi:256073972) endothelial transcription factor GATA-2 [Schistosoma mansoni] [0.0/100%]||(gi:117276621) GATA transcription factor 123 [Platynereis dumerilii] [2e-54/23%]||Hypothetical (gi:301764531) [2e-54/25%]||(gi:73984482) PREDICTED: similar to GATA b	-	No hits	50541959	NP_001002295.1	5,00E-55	0,24	GATA binding protein 3 isoform 1 [Homo sapiens]	|C GO:0005634|	Q2_P00914,Q2_P19409		[ Smp_scaff000035||986704|986764 (59/1/0 qgap/0 tgap/-) ]	-1,656904322	-2,103667298	-1,402696796	-1,283284757	-1,41899446	-1,459542092	0,0776385
53	43	Q2_P36612	C916926.1	none	TTAAAGGTGGTCGGTACTTACTCCCTATTTAAGATGGATTTTCCCACAGAACTTCACGTA	0,429466368		C916926.1	U	IN_GENOME	YES	No hits	{gi|256086079 ATP-dependent transporter [Schistosoma mansoni] ATP-dependent transporter, putative [Schistosoma mansoni] (0.015/cov=14%/id=82%)}	TTAAAGGTGGTCGGTACTTACTCCCTATTTAAGATGGATTTTCCCACAGAACTTCACGTA	-	-	0	Smp_121950	C	-	-	gi|256086079	C	S. mansoni Gene Predictions	Smp_121950	C		X	hypothetical protein	-	|Hypothetical (gi:256070216) [0.0/100%]||Sjp (gi:56753439) [e-173/45%]||Sjp (gi:56756833) [e-121/44%]||Sjp (gi:76152772) [4e-36/14%]||Hypothetical (gi:256068354) [2e-22/7%]|	-	gi|256086079 ATP-dependent transporter [Schistosoma mansoni] ATP-dependent transporter, putative [Schistosoma mansoni] (0.015/cov=14%/id=82%)	-	-	-	0	No hits	-	Q2_P17895,Q2_P36612,Q2_P05751,Q2_P36757,Q2_P16481	*	[ Smp_scaff019022|60|64973|65033 PERFECT (60/0/0 qgap/0 tgap/+) ]	-0,221112371	-0,358603047	-0,376288755	-0,454864692	-1,023355466	-1,30659266	-2,523912255
485	81	Q2_P07995	C900432.1	none	CTGGAAGGATTTTTACTGGTGGTACTTTTCTTAATTGAACTGTCTCTCCCATTATCATTA	0,537170985		C900432.1	C	IN_GENOME	YES	No hits	{gi|5597017 reverse transcriptase [synthetic construct] (1e-04/cov=14%/id=65%)}{gi|256069079 hypothetical protein [Schistosoma mansoni] hypothetical protein [Schistosoma mansoni] (0.001/cov=15%/id=60%)}{gi|254587308 endonuclease-reverse transcriptase [Sch	CTGGAAGGATTTTTACTGGTGGTACTTTTCTTAATTGAACTGTCTCTCCCATTATCATTA	-	-	0	Smp_126180.3	U	-	-	gi|5597017	C	S. mansoni Gene Predictions	Smp_126180.x	C		X	hypothetical protein	-	|Hypothetical (gi:256071797) [0.0/100%]||Hypothetical (gi:256071799) [0.0/100%]||Hypothetical (gi:256071795) [0.0/100%]||Sjp (gi:76152627) [4e-65/38%]||Hypothetical (gi:261289661) [0.015/23%]|	-	gi|5597017 reverse transcriptase [synthetic construct] (1e-04/cov=14%/id=65%)	-	-	-	0	No hits	-	Q2_P00454,Q2_P27664,Q2_P07995	*	[ Smp_scaff000011|60|1251113|1251173 PERFECT (60/0/0 qgap/0 tgap/-) ]	-0,022211262	-0,26636461	-0,540769835	-0,1387419	-2,383028236	-2,086761554	-2,052192458
178	52	Q2_P09727	C903659.1	none	GAGTTTGGTAACAAAACCCTGGACTTTTATTTTACATTTATGTAATCGGAAATCAGGACC	0,311598292	*	C903659.1	C	IN_GENOME	YES	No hits	NHF	GAGTTTGGTAACAAAACCCTGGACTTTTATTTTACATTTATGTAATCGGAAATCAGGACC	-	Smp_scaff000013_960103_960408	0	-	-	-	-	-	-	No match	C903659.1	C			-	-	-	-	No hits	-	-	-	0	No hits	-			[ Smp_scaff000013|60|960311|960371 PERFECT (60/0/0 qgap/0 tgap/+) ]	-1,738144518	-1,345890646	-0,967716431	-1,104854681	-0,740366669	-1,719802728	-0,178765319
218	20	Q2_P26847	C812565.1	SJCHGC09401 protein [Schistosoma japonicum] ||quinolinate phosphoribosyltransferase [Mus musculus] gb|AAH11191.1| Quinolinate phosphoribosyltransferase [Mus musculus] sp|Q91X91|NADC_MOUSE Nicotinate-nucleotide pyrophosphorylase [carboxylating] (Quinolinat	GGTGAATTTAAGGGTCCTTTGTGTTATTGGCGCTTAATTTACTATGTAATCTGTGTTTAC	0,367932559		C812565.1	U	IN_GENOME	YES	No hits	{gi|226487414 quinolinate phosphoribosyltransferase [Schistosoma japonicum] (e-147/cov=58%/id=88%)}{gi|226487412 quinolinate phosphoribosyltransferase [Schistosoma japonicum] (e-147/cov=58%/id=88%)}{gi|226469360 quinolinate phosphoribosyltransferase [Schi	GGTGAATTTAAGGGTCCTTTGTGTTATTGGCGCTTAATTTACTATGTAATCTGTGTTTAC	-	-	0	Smp_019940.5	C	-	-	gi|226487414	U	S. mansoni Gene Predictions	Smp_019940.x	C		X	hypothetical protein	-	|Hypothetical (gi:256074263) [e-150/100%]||Hypothetical (gi:256074265) [e-149/100%]||Hypothetical (gi:256074261) [e-149/100%]||(gi:226479720) PKC-activated phosphatase-1 inhibitor [Schistosoma japonicum] [6e-97/100%]||Sjp (gi:76162876) [7e-75/78%]|	-	gi|226487414 quinolinate phosphoribosyltransferase [Schistosoma japonicum] (e-147/cov=58%/id=88%)	145046269	NP_775901.3	6,80E-01	0,27	rotatin [Homo sapiens]	-	Q2_P14230,Q2_P02121,Q2_P12409,Q2_P32205,Q2_P29979,Q2_P10211,Q2_P30483,Q2_P26847,Q2_P38376,Q2_P09799,Q2_P29532,Q2_P26402,Q2_P21732,Q2_P02647,Q2_P21376	*	[ Smp_scaff000038|60|170696|170756 PERFECT (60/0/0 qgap/0 tgap/+) ]	-0,4940486	-0,66106573	0,016216017	-0,152000822	-3,49439284	-3,104758643	-0,503283471
182	85	Q2_P38996	JAP10953.S	none	GTTCCGTCCAACATACCCCAACCTGATACTTATCTGAAACTAGGACGAAACGGTGTTATT	0,463331483	*	JAP10953.S	U	OUT_GENOME	YES	|(gi:256072857) Protein FAM44A [Schistosoma mansoni] 100%|	{gi|256072857 Protein FAM44A [Schistosoma mansoni] Protein FAM44A, putative [Schistosoma mansoni] (8e-11/cov=23%/id=76%)}	GTTCCGTCCAACATACCCCAACCTGATACTTATCTGAAACTAGGACGAAACGGTGTTATT	-	-	0	-	-	-	-	gi|256072857	U	GenBank homolog	gi|256072857	U			-	-	-	-	gi|256072857 Protein FAM44A [Schistosoma mansoni] Protein FAM44A, putative [Schistosoma mansoni] (8e-11/cov=23%/id=76%)	148536869	NP_065972.3	0,021	0,07	ninein isoform 2 [Homo sapiens]	-	Q2_P38996,Q2_P11046,Q2_P40590		[ Smp_scaff000021|60|1047041|1047101 PERFECT (60/0/0 qgap/0 tgap/-) ]	-0,624124303	-0,67424887	-0,081264933	-0,226392309	-3,434263675	-2,918913548	-0,430025819
446	5	Q2_P15003	C913637.1	none	CCAAATGACATGCAGTAAACCAGAATAGTGAAATATTACAGAAACCTCAGAATTTGGTTG	0,454064858		C913637.1	C	IN_GENOME	YES	No hits	{gi|256075798 hypothetical protein [Schistosoma mansoni] hypothetical protein [Schistosoma mansoni] (4e-54/cov=87%/id=69%)}{gi|112359354 hypothetical protein [Spironucleus barkhanus] (0.18/cov=41%/id=43%)}{gi|46127271 hypothetical protein FG08013.1 [Gibbe	CCAAATGACATGCAGTAAACCAGAATAGTGAAATATTACAGAAACCTCAGAATTTGGTTG	-	-	0	Smp_137120	U	Sjc_0039920	U	gi|256075798	U	S. mansoni Gene Predictions	Smp_137120	C			hypothetical protein	Sjp 0039920|Zinc finger protein neuro-d4, putative	|Hypothetical (gi:256075798) [0.0/100%]||(gi:291221144) PREDICTED: d4-like [Saccoglossus kowalevskii] [5e-16/29%]||Hypothetical (gi:260818085) [2e-14/28%]||Hypothetical (gi:241652209) [2e-14/32%]||(gi:307183948) Supporter of activation of yellow protein [	|(gi:256075798) [0.0/60%]||(gi:256075796) phd finger protein [Schistosoma mansoni] [1e-75/17%]||(gi:260837382) [6e-23/17%]||(gi:260818085) [4e-22/18%]||(gi:291221144) PREDICTED: d4-like [Saccoglossus kowalevskii] [4e-21/11%]|	gi|256075798 hypothetical protein [Schistosoma mansoni] hypothetical protein [Schistosoma mansoni] (4e-54/cov=87%/id=69%)	39930517	NP_612361.1	4,00E-11	0,1	sterile alpha motif domain containing 1 [Homo sapiens]	|F GO:0008270|	Q2_P34925,Q2_P23670,Q2_P15003	*	[ Smp_scaff000057|60|466387|466447 PERFECT (60/0/0 qgap/0 tgap/+) ]	-0,578043294	-0,603712179	-0,723227318	-0,771764512	-2,161512815	-2,132691448	-0,946871293
269	7	Q2_P30081	C904482.1	none	GAGATATTGTAAGTAAAAGAATTAACCATTCAGACGAATCCGCTGAAAACATCTGGGTTA	0,491366819		C904482.1	U	IN_GENOME	YES	No hits	NHF	GAGATATTGTAAGTAAAAGAATTAACCATTCAGACGAATCCGCTGAAAACATCTGGGTTA	-	-	0	Smp_144930	C	-	-	-	-	S. mansoni Gene Predictions	Smp_144930	C		X	ikappab kinase complex-associated protein, putative	-	|Hypothetical (gi:256078508) [0.0/100%]||(gi:130508228) elongator complex protein 1 [Oryctolagus cuniculus] [6e-70/38%]||(gi:292620590) PREDICTED: inhibitor of kappa light polypeptide gene enhancer in B-cells, kinase complex-associated protein like [Danio	-	No hits	38569394	NP_003631.2	2,00E-66	0,38	inhibitor of kappa light polypeptide gene enhancer in B-cells, kinase complex-associated protein [Homo sapiens]	|P GO:0042384|	Q2_P10988,Q2_P30782,Q2_P22916,Q2_P30081,Q2_P10303,Q2_P30633	*	[ Smp_scaff000102|60|475885|475945 PERFECT (60/0/0 qgap/0 tgap/+) ]	-2,206146436	-2,055566044	-1,26798532	-1,288276194	-0,41176762	-0,457560706	-0,278085183
291	7	Q2_P23202	C807266.1	none	AAGCTACGCAAATCCAAAAAATTCCAGCGTTCGAGAAACAAAACAATGCGTAAGAAAATA	0,383530661	*	C807266.1	U	IN_GENOME	YES	|(gi:256079126) zinc finger protein [Schistosoma mansoni] 100%||(gi:256079124) zinc finger protein [Schistosoma mansoni] 100%|	{gi|256079126 zinc finger protein [Schistosoma mansoni] zinc finger protein, putative [Schistosoma mansoni] (1e-68/cov=87%/id=58%)}{gi|256079124 zinc finger protein [Schistosoma mansoni] zinc finger protein, putative [Schistosoma mansoni] (1e-37/cov=47%/i	AAGCTACGCAAATCCAAAAAATTCCAGCGTTCGAGAAACAAAACAATGCGTAAGAAAATA	-	-	0	Smp_045160.1	U	-	-	gi|256079126	U	S. mansoni Gene Predictions	Smp_045160.x	U			zinc finger protein, putative	-	|(gi:256079126) zinc finger protein [Schistosoma mansoni] [0.0/100%]||(gi:256079124) zinc finger protein [Schistosoma mansoni] [0.0/50%]||(gi:160774413) LOC100127807 protein [Xenopus (Silurana) tropicalis] [5e-27/20%]||Hypothetical (gi:301618694) [1e-26/2	-	gi|256079126 zinc finger protein [Schistosoma mansoni] zinc finger protein, putative [Schistosoma mansoni] (1e-68/cov=87%/id=58%)	221139764	NP_065952.2	2,00E-26	0,18	PHD and ring finger domains 1 [Homo sapiens]	|F GO:0008270|	Q2_P40052,Q2_P28896,Q2_P09419,Q2_P40398,Q2_P23202,Q2_P03848,Q2_P38877,Q2_P29160		[ Smp_scaff000113|60|596877|596937 PERFECT (60/0/0 qgap/0 tgap/-) ]	-1,317502052	-1,506517832	-1,377467281	-1,616207304	-1,525928647	-1,776039893	0,151707162
300	82	Q2_P38667	JAP10492.C	none	TTGGCACTTGGTTGACATATTTATTTACTTCAGTCATCAGTTCATAACCGTACCGCCAGT	0,461037297	*	JAP10492.C	U	OUT_GENOME	YES	|(gi:256088810) endo beta n-acetylglucosaminidase [Schistosoma mansoni] 100%||(gi:168003121) predicted protein [Physcomitrella patens subsp. patens] 68%||(gi:156371682) predicted protein [Nematostella vectensis] 73%||(gi:198428170) PREDICTED: similar to p	{gi|256088810 endo beta n-acetylglucosaminidase [Schistosoma mansoni] endo beta n-acetylglucosaminidase, putative [Schistosoma mansoni] (7e-38/cov=28%/id=74%)}{gi|156371682 predicted protein [Nematostella vectensis] predicted protein [Nematostella vectens	TTGGCACTTGGTTGACATATTTATTTACTTCAGTCATCAGTTCATAACCGTACCGCCAGT	-	-	0	-	-	-	-	gi|256088810	U	GenBank homolog	gi|256088810	U			-	-	-	-	gi|256088810 endo beta n-acetylglucosaminidase [Schistosoma mansoni] endo beta n-acetylglucosaminidase, putative [Schistosoma mansoni] (7e-38/cov=28%/id=74%)	110431350	NP_001036038.1	7,00E-36	0,5	endo-beta-N-acetylglucosaminidase [Homo sapiens]	-	Q2_P39159,Q2_P11892,Q2_P31707,Q2_P38667,Q2_P08181,Q2_P24368,Q2_P40037,Q2_P27864		[ Smp_scaff000591|60|214555|214615 PERFECT (60/0/0 qgap/0 tgap/-) ]	-0,761983396	-0,748851065	-0,971526085	-0,767246519	-1,422218181	-1,350657285	-1,432913653
235	16	Q2_P39847	JAP08535.C	SJCHGC03599 protein [Schistosoma japonicum] ||thioredoxin 2 [Schistosoma mansoni] ||thioredoxin [Schistosoma mansoni] ||thioredoxin [Schistosoma japonicum] ||thioredoxin [Fasciola hepatica] ||	CCCCGGAACTGGACAAAATTTGTGAAGAATGGGAAGATGTTTTATTCGTAAAATTAAATG	0,441252417	*	JAP08535.C	U	OUT_GENOME	YES	|Sjp (gi:56757775) 100%||(gi:256080956) thioredoxin 2 [Schistosoma mansoni] 100%|	{gi|56757775 SJCHGC03599 protein [Schistosoma japonicum] (5e-53/cov=53%/id=100%)}{gi|256080956 thioredoxin 2 [Schistosoma mansoni] thioredoxin 2 [Schistosoma mansoni] thioredoxin 2, putative [Schistosoma mansoni] (4e-52/cov=53%/id=98%)}{gi|156547106 PREDI	CCCCGGAACTGGACAAAATTTGTGAAGAATGGGAAGATGTTTTATTCGTAAAATTAAATG	-	-	0	-	-	Sjc_0308060	U	gi|56757775	U	S. japonicum Gene Predictions	Sjc_0308060	U			-	Sjp 0308060|ko:K03671 thioredoxin 1, putative	-	|Sjp (gi:56757775) [3e-53/100%]||(gi:256080956) thioredoxin 2 [Schistosoma mansoni] [3e-52/100%]||(gi:156547106) PREDICTED: similar to thioredoxin-like protein, partial [Nasonia vitripennis] [1e-22/97%]||(gi:189502910) [3e-22/97%]||(gi:156396590) predicte	gi|56757775 SJCHGC03599 protein [Schistosoma japonicum] (5e-53/cov=53%/id=100%)	50592994	NP_003320.2	2,00E-17	0,96	thioredoxin [Homo sapiens]	|GO:0015036||GO:0005634||GO:0000806||GO:0016491||GO:0045454||GO:0006662||GO:0009055||GO:0015035||GO:0006457||GO:0006974|	Q2_P39847		[ Smp_scaff000144|60|603692|603752 PERFECT (60/0/0 qgap/0 tgap/+) ]	-1,492691014	-1,722678535	-0,853338601	-0,82124348	-1,149266623	-0,129481157	-0,771148352
303	7	Q2_P30459	C905037.1	none	GTCCCTGTGATTTTCAACTAATATTACTGCCTTCGTTATTTGAAAGCCGGATCATATTAA	0,61812858		C905037.1	U	IN_GENOME	YES	No hits	NHF	GTCCCTGTGATTTTCAACTAATATTACTGCCTTCGTTATTTGAAAGCCGGATCATATTAA	-	Smp_scaff000036_2351866_2352297	0	-	-	-	-	-	-	No match	C905037.1	U			-	-	-	-	No hits	169168037	XP_001714792.1	0,34	0,3	PREDICTED: hypothetical protein [Homo sapiens]	-		*	[ Smp_scaff000036|60|2352213|2352273 PERFECT (60/0/0 qgap/0 tgap/-) ]	0,257036742	-0,243177881	-0,821596849	-0,70917155	-0,689245505	-1,093664212	-0,993720775
152	60	Q2_P05952	C810724.1	unknown [Schistosoma japonicum] ||SJCHGC00956 protein [Schistosoma japonicum] ||Ras-related GTP binding A [Xenopus tropicalis] ref|NP_001006897.1| Ras-related GTP binding A [Xenopus tropicalis] ||MGC78980 protein [Xenopus laevis] ||Ras-related GTP binding	GTTGTCGAACTTCCATCTTAACATCCAACTTTTGAAATATTCAACAAAATGCCCATCGTT	0,423128236	*	C810724.1	C	IN_GENOME	YES	No hits	{gi|256081493 ras-related GTP binding rag AB/gtr1 [Schistosoma mansoni] ras-related GTP binding rag A,B/gtr1 [Schistosoma mansoni] (e-166/cov=58%/id=96%)}{gi|226470152 Ras-related GTP-binding protein A [Schistosoma japonicum] (e-158/cov=57%/id=92%)}{gi|56	GTTGTCGAACTTCCATCTTAACATCCAACTTTTGAAATATTCAACAAAATGCCCATCGTT	-	-	0	Smp_152790	C	-	-	gi|256081493	C	S. mansoni Gene Predictions	Smp_152790	U			ras-related GTP binding rag A,B/gtr1	-	|(gi:256081493) ras-related GTP binding rag AB/gtr1 [Schistosoma mansoni] [e-175/100%]||(gi:226470152) Ras-related GTP-binding protein A [Schistosoma japonicum] [e-167/100%]||Hypothetical (gi:56754094) [e-166/100%]||Sjp (gi:56759334) [e-134/79%]||(gi:1146	-	gi|256081493 ras-related GTP binding rag AB/gtr1 [Schistosoma mansoni] ras-related GTP binding rag A,B/gtr1 [Schistosoma mansoni] (e-166/cov=58%/id=96%)	5729999	NP_006561.1	1,00E-122	0,99	Ras-related GTP binding A [Homo sapiens]	|F GO:0005525|			[ Smp_scaff000155|60|413126|413186 PERFECT (60/0/0 qgap/0 tgap/+) ]	-1,858424141	-1,742095229	-0,986637486	-1,021274739	-0,742193234	0,028101074	-0,491056699
168	73	Q2_P20537	C803615.1	putative mannose-6-phosphate isomerase [Bdellovibrio bacteriovorus HD100] emb|CAE80717.1| putative mannose-6-phosphate isomerase [Bdellovibrio bacteriovorus HD100] ||	CTTGAGCGCTGTTTCTTTTGCGCAAACAGTGGCGCAGGAAAACCGTGTGGTCACGTTGGG	0,450785836	*	C803615.1	U	OUT_GENOME	NO	No hits	{gi|42524344 putative mannose-6-phosphate isomerase [Bdellovibrio bacteriovorus HD100] putative mannose-6-phosphate isomerase [Bdellovibrio bacteriovorus HD100] (6e-23/cov=100%/id=68%)}{gi|206561590 putative GDP-mannose pyrophosphorylase [Burkholderia cen	CTTGAGCGCTGTTTCTTTTGCGCAAACAGTGGCGCAGGAAAACCGTGTGGTCACGTTGGG	-	-	0	-	-	-	-	gi|42524344	U	GenBank homolog	gi|42524344	U			-	-	-	-	gi|42524344 putative mannose-6-phosphate isomerase [Bdellovibrio bacteriovorus HD100] putative mannose-6-phosphate isomerase [Bdellovibrio bacteriovorus HD100] (6e-23/cov=100%/id=68%)	-	-	-	0	No hits	|GO:0004475||GO:0004476||GO:0009103|			-	-1,319372512	-1,137103573	-1,168562247	-0,841365889	-0,378091633	-0,054259049	-2,038957618
180	42	Q2_P13842	C911315.1	none	CATCTAACCCCTCCTCTCCTCTGAAAGACAAGAGAATACATATGCGCACACTCATTTGTC	0,341163352		C911315.1	C	IN_GENOME	YES	No hits	NHF	CATCTAACCCCTCCTCTCCTCTGAAAGACAAGAGAATACATATGCGCACACTCATTTGTC	-	-	0	Smp_128380.1	U	-	-	-	-	S. mansoni Gene Predictions	Smp_128380.x	C		X	glutamate synthase, putative	-	|(gi:256072585) glutamate synthase [Schistosoma mansoni] [0.0/100%]||(gi:256072581) glutamate synthase [Schistosoma mansoni] [0.0/100%]||(gi:256072583) glutamate synthase [Schistosoma mansoni] [0.0/100%]||Hypothetical (gi:260834439) [0.0/106%]||(gi:193664	-	No hits	150417986	NP_006411.2	7,00E-15	0,04	ADP-ribosylation factor guanine nucleotide-exchange factor 2 [Homo sapiens]	|F GO:0050660|	Q2_P02448,Q2_P19652,Q2_P33973,Q2_P14095,Q2_P13842,Q2_P33710,Q2_P30039,Q2_P31552,Q2_P11756,Q2_P26332,Q2_P11956,Q2_P31780,Q2_P01102	*	[ Smp_scaff000019|60|281135|281195 PERFECT (60/0/0 qgap/0 tgap/-) ]	-1,081346906	-1,135592012	-0,443361525	-0,57485956	-1,157144239	-1,316131638	-1,583762812
140	40	Q2_P18461	C800674.1	methionine sulfoxide reductase B2a [Schistosoma mansoni] ||SJCHGC02204 protein [Schistosoma japonicum] ||similar to XM_084887 similar to hypothetical protein CGI-131 in Homo sapiens hypothetical protein CGI-131 in Homo sapiens [Schistosoma japonicum] ||m	GTGTTGCATTTCTAATCTCATGCTTTTTCCCAAAGTCTTATGATGAAACTTTGTGATGCT	0,348305636	*	C800674.1	U	IN_GENOME	YES	No hits	{gi|256077942 methionine sulfoxide reductase [Schistosoma mansoni] methionine sulfoxide reductase, putative [Schistosoma mansoni] (8e-93/cov=64%/id=94%)}{gi|50442714 methionine sulfoxide reductase B2a [Schistosoma mansoni] (1e-92/cov=63%/id=95%)}{gi|56757	GTGTTGCATTTCTAATCTCATGCTTTTTCCCAAAGTCTTATGATGAAACTTTGTGATGCT	-	-	0	Smp_143340	U	-	-	gi|256077942	U	S. mansoni Gene Predictions	Smp_143340	U		X	methionine sulfoxide reductase, putative	-	|(gi:256077942) methionine sulfoxide reductase [Schistosoma mansoni] [e-149/100%]||(gi:50442714) methionine sulfoxide reductase B2a [Schistosoma mansoni] [1e-92/54%]||Sjp (gi:56757749) [2e-77/54%]||Hypothetical (gi:29841152) [3e-77/54%]||Hypothetical (gi:	-	gi|256077942 methionine sulfoxide reductase [Schistosoma mansoni] methionine sulfoxide reductase, putative [Schistosoma mansoni] (8e-93/cov=64%/id=94%)	73089054	NP_001026849.1	2,00E-37	0,48	methionine sulfoxide reductase B3 isoform 2 [Homo sapiens]	|F GO:0033743|			[ Smp_scaff000094|60|563024|563084 PERFECT (60/0/0 qgap/0 tgap/-) ]	-0,192822372	-0,189085142	-0,785251542	-0,758466459	-1,483231756	-1,663529116	-1,768974108
454	77	Q2_P35488	C915133.1	none	GTAACCATGGTGTGAATGATATACATACAAAGTGTAAGAGTCAGTCTGATGTAGCGAATA	0,44944159	*	C915133.1	U	IN_GENOME	YES	No hits	NHF	GTAACCATGGTGTGAATGATATACATACAAAGTGTAAGAGTCAGTCTGATGTAGCGAATA	-	Smp_scaff000183_388782_389184	0	-	-	-	-	-	-	No match	C915133.1	U			-	-	-	-	No hits	-	-	-	0	No hits	-		*	[ Smp_scaff000183|60|388815|388875 PERFECT (60/0/0 qgap/0 tgap/-) ]	-1,782012442	-0,643936083	-0,639533315	0,113540922	-2,534927893	-1,004085548	-2,062101597
299	13	Q2_P12522	C908693.1	none	CCTCGTATTTGTTGTAATGTATGAATCCTAGGCAAAGAACCATGTACATAAGTCGAAAAA	0,347693588	*	C908693.1	C	IN_GENOME	YES	No hits	{gi|256081019 hypothetical protein [Schistosoma mansoni] conserved hypothetical protein [Schistosoma mansoni] (0.058/cov=15%/id=100%)}	CCTCGTATTTGTTGTAATGTATGAATCCTAGGCAAAGAACCATGTACATAAGTCGAAAAA	-	-	0	Smp_054820	C	-	-	gi|256081019	C	S. mansoni Gene Predictions	Smp_054820	U			hypothetical protein	-	|Hypothetical (gi:256081019) [0.0/100%]||(gi:226482462) Mak10 subunit, NatC N(alpha)-terminal acetyltransferase domain-containing protein [Schistosoma japonicum] [0.0/99%]||Sjp (gi:76154103) [9e-37/15%]||(gi:41054683) N-alpha-acetyltransferase 35, NatC au	-	gi|256081019 hypothetical protein [Schistosoma mansoni] conserved hypothetical protein [Schistosoma mansoni] (0.058/cov=15%/id=100%)	145275204	NP_078911.3	2,00E-34	0,7	corneal wound healing-related protein [Homo sapiens]	|F GO:0004596|			[ Smp_scaff000145|60|594372|594432 PERFECT (60/0/0 qgap/0 tgap/-) ]	-0,370674994	-0,207332346	-0,436502136	-0,200061312	-2,55424519	-2,309833504	-1,395354611
228	35	Q2_P25139	C809823.1	SJCHGC06127 protein [Schistosoma japonicum] ||PREDICTED: similar to ENSANGP00000025201 [Apis mellifera] ||hypothetical protein [Gallus gallus] ref|NP_001006554.1| programmed cell death 10 [Gallus gallus] sp|Q5ZIV5|PDC10_CHICK Programmed cell death protein	GCAAACCTACTGGTTAGCCAAACCAACCTAATTTTGTTTGTAGTTCATGATGTAAATTGA	0,534999581	*	C809823.1	U	IN_GENOME	YES	|(gi:256076684) 100%||(gi:256076682) 100%||(gi:226471012) Programmed cell death protein 10 [Schistosoma japonicum] 89%||Sjp (gi:56759404) 89%|	{gi|256076682 hypothetical protein [Schistosoma mansoni] expressed protein [Schistosoma mansoni] (e-109/cov=75%/id=93%)}{gi|56759404 SJCHGC06127 protein [Schistosoma japonicum] Programmed cell death protein 10 [Schistosoma japonicum] Programmed cell death	GCAAACCTACTGGTTAGCCAAACCAACCTAATTTTGTTTGTAGTTCATGATGTAAATTGA	-	-	0	Smp_031950.2	U	Sjc_0216500	U	gi|256076682	U	S. mansoni Gene Predictions	Smp_031950.x	U			hypothetical protein	Sjp 0216500|Programmed cell death protein 10, putative	|Hypothetical (gi:256076682) [e-115/100%]||Sjp (gi:56759404) [e-108/100%]||(gi:226471014) Programmed cell death protein 10 [Schistosoma japonicum] [3e-94/90%]||(gi:226471012) Programmed cell death protein 10 [Schistosoma japonicum] [1e-90/84%]||(gi:226471	|Sjp (gi:56759404) [e-109/100%]||(gi:256076682) [e-102/100%]||(gi:226471014) Programmed cell death protein 10 [Schistosoma japonicum] [8e-96/90%]||(gi:226471012) Programmed cell death protein 10 [Schistosoma japonicum] [1e-89/84%]||(gi:226471018) Programm	gi|256076682 hypothetical protein [Schistosoma mansoni] expressed protein [Schistosoma mansoni] (e-109/cov=75%/id=93%)	20127517	NP_009148.2	8,00E-27	0,84	programmed cell death 10 [Homo sapiens]	|P GO:0006915|	Q2_P15060,Q2_P25139,Q2_P34980		[ Smp_scaff000071|60|162709|162769 PERFECT (60/0/0 qgap/0 tgap/+) ]	-1,513033715	-0,420454405	-0,280938656	0,406559341	-1,453942364	-2,079377389	-0,431259096
179	61	Q2_P05376	C809944.1	SJCHGC06197 protein [Schistosoma japonicum] ||mKIAA0851 protein [Mus musculus] ||SAC1 (supressor of actin mutations 1 homolog)-like [Mus musculus] dbj|BAE36196.1| unnamed protein product [Mus musculus] dbj|BAE42234.1| unnamed protein product [Mus musculu	CTCTCAAGTTATGATATAAGACGTTACTTTTTGCTCATTCCTTGACCAATCATTTTGGTG	0,360082305	*	C809944.1	C	IN_GENOME	YES	No hits	{gi|256082185 suppressor of actin (sac) [Schistosoma mansoni] suppressor of actin (sac), putative [Schistosoma mansoni] (e-122/cov=41%/id=97%)}{gi|226483363 Recessive suppressor of secretory defect [Schistosoma japonicum] (e-100/cov=40%/id=79%)}{gi|256082	CTCTCAAGTTATGATATAAGACGTTACTTTTTGCTCATTCCTTGACCAATCATTTTGGTG	-	-	0	Smp_060420.7	C	-	-	gi|256082185	C	S. mansoni Gene Predictions	Smp_060420.x	U			suppressor of actin (sac), putative	-	|(gi:256082185) suppressor of actin (sac) [Schistosoma mansoni] [0.0/100%]||(gi:256082181) suppressor of actin (sac) [Schistosoma mansoni] [0.0/93%]||(gi:226483363) Recessive suppressor of secretory defect [Schistosoma japonicum] [0.0/100%]||(gi:256082183	-	gi|256082185 suppressor of actin (sac) [Schistosoma mansoni] suppressor of actin (sac), putative [Schistosoma mansoni] (e-122/cov=41%/id=97%)	190014578	NP_054735.3	1,00E-131	0,99	suppressor of actin 1 [Homo sapiens]	|F GO:0004437|	Q2_P22092,Q2_P21985,Q2_P16847,Q2_P34833,Q2_P15407,Q2_P35342,Q2_P18311,Q2_P29315,Q2_P05376,Q2_P16311,Q2_P36560,Q2_P27852,Q2_P08166,Q2_P38531,Q2_P39671,Q2_P06562,Q2_P37186		[ Smp_scaff000174|60|296511|296571 PERFECT (60/0/0 qgap/0 tgap/-) ]	-1,056082482	-1,081484486	-1,379348599	-1,381545091	-0,847878458	-0,799886477	-1,019384736
500	17	Q2_P27592	C900295.1	none	CTCACCATGTCTCGTGAATATATCGGTCGGTTATGAAAATTTTACATTCGAACAAGTTAT	0,497642682	*	C900295.1	U	IN_GENOME	YES	|(gi:256079249) 100%|	{gi|256079249 hypothetical protein [Schistosoma mansoni] expressed protein [Schistosoma mansoni] (e-115/cov=84%/id=99%)}{gi|296109493 SMC domain protein [Methanocaldococcus infernus ME] SMC domain protein [Methanocaldococcus infernus ME] (0.75/cov=52%/id=	CTCACCATGTCTCGTGAATATATCGGTCGGTTATGAAAATTTTACATTCGAACAAGTTAT	-	-	0	Smp_045760	U	-	-	gi|256079249	U	S. mansoni Gene Predictions	Smp_045760	U			hypothetical protein	-	|Hypothetical (gi:256079249) [0.0/100%]||Sjp (gi:56757173) [5e-69/35%]||(gi:301620314) PREDICTED: tRNA (guanine-N(1)-)-methyltransferase [Xenopus (Silurana) tropicalis] [8e-54/70%]||(gi:195376371) GJ13175 [Drosophila virilis] [3e-53/68%]||(gi:118092135) P	-	gi|256079249 hypothetical protein [Schistosoma mansoni] expressed protein [Schistosoma mansoni] (e-115/cov=84%/id=99%)	145275187	NP_065861.2	1,00E-51	0,74	tRNA methyltransferase 5 [Homo sapiens]	|F GO:0005506|	Q2_P27592,Q2_P05976		[ Smp_scaff000116|60|106118|106178 PERFECT (60/0/0 qgap/0 tgap/+) ]	0,351209675	-0,166395571	-2,05639973	-1,797307266	-1,52742731	-1,773121666	-0,686528944
64	50	Q2_P11199	C906116.1	none	AACACTAAGTCAAGCTGTGCAAGCTGTAATAACTGAATGCAGAAATCTACGTTCTCAAGT	0,434408992	*	C906116.1	C	IN_GENOME	YES	|(gi:256081287) 100%|	{gi|256081287 hypothetical protein [Schistosoma mansoni] expressed protein [Schistosoma mansoni] (3e-61/cov=99%/id=91%)}{gi|212646192 abnormal CHEmotaxis family member (che-12) [Caenorhabditis elegans] C. elegans protein B0024.8, partially confirmed by tr	AACACTAAGTCAAGCTGTGCAAGCTGTAATAACTGAATGCAGAAATCTACGTTCTCAAGT	-	-	0	Smp_152260	C	Sjc_0040520	C	gi|256081287	C	S. mansoni Gene Predictions	Smp_152260	U			hypothetical protein	Sjp 0040520|similar to Uncharacterized protein KIAA0423, putative	|Hypothetical (gi:256081287) [0.0/100%]||(gi:109478211) PREDICTED: similar to KIAA0423 [Rattus norvegicus] [4e-22/25%]||(gi:291241897) PREDICTED: KIAA0423-like [Saccoglossus kowalevskii] [2e-19/29%]||(gi:115767271) PREDICTED: similar to KIAA0423 protein [	|(gi:256081287) [0.0/30%]||Sjp (gi:76157458) [5e-90/8%]||(gi:256081283) [2e-88/14%]||(gi:256081285) [9e-51/8%]||(gi:291241897) PREDICTED: KIAA0423-like [Saccoglossus kowalevskii] [8e-20/23%]|	gi|256081287 hypothetical protein [Schistosoma mansoni] expressed protein [Schistosoma mansoni] (3e-61/cov=99%/id=91%)	93102424	NP_055906.2	3,00E-11	0,13	hypothetical protein LOC23116 [Homo sapiens]	|F GO:0005488|	Q2_P14884,Q2_P34809,Q2_P02062,Q2_P23786,Q2_P11199,Q2_P30988,Q2_P21045		[ Smp_scaff000151|60|427858|427918 PERFECT (60/0/0 qgap/0 tgap/+) ]	0,434918895	-0,82490291	0,573746919	0,142184186	-2,618124598	-2,586128665	-1,515194358
468	1	Q2_P06142	C810933.1	SJCHGC05462 protein [Schistosoma japonicum] ||SJCHGC07459 protein [Schistosoma japonicum] ||	CAGCGCAATAGGATTGTGATTCACAAAAACGATTTGTTTGTTTTTTCGAACTGCATAACA	0,371076445		C810933.1	C	IN_GENOME	YES	No hits	{gi|256070818 serine/threonine protein kinase [Schistosoma mansoni] serine/threonine kinase [Schistosoma mansoni] (e-115/cov=54%/id=89%)}{gi|76162768 SJCHGC05462 protein [Schistosoma japonicum] (1e-21/cov=16%/id=80%)}{gi|76155992 SJCHGC07459 protein [Schi	CAGCGCAATAGGATTGTGATTCACAAAAACGATTTGTTTGTTTTTTCGAACTGCATAACA	-	-	0	Smp_123600	U	-	-	gi|256070818	C	S. mansoni Gene Predictions	Smp_123600	C		X	putative RNA-binding protein	-	|(gi:256070816) RNA-binding protein [Schistosoma mansoni] [0.0/100%]||(gi:226478854) Putative RNA-binding protein 15 [Schistosoma japonicum] [0.0/100%]||(gi:256082508) RNA-binding protein [Schistosoma mansoni] [4e-86/25%]||Hypothetical (gi:256082506) [5e-	-	gi|256070818 serine/threonine protein kinase [Schistosoma mansoni] serine/threonine kinase [Schistosoma mansoni] (e-115/cov=54%/id=89%)	54607124	NP_037418.3	6,00E-31	0,21	RNA binding motif protein 15B [Homo sapiens]	|F GO:0000166|		*	[ Smp_scaff000004|60|1151493|1151553 PERFECT (60/0/0 qgap/0 tgap/-) ]	-1,236328109	-0,953089272	-1,424726583	-1,266721272	-0,61124388	0,247729795	-1,469663438
306	44	Q2_P39554	JAP04358.C	SJCHGC01581 protein [Schistosoma japonicum] ||PREDICTED: similar to vacuolar protein sorting 33A [Danio rerio] ||vacuolar protein sorting 33A [Rattus norvegicus] sp|Q63615|VP33A_RAT Vacuolar protein sorting 33A (r-vps33a) gb|AAC52985.1| vacuolar protein s	CCTTGGAATGGCAATAATACTATATTGCTTTCCAGCACTTTGATTGGATTGTGAATCTCT	0,414959794		JAP04358.C	C	IN_GENOME	YES	|(gi:256083912) vacuolar protein sorting (vps33) [Schistosoma mansoni] 100%||Sjp (gi:76155558) 85%|	{gi|76155558 SJCHGC01581 protein [Schistosoma japonicum] (e-105/cov=76%/id=100%)}{gi|256083912 vacuolar protein sorting (vps33) [Schistosoma mansoni] vacuolar protein sorting (vps33), putative [Schistosoma mansoni] (6e-94/cov=78%/id=85%)}{gi|153791792 vac	CCTTGGAATGGCAATAATACTATATTGCTTTCCAGCACTTTGATTGGATTGTGAATCTCT	-	-	0	Smp_069670	U	Sjc_0010160	U	gi|76155558	U	S. mansoni Gene Predictions	Smp_069670	C		X	vacuolar protein sorting (vps33), putative	Sjp 0010160|Vacuolar protein sorting-associated protein 33A, putative	|(gi:256083912) vacuolar protein sorting (vps33) [Schistosoma mansoni] [0.0/100%]||Sjp (gi:76155545) [e-118/30%]||Sjp (gi:76155558) [3e-94/26%]||(gi:148747138) vacuolar protein sorting-associated protein 33A [Sus scrofa] [2e-81/62%]||(gi:291413038) PREDIC	|(gi:256083912) vacuolar protein sorting (vps33) [Schistosoma mansoni] [0.0/99%]||Sjp (gi:76155545) [e-115/30%]||Sjp (gi:76155558) [e-102/25%]||(gi:23396925) [9e-77/75%]||(gi:254588041) [9e-77/75%]|	gi|76155558 SJCHGC01581 protein [Schistosoma japonicum] (e-105/cov=76%/id=100%)	18105056	NP_075067.2	5,00E-81	0,62	vacuolar protein sorting 33A [Homo sapiens]	|P GO:0015031|	Q2_P39554,Q2_P34622,Q2_P17475,Q2_P30998,Q2_P37940,Q2_P11208	*	[ Smp_scaff000235|60|605563|605623 PERFECT (60/0/0 qgap/0 tgap/+) ]	-0,883956932	-1,120158699	-0,334512711	-0,525823322	-1,17929117	-1,503431152	-1,42689745
318	29	Q2_P07032	C812292.1	none	TGGATCATATGGATCATCCAGCTTAGAGAATAACACTCCATCAAAAATTATCCATTTGAG	0,585322305		C812292.1	C	IN_GENOME	YES	No hits	NHF	TGGATCATATGGATCATCCAGCTTAGAGAATAACACTCCATCAAAAATTATCCATTTGAG	-	-	0	Smp_097370	U	-	-	-	-	S. mansoni Gene Predictions	Smp_097370	C		X	fructose-1,6-bisphosphatase-related	-	|(gi:256089042) fructose-16-bisphosphatase-related [Schistosoma mansoni] [0.0/100%]||(gi:226483445) fructose-1,6-bisphosphatase [Schistosoma japonicum] [e-179/99%]||Sjp (gi:56754457) [e-179/99%]||(gi:226483443) fructose-1,6-bisphosphatase [Schistosoma jap	-	No hits	16579888	NP_000498.2	1,00E-118	0,99	fructose-1,6-bisphosphatase 1 [Homo sapiens]	|F GO:0042132|		*	[ Smp_scaff000605|60|369665|369725 PERFECT (60/0/0 qgap/0 tgap/+) ]	0,152930792	-0,430107982	-0,983793489	-0,646037477	-2,54286161	-3,501235991	0,048755619
115	13	Q2_P20939	C804162.1	none	GAGTTAAACGTAACAACGGTAGTCGATTTGTGAATCCGTATCTTTTGTTTATCTTGTGTT	0,350694263		C804162.1	U	IN_GENOME	YES	No hits	NHF	GAGTTAAACGTAACAACGGTAGTCGATTTGTGAATCCGTATCTTTTGTTTATCTTGTGTT	-	-	0	Smp_144080	C	-	-	-	-	S. mansoni Gene Predictions	Smp_144080	C		X	Proprotein convertase subtilisin/kexin type 5 precursor (EC 3.4.21.-) (Proprotein convertase PC5) (Subtilisin/kexin-like protease PC5) (PC6) (Subtilisin-like proprotein convertase 6) (SPC6), putative	-	|(gi:256078195) subfamily S8B unassigned peptidase (S08 family) [Schistosoma mansoni] [0.0/100%]||(gi:546393) Lfur2 [Lymnaea stagnalis] [e-142/42%]||(gi:790671) furin-like prohormone convertase [Aplysia californica] [e-137/43%]||(gi:453659) PC1A [Aplysia	-	No hits	20336180	NP_612192.1	1,00E-133	0,42	paired basic amino acid cleaving system 4 isoform b preproprotein [Homo sapiens]	|C GO:0005576|	Q2_P14390,Q2_P40547,Q2_P02345,Q2_P31811,Q2_P01973,Q2_P20939,Q2_P35341,Q2_P15406,Q2_P13553,Q2_P33406,Q2_P09095,Q2_P28824,Q2_P27829,Q2_P39489,Q2_P31769,Q2_P11947,Q2_P05982,Q2_P31180,Q2_P17568,Q2_P37324,Q2_P16973,Q2_P16577,Q2_P36875,Q2_P34282	*	[ Smp_scaff000099|60|160697|160757 PERFECT (60/0/0 qgap/0 tgap/-) ]	-0,372811111	-0,602884779	-0,892981938	-0,879261072	-1,93763124	-1,971116083	-1,055328726
73	52	Q2_P28343	C902071.1	none	TCTTCTACTGTTCTTGCTTGCAGATTAAATAGATGCTTGAACAACATCTGTGCATCAATT	0,342151778	*	C902071.1	U	IN_GENOME	YES	No hits	NHF	TCTTCTACTGTTCTTGCTTGCAGATTAAATAGATGCTTGAACAACATCTGTGCATCAATT	-	Smp_scaff000130_498881_499313	0	-	-	-	-	-	-	No match	C902071.1	U			-	-	-	-	No hits	-	-	-	0	No hits	-			[ Smp_scaff000130|60|498885|498945 PERFECT (60/0/0 qgap/0 tgap/-) ]	-1,028471567	-1,385207241	-0,84055629	-0,638761153	-2,04334323	-1,952239948	-0,263065277
222	53	Q2_P20177	C803100.1	SJCHGC05331 protein [Schistosoma japonicum] ||SGT1 suppressor of G2 allele of SKP1 (S. cerevisiae) [Homo sapiens] ||suppressor of G2 allele of SKP1 [Homo sapiens] emb|CAI17072.1| SGT1 suppressor of G2 allele of SKP1 (S. cerevisiae) [Homo sapiens] emb|CA	GAGCAGGTAAAGTTGAAATACGACCTCCAGATGGAATGGAATATAAGAAGTATGAAATAT	0,282768437	*	C803100.1	U	IN_GENOME	YES	|(gi:256072314) chaperone binding protein [Schistosoma mansoni] 100%||Sjp (gi:56756731) 89%|	{gi|256072314 chaperone binding protein [Schistosoma mansoni] chaperone binding protein, putative [Schistosoma mansoni] (e-112/cov=80%/id=99%)}{gi|56756731 SJCHGC05331 protein [Schistosoma japonicum] Suppressor of G2 allele of SKP1 homolog [Schistosoma ja	GAGCAGGTAAAGTTGAAATACGACCTCCAGATGGAATGGAATATAAGAAGTATGAAATAT	-	-	0	Smp_010160	U	Sjc_0056120	U	gi|256072314	U	S. mansoni Gene Predictions	Smp_010160	U			chaperone binding protein, putative	Sjp 0056120|Suppressor of G2 allele of SKP1 homolog, putative	|(gi:256072314) chaperone binding protein [Schistosoma mansoni] [e-114/100%]||Sjp (gi:56756731) [7e-91/99%]||(gi:226488054) Suppressor of G2 allele of SKP1 homolog [Schistosoma japonicum] [6e-89/98%]||(gi:226471240) Suppressor of G2 allele of SKP1 homolog	|Sjp (gi:56756731) [e-113/99%]||(gi:226488054) Suppressor of G2 allele of SKP1 homolog [Schistosoma japonicum] [e-110/98%]||(gi:256072314) chaperone binding protein [Schistosoma mansoni] [4e-90/99%]||(gi:226471240) Suppressor of G2 allele of SKP1 homolog	gi|256072314 chaperone binding protein [Schistosoma mansoni] chaperone binding protein, putative [Schistosoma mansoni] (e-112/cov=80%/id=99%)	195963398	NP_001124384.1	4,00E-41	0,98	suppressor of G2 allele of SKP1 isoform a [Homo sapiens]	|P GO:0006512|	Q2_P20177		[ Smp_scaff000016|60|1577240|1577300 PERFECT (60/0/0 qgap/0 tgap/-) ]	-0,601109051	-0,727593094	-1,019913464	-1,057442257	-1,572992798	-1,810665121	-0,844417418
387	3	Q2_P00043	C800130.1	none	GGGGTTCAAAGAAAGAAGTTGGCGGTTATGTAATTTGCCATTTTATGGCATAATAGGGAA	0,42630504	*	C800130.1	C	IN_GENOME	NO	No hits	{gi|291236875 PREDICTED: ATP-binding cassette, sub-family C, member 9-like [Saccoglossus kowalevskii] (0.71/cov=35%/id=30%)}{gi|151942556 conserved protein [Saccharomyces cerevisiae YJM789] rhomboid protease [Saccharomyces cerevisiae RM11-1a] YPL246Cp-lik	GGGGTTCAAAGAAAGAAGTTGGCGGTTATGTAATTTGCCATTTTATGGCATAATAGGGAA	-	-	0	-	-	-	-	gi|291236875	C	GenBank homolog	gi|291236875	U			-	-	-	-	gi|291236875 PREDICTED: ATP-binding cassette, sub-family C, member 9-like [Saccoglossus kowalevskii] (0.71/cov=35%/id=30%)	110832837	NP_064693.2	0	1,04	ATP-binding cassette, sub-family C, member 9 isoform SUR2B [Homo sapiens]	|GO:0000166||GO:0004872||GO:0005524||GO:0006813||GO:0016021||GO:0016887||GO:0042626||GO:0055085|			-	-2,023203396	-2,093682059	-0,140524229	-0,062505577	-2,948156156	-2,019277203	0,822122505
381	82	Q2_P21196	C804501.1	none	CGCAAGAGCCTACAATCCTGGTAAGTTGAATTTATTCTTCTTTGTATTTTGTTCACATTG	0,523885382		C804501.1	U	IN_GENOME	NO	No hits	NHF	CGCAAGAGCCTACAATCCTGGTAAGTTGAATTTATTCTTCTTTGTATTTTGTTCACATTG	-	-	0	-	-	-	-	-	-	No match	C804501.1	U			-	-	-	-	No hits	-	-	-	0	No hits	-		*	-	-1,385912275	-0,637549488	0,418377425	0,027548161	-3,508028643	-2,758936145	0,333777024
444	45	Q2_P04334	C808123.1	hypothetical protein GK2452 [Geobacillus kaustophilus HTA426] dbj|BAD76737.1| hypothetical conserved protein [Geobacillus kaustophilus HTA426] ||	ACAATGAGACCGAATCCTGCAACGATTCGCATTTACTATCTCGTCATCCAAAAAGGGGAC	0,516574577	*	C808123.1	C	OUT_GENOME	NO	No hits	{gi|239827725 hypothetical protein GWCH70_2386 [Geobacillus sp. WCH70] conserved hypothetical protein [Geobacillus sp. WCH70] (2e-13/cov=50%/id=51%)}{gi|255331545 conserved hypothetical protein [Geobacillus sp. Y4.1MC1] conserved hypothetical protein [Geo	ACAATGAGACCGAATCCTGCAACGATTCGCATTTACTATCTCGTCATCCAAAAAGGGGAC	-	-	0	-	-	-	-	gi|239827725	C	GenBank homolog	gi|239827725	U			-	-	-	-	gi|239827725 hypothetical protein GWCH70_2386 [Geobacillus sp. WCH70] conserved hypothetical protein [Geobacillus sp. WCH70] (2e-13/cov=50%/id=51%)	217416374	NP_659475.2	0,35	0,77	hypothetical protein LOC92749 [Homo sapiens]	-			-	0,282264008	0,187311221	-0,738575095	-0,626556254	-1,861547797	-2,581792439	-0,904434934
25	33	Q2_P31661	C907344.1	none	GGGGTTAATCAAAAGTTAGGAAAGTGAGTAGTAACTGAATGGGGGAATATAACAGAATAT	0,421799008	*	C907344.1	U	IN_GENOME	YES	No hits	NHF	GGGGTTAATCAAAAGTTAGGAAAGTGAGTAGTAACTGAATGGGGGAATATAACAGAATAT	-	Smp_scaff000118_224507_224890	0	-	-	-	-	-	-	No match	C907344.1	U			-	-	-	-	No hits	-	-	-	0	No hits	-			[ Smp_scaff000118|60|224696|224756 PERFECT (60/0/0 qgap/0 tgap/+) ]	-0,670180438	-0,770252371	-0,581473228	-0,46838793	-1,660027322	-1,884589088	-1,190575196
217	67	Q2_P35056	C913977.1	none	GGAAATAATCGAAGTACAGCGCACGAAAAATCTTGTACACGTTGAGATGAAATCATTAAT	0,37762488		C913977.1	U	IN_GENOME	YES	No hits	NHF	GGAAATAATCGAAGTACAGCGCACGAAAAATCTTGTACACGTTGAGATGAAATCATTAAT	-	-	0	Smp_043820	C	-	-	-	-	S. mansoni Gene Predictions	Smp_043820	C	X		hypothetical protein	-	|Hypothetical (gi:256052131) [2e-85/100%]||Sjp (gi:76153753) [1e-30/85%]||Hypothetical (gi:91081799) [0.004/96%]||Hypothetical (gi:196011864) [0.064/29%]||Hypothetical (gi:71897279) [0.18/70%]|	-	No hits	52851437	NP_079232.3	0,023	0,48	transmembrane protein 62 [Homo sapiens]	|C GO:0016021|		*	[ Smp_scaff000106||118831|118891 (59/1/0 qgap/0 tgap/+) ]	-1,1646815	-1,794760803	-0,131491971	-0,872734332	-0,723584774	0,035279517	-1,769053481
274	39	Q2_P27678	C900488.1	SJCHGC09318 protein [Schistosoma japonicum] ||SJCHGC06937 protein [Schistosoma japonicum] ||polyprotein [Schistosoma japonicum] ||polyprotein [Schistosoma japonicum] ||SJCHGC09145 protein [Schistosoma japonicum] ||	TCGGGCGCCCAACTAAATCTGGTAAACTCCAAACACGAGAAAATTAGGTTGGTTTTAGAC	0,524969381		C900488.1	U	IN_GENOME	YES	No hits	{gi|254587308 endonuclease-reverse transcriptase [Schistosoma japonicum] (4e-20/cov=59%/id=76%)}{gi|76154385 SJCHGC09318 protein [Schistosoma japonicum] (8e-20/cov=59%/id=75%)}{gi|76154381 SJCHGC06937 protein [Schistosoma japonicum] (1e-17/cov=59%/id=69%)	TCGGGCGCCCAACTAAATCTGGTAAACTCCAAACACGAGAAAATTAGGTTGGTTTTAGAC	-	-	0	Smp_008120	C	-	-	gi|254587308	U	S. mansoni Gene Predictions	Smp_008120	C		X	med-6-related	-	|(gi:256071931) med-6-related [Schistosoma mansoni] [e-154/100%]||Sjp (gi:76154265) [1e-80/75%]||(gi:156543394) PREDICTED: similar to ENSANGP00000011842 [Nasonia vitripennis] [1e-48/69%]||(gi:91087181) PREDICTED: similar to AGAP010034-PA [Tribolium castan	-	gi|254587308 endonuclease-reverse transcriptase [Schistosoma japonicum] (4e-20/cov=59%/id=76%)	42544155	NP_005457.2	2,00E-47	0,69	mediator of RNA polymerase II transcription, subunit 6 homolog [Homo sapiens]	|F GO:0030528|	Q2_P27678,Q2_P24939,Q2_P08182	*	[ Smp_scaff000013|60|159390|159450 PERFECT (60/0/0 qgap/0 tgap/-) ]	-1,143901766	-1,778945547	-0,157492089	-0,894562652	-0,756322856	0,021836045	-1,734065187
341	18	Q2_P13815	C911271.1	ENSANGP00000016059 [Anopheles gambiae str. PEST] ref|XP_309235.2| ENSANGP00000016059 [Anopheles gambiae str. PEST] ||ENSANGP00000028747 [Anopheles gambiae str. PEST] ref|XP_560264.1| ENSANGP00000028747 [Anopheles gambiae str. PEST] ||	ATGGAATCCGTGAAATTCACATCACTGATTCATTAGTACTATGTGATTTTTTGGCTTGGT	0,434216827	*	C911271.1	C	IN_GENOME	YES	|(gi:256080084) aminopeptidase P1 (M24 family) [Schistosoma mansoni] 100%|	{gi|256080084 aminopeptidase P1 (M24 family) [Schistosoma mansoni] aminopeptidase P1 (M24 family) [Schistosoma mansoni] (1e-56/cov=87%/id=100%)}{gi|158287178 AGAP001037-PA [Anopheles gambiae str. PEST] AGAP001037-PA [Anopheles gambiae str. PEST] (8e-12/co	ATGGAATCCGTGAAATTCACATCACTGATTCATTAGTACTATGTGATTTTTTGGCTTGGT	-	-	0	Smp_050070.2	C	Sjc_0095970	C	gi|256080084	C	S. mansoni Gene Predictions	Smp_050070.x	U			aminopeptidase P1 (M24 family)	Sjp 0095970|ko:K01262 X-Pro aminopeptidase [EC3.4.11.9], putative	|(gi:256080084) aminopeptidase P1 (M24 family) [Schistosoma mansoni] [0.0/100%]||(gi:221122885) PREDICTED: similar to X-prolyl aminopeptidase (aminopeptidase P) 1, soluble [Hydra magnipapillata] [7e-91/91%]||Hypothetical (gi:260826682) [5e-86/97%]||Hypoth	|Sjp (gi:76156470) [e-159/39%]||(gi:256080084) aminopeptidase P1 (M24 family) [Schistosoma mansoni] [e-122/41%]||(gi:221122885) PREDICTED: similar to X-prolyl aminopeptidase (aminopeptidase P) 1, soluble [Hydra magnipapillata] [9e-95/73%]||(gi:196009878)	gi|256080084 aminopeptidase P1 (M24 family) [Schistosoma mansoni] aminopeptidase P1 (M24 family) [Schistosoma mansoni] (1e-56/cov=87%/id=100%)	21359929	NP_065116.2	4,00E-84	0,92	X-prolyl aminopeptidase (aminopeptidase P) 1, soluble [Homo sapiens]	|F GO:0008233|	Q2_P18983,Q2_P38318,Q2_P41573,Q2_P13815		[ Smp_scaff000127|60|938886|938946 PERFECT (60/0/0 qgap/0 tgap/+) ]	-1,292911485	-1,652498623	-0,432764487	-0,462572905	-3,050440008	-1,514311203	0,296230652
369	71	Q2_P18496	C800716.1	none	ATAATACATAAGAGAGCGTGAAACAGTTTGGTACTTAAACTAGGAGTTGGTAGAGTAACG	0,454787038		C800716.1	U	IN_GENOME	YES	No hits	{gi|256076240 hypothetical protein [Schistosoma mansoni] expressed protein [Schistosoma mansoni] (2e-69/cov=50%/id=100%)}{gi|242024451 pre-rRNA-processing protein TSR2, putative [Pediculus humanus corporis] pre-rRNA-processing protein TSR2, putative [Pedi	ATAATACATAAGAGAGCGTGAAACAGTTTGGTACTTAAACTAGGAGTTGGTAGAGTAACG	-	-	0	Smp_029750	C	-	-	gi|256076240	C	S. mansoni Gene Predictions	Smp_029750	C			hypothetical protein	-	|Hypothetical (gi:256076240) [1e-68/90%]||(gi:242024451) pre-rRNA-processing protein TSR2, putative [Pediculus humanus corporis] [9e-08/74%]||Hypothetical (gi:299117407) [2e-07/59%]||Hypothetical (gi:301096667) [6e-07/59%]||(gi:189235230) PREDICTED: simil	-	gi|256076240 hypothetical protein [Schistosoma mansoni] expressed protein [Schistosoma mansoni] (2e-69/cov=50%/id=100%)	24308388	NP_477511.1	0,0005	0,74	TSR2, 20S rRNA accumulation, homolog [Homo sapiens]	|P GO:0006364|		*	[ Smp_scaff000063|60|365324|365384 PERFECT (60/0/0 qgap/0 tgap/-) ]	-1,341358659	-0,656509747	-0,628762927	-1,212766784	-1,546984083	-1,634346354	-0,222698761
500	57	Q2_P17935	C800058.1	none	ATAATGAACATTTAAGTATAGGCACAATAAGCAAAGCATAGTGCTCTTGCACACACACAC	0,450133421		C800058.1	U	IN_GENOME	YES	No hits	{gi|297294171 PREDICTED: hypothetical protein LOC100426782 [Macaca mulatta] (0.085/cov=24%/id=28%)}{gi|169163053 PREDICTED: hypothetical protein, partial [Homo sapiens] (0.15/cov=25%/id=26%)}{gi|169166886 PREDICTED: hypothetical protein, partial [Homo sap	ATAATGAACATTTAAGTATAGGCACAATAAGCAAAGCATAGTGCTCTTGCACACACACAC	-	-	0	Smp_001040	C	-	-	gi|297294171	U	S. mansoni Gene Predictions	Smp_001040	C	X		kinesin heavy chain	-	|(gi:256070491) kinesin heavy chain [Schistosoma mansoni] [0.0/100%]||(gi:257215712) Kinesin heavy chain [Schistosoma japonicum] [0.0/79%]||(gi:148692541) kinesin family member 5A, isoform CRA_c [Mus musculus] [0.0/97%]||(gi:149066613) kinesin family memb	-	gi|297294171 PREDICTED: hypothetical protein LOC100426782 [Macaca mulatta] (0.085/cov=24%/id=28%)	4758648	NP_004512.1	0,00E+00	0,79	kinesin family member 5B [Homo sapiens]	|F GO:0003777|		*	[ Smp_scaff000001|60|3452237|3452297 PERFECT (60/0/0 qgap/0 tgap/+) ]	-1,417206101	-2,689541276	-0,068759534	-0,388836313	-2,219477098	0,948454201	-0,777364916
211	14	Q2_P01991	C804186.1	SJCHGC06064 protein [Schistosoma japonicum] ||	TCCTAAAAAACCAAAACGAAATCCTGCCAATTTCAAATTTCATTGTGACCAGTGCAACTA	0,464452837	*	C804186.1	C	IN_GENOME	YES	|(gi:256073469) zinc finger protein [Schistosoma mansoni] 100%|	{gi|256073469 zinc finger protein [Schistosoma mansoni] zinc finger protein, putative [Schistosoma mansoni] (e-106/cov=99%/id=99%)}{gi|76155146 SJCHGC06064 protein [Schistosoma japonicum] (3e-99/cov=96%/id=97%)}{gi|270012296 hypothetical protein TcasGA2_T	TCCTAAAAAACCAAAACGAAATCCTGCCAATTTCAAATTTCATTGTGACCAGTGCAACTA	-	-	0	Smp_015840	C	Sjc_0206130	C	gi|256073469	C	S. mansoni Gene Predictions	Smp_015840	U			zinc finger protein, putative	Sjp 0206130|Zinc finger protein 333, putative	|(gi:256073469) zinc finger protein [Schistosoma mansoni] [0.0/100%]||Sjp (gi:76155146) [e-115/29%]||Sjp (gi:56756565) [5e-40/15%]||Hypothetical (gi:260795597) [9e-26/41%]||Hypothetical (gi:260786359) [6e-25/42%]|	|(gi:256073469) zinc finger protein [Schistosoma mansoni] [0.0/100%]||Sjp (gi:76155146) [e-111/42%]||(gi:260795597) [3e-32/59%]||(gi:260795647) [2e-31/59%]||(gi:291226698) PREDICTED: zinc finger protein 37 homolog [Saccoglossus kowalevskii] [9e-31/63%]|	gi|256073469 zinc finger protein [Schistosoma mansoni] zinc finger protein, putative [Schistosoma mansoni] (e-106/cov=99%/id=99%)	190610025	NP_004225.3	9,00E-25	0,41	zinc finger protein 93 homolog [Homo sapiens]	|F GO:0003677|	Q2_P19459,Q2_P01991,Q2_P00944,Q2_P25994,Q2_P37212,Q2_P06430,Q2_P16869		[ Smp_scaff000027|60|1079431|1079491 PERFECT (60/0/0 qgap/0 tgap/-) ]	0,625557127	-0,235706324	-0,729018699	0,276237396	-3,030301459	-2,770483959	-1,399887886
383	69	Q2_P28216	C901895.1	none	GTGTAACACTTGGACTATTTCTAAAACGAAAACTTGGACTGTGTTATCTTGGTGTAAATG	0,41412951	*	C901895.1	U	IN_GENOME	YES	No hits	NHF	GTGTAACACTTGGACTATTTCTAAAACGAAAACTTGGACTGTGTTATCTTGGTGTAAATG	-	Smp_scaff000001_1888895_1889234	0	-	-	-	-	-	-	No match	C901895.1	U			-	-	-	-	No hits	-	-	-	0	No hits	-			[ Smp_scaff000001|60|1889011|1889071 PERFECT (60/0/0 qgap/0 tgap/-) ]	-1,192527143	-1,920003088	-0,184569828	-1,065361727	-0,67617894	0,144005022	-1,549351117
114	50	Q2_P14024	C911632.1	none	CCAATTTCGTAAAACAAGGTAGATCAAACAACGAATGATCGAAAATTCTTCATTCCTTGC	0,406016143		C911632.1	C	IN_GENOME	YES	No hits	NHF	CCAATTTCGTAAAACAAGGTAGATCAAACAACGAATGATCGAAAATTCTTCATTCCTTGC	-	-	0	Smp_132890	U	-	-	-	-	S. mansoni Gene Predictions	Smp_132890	C		X	serine/threonine kinase	-	|(gi:256074182) serine/threonine protein kinase [Schistosoma mansoni] [0.0/100%]||(gi:224809552) serine/threonine-protein kinase MAK isoform 1 [Mus musculus] [e-129/51%]||(gi:148709021) male germ cell-associated kinase, isoform CRA_b [Mus musculus] [e-129	-	No hits	27477122	NP_057597.2	1,00E-129	0,46	intestinal cell kinase [Homo sapiens]	|F GO:0004693|	Q2_P35824,Q2_P14024,Q2_P33901,Q2_P36697,Q2_P12424,Q2_P20564,Q2_P32220	*	[ Smp_scaff000037|60|151332|151392 PERFECT (60/0/0 qgap/0 tgap/-) ]	-1,086067918	-1,546210139	-0,380534553	-0,970324317	-0,616506323	-1,238534154	-0,998039446
457	40	Q2_P26806	C812506.1	SJCHGC04797 protein [Schistosoma japonicum] ||ENSANGP00000020957 [Anopheles gambiae str. PEST] ref|XP_321841.2| ENSANGP00000020957 [Anopheles gambiae str. PEST] ||MGC69420 protein [Xenopus tropicalis] ref|NP_001004844.1| MGC69420 protein [Xenopus tropical	GCTGAGGAATTTTTGAAGGCATTCGACTAACAAACACGTAAAGTGAATAGTAATTTTGCT	0,424232698	*	C812506.1	U	IN_GENOME	YES	No hits	{gi|256084163 arp2/3 complex 20 kD subunit [Schistosoma mansoni] arp2/3 complex 20 kD subunit, putative [Schistosoma mansoni] (2e-87/cov=88%/id=100%)}{gi|56754249 SJCHGC04797 protein [Schistosoma japonicum] actin related protein 2/3 complex, subunit 4 [Sc	GCTGAGGAATTTTTGAAGGCATTCGACTAACAAACACGTAAAGTGAATAGTAATTTTGCT	-	-	0	Smp_160770.3	U	Sjc_0214370	U	gi|256084163	U	S. mansoni Gene Predictions	Smp_160770.x	U			arp2/3 complex 20 kD subunit, putative	Sjp 0214370|ko:K05755 actin related protein 2/3 complex, subunit 4, putative	|(gi:256084163) arp2/3 complex 20 kD subunit [Schistosoma mansoni] [4e-92/100%]||Sjp (gi:56754249) [4e-87/100%]||(gi:58396352) AGAP001306-PA [Anopheles gambiae str. PEST] [3e-75/98%]||(gi:157120564) arp2/3 complex 20 kd subunit [Aedes aegypti] [3e-75/98%]	|Sjp (gi:56754249) [5e-90/100%]||(gi:256084163) arp2/3 complex 20 kD subunit [Schistosoma mansoni] [9e-83/97%]||(gi:124783791) neural class-II beta tubulin [Taenia asiatica] [2e-69/97%]||(gi:157120564) arp2/3 complex 20 kd subunit [Aedes aegypti] [6e-69/9	gi|256084163 arp2/3 complex 20 kD subunit [Schistosoma mansoni] arp2/3 complex 20 kD subunit, putative [Schistosoma mansoni] (2e-87/cov=88%/id=100%)	5031595	NP_005709.1	8,00E-75	0,98	actin related protein 2/3 complex subunit 4 isoform a [Homo sapiens]	|F GO:0003779|	Q2_P26806		[ Smp_scaff000243|60|350079|350139 PERFECT (60/0/0 qgap/0 tgap/+) ]	-0,24817388	-0,545998381	-0,499424664	-0,623267171	-2,658924968	-2,37146395	-0,370217339
305	29	Q2_P36635	C916958.1	none	GTTCTGATGAGATTCCGGAGTATCAAATGAAGGAGTCGAGCGATTGGTTTGAATTACAAT	0,659793512		C916958.1	U	IN_GENOME	YES	No hits	{gi|256088117 hypothetical protein [Schistosoma mansoni] expressed protein [Schistosoma mansoni] (2e-55/cov=61%/id=99%)}{gi|194227679 PREDICTED: similar to Oral-facial-digital syndrome 1 protein (Protein 71-7A) [Equus caballus] (5e-04/cov=57%/id=27%)}{gi|	GTTCTGATGAGATTCCGGAGTATCAAATGAAGGAGTCGAGCGATTGGTTTGAATTACAAT	-	-	0	Smp_172330	C	-	-	gi|256088117	C	S. mansoni Gene Predictions	Smp_172330	C			hypothetical protein	-	|Hypothetical (gi:256088117) [0.0/100%]||(gi:149724128) PREDICTED: myosin XVIIIA isoform 3 [Equus caballus] [1e-08/33%]||(gi:194217370) PREDICTED: myosin XVIIIA isoform 1 [Equus caballus] [1e-08/33%]||(gi:194217372) PREDICTED: myosin XVIIIA isoform 4 [Equ	-	gi|256088117 hypothetical protein [Schistosoma mansoni] expressed protein [Schistosoma mansoni] (2e-55/cov=61%/id=99%)	42794779	NP_976063.1	1,00E-10	0,32	myosin 18A isoform b [Homo sapiens]	|F GO:0003779|		*	[ Smp_scaff000433|60|96245|96305 PERFECT (60/0/0 qgap/0 tgap/-) ]	-1,310503956	-1,077537592	-1,125790248	-0,752014208	-1,462220145	-1,485197534	-0,583220885
405	53	Q2_P38658	JAP10164.C	SJCHGC03879 protein [Schistosoma japonicum] ||	CGTTTTTCTTTTGCAGTTTCTTGTACATCATATAAATGACCAACTTCTTCAGCACTTGCA	0,556212264		JAP10164.C	U	OUT_GENOME	YES	|Sjp (gi:76156873) 89%||(gi:256074083) ccaat-binding factor-related [Schistosoma mansoni] 100%|	{gi|76156873 SJCHGC03879 protein [Schistosoma japonicum] (2e-81/cov=82%/id=79%)}{gi|256074083 ccaat-binding factor-related [Schistosoma mansoni] ccaat-binding factor-related [Schistosoma mansoni] (4e-19/cov=35%/id=62%)}{gi|123493564 hypothetical protein [	CGTTTTTCTTTTGCAGTTTCTTGTACATCATATAAATGACCAACTTCTTCAGCACTTGCA	-	-	0	-	-	Sjc_0043490	C	gi|76156873	C	S. japonicum Gene Predictions	Sjc_0043490	C			-	Sjp 0043490|CCAAT/enhancer-binding protein zeta, putative	-	|(gi:256074083) ccaat-binding factor-related [Schistosoma mansoni] [0.0/74%]||Sjp (gi:56755681) [e-117/25%]||Sjp (gi:76156873) [2e-80/22%]||(gi:148233364) CCAAT/enhancer binding protein (C/EBP), zeta [Xenopus laevis] [2e-77/88%]||(gi:188528921) CCAAT/enha	gi|76156873 SJCHGC03879 protein [Schistosoma japonicum] (2e-81/cov=82%/id=79%)	42542392	NP_005751.2	4,00E-70	0,77	CCAAT/enhancer binding protein zeta [Homo sapiens]	|GO:0005488|	Q2_P21090,Q2_P33560,Q2_P32313,Q2_P38658,Q2_P30733,Q2_P29912,Q2_P10150,Q2_P10938	*	[ Smp_scaff000036|60|927828|927888 PERFECT (60/0/0 qgap/0 tgap/-) ]	-1,65091859	-1,188621266	-0,994923017	-0,742887228	-1,560235625	-1,580210118	-0,483228152
239	30	Q2_P17102	C918362.1	none	ATAGCTACAGTGGATTTTAACTTGCAAAGTAGAACGTCAGCAATGCTTTACAATTCTCCT	0,49033619	*	C918362.1	C	IN_GENOME	YES	No hits	NHF	ATAGCTACAGTGGATTTTAACTTGCAAAGTAGAACGTCAGCAATGCTTTACAATTCTCCT	-	Smp_scaff000031_114514_114950	0	-	-	-	-	-	-	No match	C918362.1	C			-	-	-	-	No hits	-	-	-	0	No hits	-			[ Smp_scaff000031|60|114890|114950 PERFECT (60/0/0 qgap/0 tgap/+) ]	-0,741152426	-0,857889386	-0,393785592	-0,694175027	-2,058998356	-1,95244844	-0,545121391
248	58	Q2_P13538	C910666.1	SJCHGC06724 protein [Schistosoma japonicum] ||PREDICTED: similar to selenoprotein O [Strongylocentrotus purpuratus] ||OTTHUMP00000028552 [Homo sapiens] ||dJ402G11.5 [Homo sapiens] ||OTTHUMP00000042159 [Homo sapiens] ||	AGTAGTAAAACGTACAGCTAACCTAGTTGCTCTATGGCAAACTGTTGGATTTTGTCATGG	0,392090571	*	C910666.1	C	IN_GENOME	YES	|(gi:256073786) Crumbs complex protein; MAGUK homolog; cell polarity protein; serine/threonine kinase [Schistosoma mansoni] 100%||(gi:226467688) 94%||Sjp (gi:56757378) 94%||(gi:195999240) 84%|	{gi|256073786 Crumbs complex protein; MAGUK homolog; cell polarity protein; serine/threonine kinase [Schistosoma mansoni] Crumbs complex protein; MAGUK homolog; cell polarity protein; serine/threonine kinase [Schistosoma mansoni] (6e-55/cov=99%/id=98%)}{g	AGTAGTAAAACGTACAGCTAACCTAGTTGCTCTATGGCAAACTGTTGGATTTTGTCATGG	-	-	0	Smp_196150	C	Sjc_0019390	C	gi|256073786	C	S. mansoni Gene Predictions	Smp_196150	U			Selenoprotein O-like	Sjp 0019390|Selenoprotein O, putative	|(gi:256073786) Crumbs complex protein; MAGUK homolog; cell polarity protein; serine/threonine kinase [Schistosoma mansoni] [0.0/98%]||Sjp (gi:56757378) [0.0/66%]||Hypothetical (gi:226467688) [0.0/66%]||(gi:221116553) PREDICTED: similar to predicted prote	|Sjp (gi:56757378) [0.0/90%]||(gi:226467688) [0.0/90%]||(gi:256073786) Crumbs complex protein; MAGUK homolog; cell polarity protein; serine/threonine kinase [Schistosoma mansoni] [0.0/104%]||(gi:221116553) PREDICTED: similar to predicted protein [Hydra ma	gi|256073786 Crumbs complex protein; MAGUK homolog; cell polarity protein; serine/threonine kinase [Schistosoma mansoni] Crumbs complex protein; MAGUK homolog; cell polarity protein; serine/threonine kinase [Schistosoma mansoni] (6e-55/cov=99%/id=98%)	32880229	NP_113642.1	1,00E-145	0,86	selenoprotein O [Homo sapiens]	-	Q2_P17990,Q2_P02408,Q2_P21471,Q2_P13538,Q2_P09378,Q2_P06239,Q2_P37170,Q2_P27207,Q2_P40712,Q2_P40612,Q2_P40167,Q2_P41398,Q2_P07657		[ Smp_scaff000032|60|679904|679964 PERFECT (60/0/0 qgap/0 tgap/+) ]	-0,768523634	-0,657271398	-0,849215504	-0,719169611	-0,726042487	-1,678649256	-1,113493538
88	41	Q2_P11818	C907286.1	none	ACTGAGATTAAATGAATTCCGAGTGGGATTTCATTTTCCTCATTTAGTGGTCAATGACAG	0,448366282		C907286.1	C	IN_GENOME	YES	No hits	{gi|67625707 TPA: endonuclease-reverse transcriptase [Schistosoma mansoni] (1e-06/cov=22%/id=63%)}{gi|67625710 TPA: endonuclease-reverse transcriptase [Schistosoma mansoni] (1e-05/cov=22%/id=57%)}{gi|256092547 pol-related [Schistosoma mansoni] pol-related	ACTGAGATTAAATGAATTCCGAGTGGGATTTCATTTTCCTCATTTAGTGGTCAATGACAG	-	-	0	Smp_153300	U	-	-	gi|67625707	C	S. mansoni Gene Predictions	Smp_153300	C		X	hypothetical protein	-	|Hypothetical (gi:256081644) [2e-48/100%]|	-	gi|67625707 TPA: endonuclease-reverse transcriptase [Schistosoma mansoni] (1e-06/cov=22%/id=63%)	-	-	-	0	No hits	|C GO:0005737|		*	[ Smp_scaff000158|60|124816|124876 PERFECT (60/0/0 qgap/0 tgap/+) ]	-0,972077458	0,177629894	-0,128296794	-0,092128993	-2,051158028	-2,633302695	-0,910127791
145	16	Q2_P20451	C803494.1	SJCHGC04744 protein [Schistosoma japonicum] ||	GAAAGTTTTTCTCACGTTCTCGGTCGTTTTTGTGCATGAGTATATTCGATAATTAGTACT	0,484177662	*	C803494.1	U	IN_GENOME	YES	No hits	{gi|256070393 hypothetical protein [Schistosoma mansoni] hypothetical conserved [Schistosoma mansoni] (e-120/cov=76%/id=100%)}{gi|56757840 SJCHGC04744 protein [Schistosoma japonicum] (6e-51/cov=49%/id=72%)}{gi|260826251 hypothetical protein BRAFLDRAFT_126	GAAAGTTTTTCTCACGTTCTCGGTCGTTTTTGTGCATGAGTATATTCGATAATTAGTACT	-	-	0	Smp_000590.1	U	-	-	gi|256070393	U	S. mansoni Gene Predictions	Smp_000590.x	U			hypothetical protein	-	|Hypothetical (gi:256070393) [e-124/100%]||Sjp (gi:56757840) [5e-52/64%]||Hypothetical (gi:260826251) [6e-11/81%]||(gi:225717068) 28S ribosomal protein S26, mitochondrial precursor [Esox lucius] [5e-07/81%]||(gi:50539896) 28S ribosomal protein S26, mitoch	-	gi|256070393 hypothetical protein [Schistosoma mansoni] hypothetical conserved [Schistosoma mansoni] (e-120/cov=76%/id=100%)	-	-	-	0	No hits	-			[ Smp_scaff000001|60|2154562|2154622 PERFECT (60/0/0 qgap/0 tgap/-) ]	-0,653565635	-1,150680986	-0,467489062	-0,600671393	-2,519956377	-1,65183299	-0,155620237
231	62	Q2_P33740	C911369.1	none	GACTGTGAAGTAATCCCGTTTGACGAAAGTAGAACTCTTCATGTATATTTTTAACCATCT	0,498782671		C911369.1	U	IN_GENOME	YES	No hits	NHF	GACTGTGAAGTAATCCCGTTTGACGAAAGTAGAACTCTTCATGTATATTTTTAACCATCT	-	NOSMP(1008)/Smp_scaff012592	0	-	-	-	-	-	-	No match	C911369.1	U			-	-	-	-	No hits	-	-	-	0	No hits	-		*	[ Smp_scaff012592|60|436|496 PERFECT (60/0/0 qgap/0 tgap/+) ]	-0,982238475	-0,052158779	-1,264532901	-0,941497589	-1,83172784	-2,116837057	-0,23960865
177	27	Q2_P04129	C807740.1	SJCHGC06316 protein [Schistosoma japonicum] ||SJCHGC01809 protein [Schistosoma japonicum] ||Calpain without calmodulin-like domain [Drosophila melanogaster] ||Calpain [Drosophila melanogaster] ||calpain [Drosophila melanogaster] ||	GTTGTGGATCCAGATGAGTCAGATGAAGATGGTTATGGCACTCTTGTAGTTGGTTTGATG	0,374253961	*	C807740.1	C	IN_GENOME	YES	|(gi:256071061) family C2 unassigned peptidase (C02 family) [Schistosoma mansoni] 100%||(gi:226482302) Calpain-B [Schistosoma japonicum] 85%||(gi:226467730) Calpain-B [Schistosoma japonicum] 85%||Sjp (gi:76154216) 85%|	{gi|256071061 family C2 unassigned peptidase (C02 family) [Schistosoma mansoni] family C2 unassigned peptidase (C02 family) [Schistosoma mansoni] (0.0/cov=99%/id=96%)}{gi|226482302 Calpain-B [Schistosoma japonicum] (0.0/cov=99%/id=84%)}{gi|76154840 SJCHGC	GTTGTGGATCCAGATGAGTCAGATGAAGATGGTTATGGCACTCTTGTAGTTGGTTTGATG	-	-	0	Smp_003980	C	Sjc_0205060	C	gi|256071061	C	S. mansoni Gene Predictions	Smp_003980	U			family C2 unassigned peptidase (C02 family)	Sjp 0205060|Calpain-A, putative	|(gi:256071061) family C2 unassigned peptidase (C02 family) [Schistosoma mansoni] [0.0/100%]||(gi:226482302) Calpain-B [Schistosoma japonicum] [0.0/100%]||Sjp (gi:76154216) [0.0/56%]||(gi:226480688) Calpain B [Schistosoma japonicum] [0.0/100%]||Sjp (gi:56	|(gi:226482302) Calpain-B [Schistosoma japonicum] [0.0/100%]||(gi:256071061) family C2 unassigned peptidase (C02 family) [Schistosoma mansoni] [0.0/100%]||Sjp (gi:76154216) [0.0/56%]||(gi:226467730) Calpain-B [Schistosoma japonicum] [0.0/51%]||(gi:2264806	gi|256071061 family C2 unassigned peptidase (C02 family) [Schistosoma mansoni] family C2 unassigned peptidase (C02 family) [Schistosoma mansoni] (0.0/cov=99%/id=96%)	12408656	NP_005177.2	1,00E-151	0,99	calpain 1, large subunit [Homo sapiens]	|F GO:0008233|	Q2_P34338,Q2_P14443,Q2_P00889,Q2_P09704,Q2_P31240,Q2_P41506,Q2_P11458,Q2_P31243,Q2_P04129,Q2_P40311,Q2_P38832,Q2_P11455		[ Smp_scaff000005|60|3443377|3443437 PERFECT (60/0/0 qgap/0 tgap/-) ]	-1,466104142	-1,670739168	-1,271466745	-1,395101838	-0,048548419	-0,052607327	-1,18356577
48	3	Q2_P06898	C812069.1	PREDICTED: similar to myeloid/lymphoid or mixed-lineage leukemia 5 [Strongylocentrotus purpuratus] ||Mll5_predicted protein [Rattus norvegicus] ||PREDICTED: similar to myeloid/lymphoid or mixed-lineage leukemia 5 [Rattus norvegicus] ||unnamed protein prod	CTGCCAATTCAAACAGTGTTGTTAATCAACCTATCGGTTTATCACCCAATGTTAATTACA	0,42524944	*	C812069.1	C	IN_GENOME	YES	|(gi:256072284) ran binding protein 9-related [Schistosoma mansoni] 100%|	{gi|256072284 ran binding protein 9-related [Schistosoma mansoni] ran binding protein 9-related [Schistosoma mansoni] (e-141/cov=90%/id=98%)}{gi|256084236 mixed-lineage leukemia 5 mll5 [Schistosoma mansoni] mixed-lineage leukemia 5, mll5, putative [Schist	CTGCCAATTCAAACAGTGTTGTTAATCAACCTATCGGTTTATCACCCAATGTTAATTACA	-	-	0	Smp_009980	C	Sjc_0070020	C	gi|256072284	C	S. mansoni Gene Predictions	Smp_009980	U			ran binding protein 9-related	Sjp 0070020|ko:K09189 myeloid/lymphoid or mixed-lineage leukemia protein 5, putative	|(gi:256072284) ran binding protein 9-related [Schistosoma mansoni] [0.0/100%]||(gi:226471082) Protein C20orf11 homolog [Schistosoma japonicum] [e-153/21%]||Sjp (gi:56753547) [e-152/21%]||Hypothetical (gi:91082063) [7e-32/13%]||Hypothetical (gi:260788159)	|(gi:256072284) ran binding protein 9-related [Schistosoma mansoni] [0.0/80%]||(gi:251825164) insulin receptor-2 [Schistosoma japonicum] [e-155/21%]||(gi:256072286) tyrosine kinase [Schistosoma mansoni] [e-104/27%]||(gi:69065692) insulin receptor tyrosine	gi|256072284 ran binding protein 9-related [Schistosoma mansoni] ran binding protein 9-related [Schistosoma mansoni] (e-141/cov=90%/id=98%)	8923557	NP_060366.1	6,00E-30	0,13	chromosome 20 open reading frame 11 [Homo sapiens]	|F GO:0005515|	Q2_P12185,Q2_P21514,Q2_P02456,Q2_P30017,Q2_P30316,Q2_P27869,Q2_P06898,Q2_P28672,Q2_P10534,Q2_P10245		[ Smp_scaff000016|60|1124912|1124972 PERFECT (60/0/0 qgap/0 tgap/-) ]	-0,272427527	-0,045078514	-0,115641435	-0,926389386	-1,365105155	-2,074534888	-1,573169272
173	22	Q2_P19536	C802277.1	PREDICTED: similar to putative aminopeptidase Fxna [Canis familiaris] ||PREDICTED: similar to putative aminopeptidase Fxna [Bos taurus] ||KIAA1815 protein [Homo sapiens] ||hypothetical protein LOC79956 [Homo sapiens] ||PREDICTED: similar to KIAA1815 prote	AAGAATACAAGGTTTCATCAAACTGACTCCGATAAATCATGCAGAAACATTACTGCGTGT	0,391968063	*	C802277.1	U	IN_GENOME	YES	|(gi:256088892) Fxna peptidase (M28 family) [Schistosoma mansoni] 100%|	{gi|256088892 Fxna peptidase (M28 family) [Schistosoma mansoni] Fxna peptidase (M28 family) [Schistosoma mansoni] (2e-96/cov=99%/id=92%)}{gi|291383276 PREDICTED: aminopeptidase Fxna [Oryctolagus cuniculus] (3e-40/cov=90%/id=47%)}{gi|149736855 PREDICTED: e	AAGAATACAAGGTTTCATCAAACTGACTCCGATAAATCATGCAGAAACATTACTGCGTGT	-	-	0	Smp_175220	U	Sjc_0060780	U	gi|256088892	U	S. mansoni Gene Predictions	Smp_175220	U			Fxna peptidase (M28 family)	Sjp 0060780|Endoplasmic reticulum metallopeptidase 1, putative	|(gi:256088892) Fxna peptidase (M28 family) [Schistosoma mansoni] [0.0/100%]||Hypothetical (gi:126335629) [2e-56/39%]||(gi:291383276) PREDICTED: aminopeptidase Fxna [Oryctolagus cuniculus] [6e-56/40%]||(gi:297270970) PREDICTED: endoplasmic reticulum metal	|(gi:256088892) Fxna peptidase (M28 family) [Schistosoma mansoni] [e-161/41%]||Sjp (gi:76153038) [e-106/19%]||(gi:126335629) [8e-84/91%]||(gi:148226194) endoplasmic reticulum metallopeptidase 1 [Xenopus laevis] [1e-81/93%]||(gi:297270970) PREDICTED: endop	gi|256088892 Fxna peptidase (M28 family) [Schistosoma mansoni] Fxna peptidase (M28 family) [Schistosoma mansoni] (2e-96/cov=99%/id=92%)	55749804	NP_079172.2	8,00E-57	0,4	aminopeptidase Fxna [Homo sapiens]	|F GO:0008270|	Q2_P02232,Q2_P19536,Q2_P21270		[ Smp_scaff000596|60|83331|83391 PERFECT (60/0/0 qgap/0 tgap/-) ]	-1,023193404	-1,045578447	-0,936564959	-1,055935363	-0,913539919	-1,479999484	-0,860746175
408	23	Q2_P21741	C805304.1	SJCHGC05519 protein [Schistosoma japonicum] ||PREDICTED: similar to Z-protein (S1R protein) [Canis familiaris] ||hypothetical protein [Pongo pygmaeus] ||MDS013 [Homo sapiens] ||Hypothetical protein LOC513242 [Bos taurus] ref|NP_001014914.1| hypothetical p	CCGTACTAACTCGTGTGTGTATGTGCATATTCCAATATTTTTTGCTTATCCTTTTTTCTG	0,411539431	*	C805304.1	U	IN_GENOME	YES	No hits	{gi|256093006 z-protein (S1r protein) [Schistosoma mansoni] z-protein (S1r protein), putative [Schistosoma mansoni] (7e-81/cov=46%/id=100%)}{gi|226468512 transmembrane BAX inhibitor motif containing 4 [Schistosoma japonicum] (4e-77/cov=47%/id=91%)}{gi|567	CCGTACTAACTCGTGTGTGTATGTGCATATTCCAATATTTTTTGCTTATCCTTTTTTCTG	-	-	0	Smp_141370	U	-	-	gi|256093006	U	S. mansoni Gene Predictions	Smp_141370	U		X	z-protein (S1r protein), putative	-	|(gi:256093006) z-protein (S1r protein) [Schistosoma mansoni] [0.0/100%]||(gi:226478980) Regulator of G-protein signaling 9 [Schistosoma japonicum] [e-171/66%]||(gi:226468512) transmembrane BAX inhibitor motif containing 4 [Schistosoma japonicum] [e-120/3	-	gi|256093006 z-protein (S1r protein) [Schistosoma mansoni] z-protein (S1r protein), putative [Schistosoma mansoni] (7e-81/cov=46%/id=100%)	31742476	NP_004287.3	8,00E-53	0,65	regulator of G-protein signalling 6 [Homo sapiens]	|F GO:0004871|	Q2_P21741,Q2_P26603,Q2_P06976		[ Smp_scaff000078|60|2399797|2399857 PERFECT (60/0/0 qgap/0 tgap/+) ]	-1,315026051	-1,294907545	-1,629560586	-1,493998816	0,061697126	-0,051114371	-1,040520002
127	20	Q2_P36653	C916987.1	none	GAGGAATTCGAACAAGACGATCGTATGCATAGTAAGTTGGATTGTTATTTTAAAGAACGA	0,399574275	*	C916987.1	U	IN_GENOME	YES	No hits	{gi|171473843 SJCHGC00996 protein [Schistosoma japonicum] (5e-16/cov=23%/id=83%)}{gi|256082785 hypothetical protein [Schistosoma mansoni] conserved hypothetical protein [Schistosoma mansoni] (6e-14/cov=23%/id=91%)}{gi|291226852 PREDICTED: F-box protein 36	GAGGAATTCGAACAAGACGATCGTATGCATAGTAAGTTGGATTGTTATTTTAAAGAACGA	-	-	0	Smp_063630	U	-	-	gi|171473843	U	S. mansoni Gene Predictions	Smp_063630	U		X	hypothetical protein	-	|Hypothetical (gi:256082785) [e-108/100%]||Sjp (gi:171473843) [1e-75/90%]||(gi:291226852) PREDICTED: F-box protein 36-like [Saccoglossus kowalevskii] [3e-29/74%]||(gi:72082292) PREDICTED: similar to MGC69236 protein [Strongylocentrotus purpuratus] [2e-27/	-	gi|171473843 SJCHGC00996 protein [Schistosoma japonicum] (5e-16/cov=23%/id=83%)	111185922	NP_777559.3	2,00E-27	0,74	F-box protein 36 [Homo sapiens]	|F GO:0005515|	Q2_P18120,Q2_P40051,Q2_P41328,Q2_P09389,Q2_P36653,Q2_P30605,Q2_P10812,Q2_P16389,Q2_P36650,Q2_P29136		[ Smp_scaff000193|60|261768|261828 PERFECT (60/0/0 qgap/0 tgap/-) ]	-0,902274004	-1,178872609	-0,550382137	-0,665346467	-1,914721825	-1,981736167	-0,408335582
73	15	Q2_P19140	C801785.1	SJCHGC06604 protein [Schistosoma japonicum] ||	ACAATGATTTCATTGCCTGGAATGCCACCATTAGACGTTAAAATGCCTCCTCTAGAAAGT	0,43534654	*	C801785.1	U	IN_GENOME	YES	|(gi:256087338) golgi reassembly stacking protein 2 (grasp2) [Schistosoma mansoni] 100%||Sjp (gi:56753655) 95%|	{gi|256087338 golgi reassembly stacking protein 2 (grasp2) [Schistosoma mansoni] golgi reassembly stacking protein 2 (grasp2) [Schistosoma mansoni] golgi reassembly stacking protein 2 (grasp2), putative [Schistosoma mansoni] golgi reassembly stacking prot	ACAATGATTTCATTGCCTGGAATGCCACCATTAGACGTTAAAATGCCTCCTCTAGAAAGT	-	-	0	Smp_169990.1	U	-	-	gi|256087338	U	S. mansoni Gene Predictions	Smp_169990.x	U			golgi reassembly stacking protein 2 (grasp2), putative	-	|(gi:256087338) golgi reassembly stacking protein 2 (grasp2) [Schistosoma mansoni] [0.0/100%]||Sjp (gi:76155588) [e-105/45%]||Hypothetical (gi:260807359) [1e-76/51%]||(gi:291234712) PREDICTED: predicted protein-like [Saccoglossus kowalevskii] [3e-75/41%]|	-	gi|256087338 golgi reassembly stacking protein 2 (grasp2) [Schistosoma mansoni] golgi reassembly stacking protein 2 (grasp2) [Schistosoma mansoni] golgi reassembly stacking protein 2 (grasp2), putative [Schistosoma mansoni] golgi reassembly stacking prote	29826294	NP_056345.3	4,00E-76	0,41	golgi reassembly stacking protein 2 [Homo sapiens]	|F GO:0005515|	Q2_P12765,Q2_P06288,Q2_P19140,Q2_P32581		[ Smp_scaff000406|60|321344|321404 PERFECT (60/0/0 qgap/0 tgap/-) ]	-0,790190572	-0,934160162	-0,743613143	-0,916133597	-1,277990669	-1,256104605	-1,099757428
220	53	Q2_P35165	C914173.1	none	GACAGAGTGTACTTTTTGAAAGCTACTAACGAGCAAATTCAACATGACTTTCACGATAAT	0,483101127		C914173.1	U	IN_GENOME	YES	No hits	NHF	GACAGAGTGTACTTTTTGAAAGCTACTAACGAGCAAATTCAACATGACTTTCACGATAAT	-	-	0	Smp_020170	C	-	-	-	-	S. mansoni Gene Predictions	Smp_020170	C		X	voltage-dependent calcium channel	-	|(gi:256074315) high voltage-activated calcium channel Cav2A [Schistosoma mansoni] [0.0/100%]||(gi:15127836) high voltage-activated calcium channel Cav2A [Schistosoma mansoni] [0.0/100%]||(gi:15127840) high voltage-activated calcium channel Cav2B [Schisto	-	No hits	193794832	NP_001123311.1	0	0,74	calcium channel, voltage-dependent, L type, alpha 1C subunit isoforom 13 [Homo sapiens]	|C GO:0016021|	Q2_P40059,Q2_P15242,Q2_P04688,Q2_P30056,Q2_P24219,Q2_P35165	*	[ Smp_scaff000038|60|1104076|1104136 PERFECT (60/0/0 qgap/0 tgap/+) ]	-1,407916795	-1,515110659	-1,406341887	-1,810286401	-0,064963047	0,328188004	-1,142061177
34	26	Q2_P25440	C810198.1	putative dolichol kinase [Taenia solium] ||PREDICTED: similar to Transmembrane protein 15 [Canis familiaris] ||PREDICTED: similar to Transmembrane protein 15 [Rattus norvegicus] ||transmembrane protein 15 [Mus musculus] gb|AAH26973.1| Transmembrane protei	CGTCGTTGGCCTGGATCACATCGAACATTCCTAGGATCTTTCGCTTCTTTCTTTTCTCAA	0,464982504	*	C810198.1	U	IN_GENOME	YES	|(gi:256079785) 100%|	{gi|256079785 hypothetical protein [Schistosoma mansoni] expressed protein [Schistosoma mansoni] (e-151/cov=72%/id=87%)}{gi|21912578 putative dolichol kinase [Taenia solium] (1e-38/cov=54%/id=40%)}{gi|301612052 PREDICTED: dolichol kinase [Xenopus (Siluran	CGTCGTTGGCCTGGATCACATCGAACATTCCTAGGATCTTTCGCTTCTTTCTTTTCTCAA	-	-	0	Smp_048540	U	-	-	gi|256079785	U	S. mansoni Gene Predictions	Smp_048540	U			hypothetical protein	-	|Hypothetical (gi:256079785) [e-168/100%]||(gi:21912578) putative dolichol kinase [Taenia solium] [2e-42/63%]||(gi:301612052) PREDICTED: dolichol kinase [Xenopus (Silurana) tropicalis] [4e-26/70%]||(gi:126297793) PREDICTED: similar to transmembrane protei	-	gi|256079785 hypothetical protein [Schistosoma mansoni] expressed protein [Schistosoma mansoni] (e-151/cov=72%/id=87%)	7662482	NP_055723.1	4,00E-24	0,68	dolichol kinase [Homo sapiens]	|F GO:0016301|	Q2_P25440		[ Smp_scaff000124|60|388788|388848 PERFECT (60/0/0 qgap/0 tgap/+) ]	-0,906196587	-0,559603035	-1,320726908	-1,170713672	-0,914500727	-0,848743456	-1,14460209
214	55	Q2_P30806	C905653.1	none	CAGCTTGATGTACAAAAATGTTGGCGATTGGATTTTTCAGGTCAACCTATATCTGAATAT	0,351036404	*	C905653.1	U	IN_GENOME	YES	|(gi:256087330) 100%|	{gi|256087330 hypothetical protein [Schistosoma mansoni] expressed protein [Schistosoma mansoni] (8e-34/cov=73%/id=96%)}{gi|193704771 PREDICTED: similar to AGAP002289-PA, partial [Acyrthosiphon pisum] (0.63/cov=66%/id=35%)}	CAGCTTGATGTACAAAAATGTTGGCGATTGGATTTTTCAGGTCAACCTATATCTGAATAT	-	-	0	Smp_087870	U	-	-	gi|256087330	U	S. mansoni Gene Predictions	Smp_087870	U			hypothetical protein	-	|Hypothetical (gi:256087330) [0.0/96%]||Sjp (gi:76155914) [e-176/55%]||(gi:193704771) PREDICTED: similar to AGAP002289-PA, partial [Acyrthosiphon pisum] [4e-79/92%]||(gi:118777375) AGAP002289-PA [Anopheles gambiae str. PEST] [1e-72/82%]||(gi:156553622) PR	-	gi|256087330 hypothetical protein [Schistosoma mansoni] expressed protein [Schistosoma mansoni] (8e-34/cov=73%/id=96%)	58219004	NP_001010889.1	0,074	0,22	PRAME family member 6 [Homo sapiens]	|C GO:0005737|	Q2_P18540,Q2_P11015,Q2_P30806		[ Smp_scaff000406|60|210551|210611 PERFECT (60/0/0 qgap/0 tgap/+) ]	-2,000378524	-1,808541061	-0,651406491	-0,668555659	-1,297880865	-1,554293275	-0,286123567
323	81	Q2_P23175	C807223.1	none	GAACTGAGGTGTAGGATATTTCACTGTATGAACTAACTGCAGCAGCTAGTTAACCGAATA	0,503772248		C807223.1	U	IN_GENOME	YES	No hits	NHF	GAACTGAGGTGTAGGATATTTCACTGTATGAACTAACTGCAGCAGCTAGTTAACCGAATA	-	-	0	Smp_149050.2	C	-	-	-	-	S. mansoni Gene Predictions	Smp_149050.x	C		X	xtp3-transactivated protein B, putative	-	|(gi:256080120) xtp3-transactivated protein B [Schistosoma mansoni] [0.0/100%]||(gi:256080118) xtp3-transactivated protein B [Schistosoma mansoni] [0.0/100%]||Sjp (gi:56756619) [e-169/105%]||(gi:226483413) XTP3-transactivated gene B protein precursor [Sch	-	No hits	20070264	NP_056516.2	5,00E-53	1,08	erlectin isoform 1 [Homo sapiens]	|F GO:0005515|	Q2_P02923,Q2_P37121,Q2_P16790,Q2_P37625,Q2_P03822,Q2_P06580,Q2_P23175	*	[ Smp_scaff000127|60|1452045|1452105 PERFECT (60/0/0 qgap/0 tgap/+) ]	-0,207941563	-1,233210024	-1,598281892	0,418967131	-1,329523653	-1,368872684	-1,904646713
302	8	Q2_P40024	JAP10360.C	SJCHGC07248 protein [Schistosoma japonicum] ||	GGATCGTTGGATGTCCTCGGACTATGGAATCCTGAAAAAGCTTTGTTTTGCGAGCGTCAG	0,431891039	*	JAP10360.C	U	OUT_GENOME	YES	|(gi:256069628) 100%||Sjp (gi:76157161) 90%|	{gi|76157161 SJCHGC07248 protein [Schistosoma japonicum] (1e-87/cov=75%/id=100%)}{gi|256069628 hypothetical protein [Schistosoma mansoni] hypothetical protein [Schistosoma mansoni] (2e-47/cov=69%/id=64%)}{gi|213982899 glycerophosphocholine phosphodiestera	GGATCGTTGGATGTCCTCGGACTATGGAATCCTGAAAAAGCTTTGTTTTGCGAGCGTCAG	-	-	0	-	-	Sjc_0313450	U	gi|76157161	U	S. japonicum Gene Predictions	Sjc_0313450	U			-	Sjp 0313450|IPR013784,Carbohydrate-binding-like fold,domain-containing	-	|Sjp (gi:76157161) [5e-88/100%]||(gi:256069628) [9e-48/91%]||(gi:213982899) [4e-06/76%]||(gi:114680845) PREDICTED: similar to RP5-1022P6.2 isoform 2 [Pan troglodytes] [2e-05/76%]||(gi:114680847) PREDICTED: similar to RP5-1022P6.2 isoform 1 [Pan troglodyte	gi|76157161 SJCHGC07248 protein [Schistosoma japonicum] (1e-87/cov=75%/id=100%)	25901062	NP_062539.1	8,00E-08	0,76	hypothetical protein LOC56261 [Homo sapiens]	|GO:0005975||GO:0016787||GO:0006629||GO:0008889||GO:0006071||GO:0030246|	Q2_P40024		[ Smp_scaff018210|60|1325|1385 PERFECT (60/0/0 qgap/0 tgap/+) ]	-1,254717425	-0,984316696	-0,789093748	-0,441262399	-1,926940137	-1,830776933	-0,701875162
388	75	Q2_P35044	C913962.1	none	ACTCCATCTCCACTGCACGCCATTTTTGTTCATTCTTTTGATTGTTTGTTCCGATCAACG	0,618878417		C913962.1	U	IN_GENOME	YES	No hits	NHF	ACTCCATCTCCACTGCACGCCATTTTTGTTCATTCTTTTGATTGTTTGTTCCGATCAACG	-	Smp_scaff000039_154629_155147	0	-	-	-	-	-	-	No match	C913962.1	U			-	-	-	-	No hits	-	-	-	0	No hits	-		*	[ Smp_scaff000039|60|155025|155085 PERFECT (60/0/0 qgap/0 tgap/+) ]	-0,615745442	-0,895554158	-0,396144516	-0,629388212	-2,005142488	-2,402415334	-0,62168467
153	50	Q2_P28899	C902858.1	none	GGCAAACACAAAATATTACATACTGTAACGTTTCGTACACAAAAGCTCTTAATGATAGGG	0,381619918		C902858.1	U	IN_GENOME	YES	No hits	NHF	GGCAAACACAAAATATTACATACTGTAACGTTTCGTACACAAAAGCTCTTAATGATAGGG	-	-	0	Smp_169850	C	-	-	-	-	S. mansoni Gene Predictions	Smp_169850	C		X	hypothetical protein	-	|Hypothetical (gi:256087305) [0.0/100%]||Sjp (gi:76153430) [1e-70/30%]||Hypothetical (gi:91091004) [3e-09/29%]||(gi:251764810) RecName: Full=Lateral signaling target protein 2 homolog [2e-07/27%]||(gi:158291932) AGAP003678-PA [Anopheles gambiae str. PEST]	-	No hits	55741864	NP_066023.1	0,0002	0,19	zinc finger, FYVE domain containing 28 [Homo sapiens]	|F GO:0003824|	Q2_P15293,Q2_P35216,Q2_P13881,Q2_P33750,Q2_P40012,Q2_P09167,Q2_P36458,Q2_P16217,Q2_P28899	*	[ Smp_scaff000403|60|5365|5425 PERFECT (60/0/0 qgap/0 tgap/+) ]	-0,548331513	-0,795697083	0,520772976	-0,590731292	-2,266266577	-2,695555182	-0,61628028
301	29	Q2_P26981	C812755.1	none	CTGGGGTTAGGGTTCAATTTACTCCCACTAATAATGGAGATAATAATATGTTGTCTTGTT	0,52062511		C812755.1	U	IN_GENOME	YES	No hits	NHF	CTGGGGTTAGGGTTCAATTTACTCCCACTAATAATGGAGATAATAATATGTTGTCTTGTT	-	-	0	Smp_003140.1	C	-	-	-	-	S. mansoni Gene Predictions	Smp_003140.x	C	X		sorting nexin, putative	-	|(gi:256070897) sorting nexin [Schistosoma mansoni] [0.0/100%]||(gi:226477898) Sorting nexin-6 [Schistosoma japonicum] [0.0/99%]||Sjp (gi:56752637) [0.0/99%]||Hypothetical (gi:260830377) [e-109/98%]||(gi:149725423) PREDICTED: sorting nexin 32 [Equus cabal	-	No hits	72534838	NP_689973.2	1,00E-105	0,98	sorting nexin 6B [Homo sapiens]	|F GO:0005515|		*	[ Smp_scaff000005|60|367774|367834 PERFECT (60/0/0 qgap/0 tgap/-) ]	-1,032118574	-1,096629227	-0,821071936	-0,902563196	-1,050265258	-1,655893973	-0,426863674
204	68	Q2_P26049	C811404.1	none	CACCACCACTATCAAGTAATACATCAAATATACTATACTGTGGTGCCAGGTCATTTAATC	0,406858709		C811404.1	U	IN_GENOME	YES	No hits	{gi|300121191 unnamed protein product [Blastocystis hominis] (0.28/cov=32%/id=42%)}	CACCACCACTATCAAGTAATACATCAAATATACTATACTGTGGTGCCAGGTCATTTAATC	-	-	0	Smp_130690	C	-	-	gi|300121191	C	S. mansoni Gene Predictions	Smp_130690	C		X	zinc finger protein, putative	-	|(gi:256073423) zinc finger protein [Schistosoma mansoni] [0.0/100%]||Sjp (gi:56758806) [1e-53/7%]||(gi:291227362) PREDICTED: zinc finger, SWIM-type containing 5-like [Saccoglossus kowalevskii] [5e-39/20%]||(gi:118094551) PREDICTED: similar to Zinc finger	-	gi|300121191 unnamed protein product [Blastocystis hominis] (0.28/cov=32%/id=42%)	210147522	NP_065979.1	1,00E-39	0,21	zinc finger, SWIM-type containing 6 [Homo sapiens]	|F GO:0008270|	Q2_P19705,Q2_P16300,Q2_P12196,Q2_P01072,Q2_P36906,Q2_P16609,Q2_P17027,Q2_P37385,Q2_P11397,Q2_P23475,Q2_P04081,Q2_P04671,Q2_P24201,Q2_P23273,Q2_P26049,Q2_P06471,Q2_P32010	*	[ Smp_scaff000027|60|403124|403184 PERFECT (60/0/0 qgap/0 tgap/+) ]	-0,394654362	-0,467956366	-0,751139797	-0,730217709	-1,76998605	-2,029247252	-1,076734221
423	43	Q2_P18294	C800469.1	SJCHGC06283 protein [Schistosoma japonicum] ||PREDICTED: similar to ENSANGP00000020417 [Apis mellifera] ||translation initiation factor 4A-like protein [Echinococcus multilocularis] ||ENSANGP00000020417 [Anopheles gambiae str. PEST] ref|XP_312776.2| ENSAN	GATGAAATGCCAATGAACGTTTCAGACCTTGTATAATTCTTGGCATTCTTTTCGTACTTT	0,479910333	*	C800469.1	U	IN_GENOME	YES	No hits	{gi|256077147 DEAD box ATP-dependent RNA helicase [Schistosoma mansoni] DEAD box ATP-dependent RNA helicase, putative [Schistosoma mansoni] (0.0/cov=93%/id=100%)}{gi|56756857 SJCHGC06283 protein [Schistosoma japonicum] (0.0/cov=94%/id=98%)}{gi|156405006 p	GATGAAATGCCAATGAACGTTTCAGACCTTGTATAATTCTTGGCATTCTTTTCGTACTTT	-	-	0	Smp_034190.2	U	Sjc_0055030	U	gi|256077147	U	S. mansoni Gene Predictions	Smp_034190.x	U			DEAD box ATP-dependent RNA helicase, putative	Sjp 0055030|ko:K03257 translation initiation factor eIF-4A, putative	|(gi:256077147) DEAD box ATP-dependent RNA helicase [Schistosoma mansoni] [0.0/100%]||Sjp (gi:56756857) [0.0/100%]||(gi:156405006) predicted protein [Nematostella vectensis] [0.0/97%]||(gi:307208568) Eukaryotic initiation factor 4A-III [Harpegnathos salta	|Sjp (gi:56756857) [0.0/99%]||(gi:256077147) DEAD box ATP-dependent RNA helicase [Schistosoma mansoni] [0.0/99%]||(gi:48136057) PREDICTED: similar to eIF4AIII CG7483-PA isoform 1 [Apis mellifera] [0.0/99%]||(gi:156405006) predicted protein [Nematostella v	gi|256077147 DEAD box ATP-dependent RNA helicase [Schistosoma mansoni] DEAD box ATP-dependent RNA helicase, putative [Schistosoma mansoni] (0.0/cov=93%/id=100%)	7661920	NP_055555.1	0	0,97	eukaryotic translation initiation factor 4A, isoform 3 [Homo sapiens]	|F GO:0008026|			[ Smp_scaff007209|60|31|91 PERFECT (60/0/0 qgap/0 tgap/+) ][ Smp_scaff000076|60|408795|408855 PERFECT (60/0/0 qgap/0 tgap/+) ][ Smp_scaff000357|60|33881|33941 PERFECT (60/0/0 qgap/0 tgap/-) ]	-0,546368603	0,689109367	-1,033052497	-0,058366411	-1,52744535	-2,444903436	-1,585737256
209	30	Q2_P00218	C800677.1	none	AAATGACATTCGCATAAACATATGAGCGAACACAATACGTTACTACGCAATTCAACGAAG	0,379378467		C800677.1	C	IN_GENOME	YES	No hits	{gi|256089023 tyrosine kinase [Schistosoma mansoni] tyrosine kinase [Schistosoma mansoni] (e-121/cov=93%/id=99%)}{gi|47216673 unnamed protein product [Tetraodon nigroviridis] (0.22/cov=71%/id=27%)}{gi|242022532 conserved hypothetical protein [Pediculus hu	AAATGACATTCGCATAAACATATGAGCGAACACAATACGTTACTACGCAATTCAACGAAG	-	-	0	Smp_175590	U	-	-	gi|256089023	U	S. mansoni Gene Predictions	Smp_175590	C			tyrosine kinase	-	|(gi:256089023) tyrosine kinase [Schistosoma mansoni] [0.0/100%]||(gi:75017411) RecName: Full=Fibroblast growth factor receptor 2; Short=DjFgfr2; Short=FGFR-2; AltName: Full=DjPTK1; Flags: Precursor DjFGFR2 [Dugesia japonica] [7e-27/23%]||(gi:3395377) rec	-	gi|256089023 tyrosine kinase [Schistosoma mansoni] tyrosine kinase [Schistosoma mansoni] (e-121/cov=93%/id=99%)	13112048	NP_075254.1	3,00E-23	0,24	fibroblast growth factor receptor 3 isoform 2 precursor [Homo sapiens]	|F GO:0005524|	Q2_P00218,Q2_P18464,Q2_P28726,Q2_P10471,Q2_P09006,Q2_P30249	*	[ Smp_scaff000604|60|148758|148818 PERFECT (60/0/0 qgap/0 tgap/-) ]	-0,610612462	-0,899432989	0,710569242	0,402441199	-3,503352824	-1,456370479	-1,053190265
136	41	Q2_P40108	JAP11508.C	SJCHGC09009 protein [Schistosoma japonicum] ||PREDICTED: similar to CG7704-PA [Strongylocentrotus purpuratus] ||	ACCGGTGGTTGGGATGATACAATACAAATATGGGACGATCGGTATTTACATTCTTTATGG	0,412066616	*	JAP11508.C	U	OUT_GENOME	YES	|(gi:256078639) 100%||Sjp (gi:76154757) 100%||(gi:226479078) WD40-like domain-containing protein [Schistosoma japonicum] 100%||(gi:159113477) WD-40 repeat protein [Giardia lamblia ATCC 50803] 70%||(gi:253744958) WD-40 repeat protein [Giardia intestinalis	{gi|76154757 SJCHGC09009 protein [Schistosoma japonicum] (e-132/cov=55%/id=100%)}{gi|256078639 hypothetical protein [Schistosoma mansoni] hypothetical protein [Schistosoma mansoni] (2e-96/cov=55%/id=77%)}{gi|198422177 PREDICTED: similar to predicted prote	ACCGGTGGTTGGGATGATACAATACAAATATGGGACGATCGGTATTTACATTCTTTATGG	-	-	0	-	-	-	-	gi|76154757	U	GenBank homolog	gi|76154757	U			-	-	-	-	gi|76154757 SJCHGC09009 protein [Schistosoma japonicum] (e-132/cov=55%/id=100%)	168229161	NP_078811.3	6,00E-06	0,39	coronin 7 [Homo sapiens]	-	Q2_P11285,Q2_P31073,Q2_P38938,Q2_P08816,Q2_P40108,Q2_P28522		[ Smp_scaff000103|60|326481|326541 PERFECT (60/0/0 qgap/0 tgap/+) ]	-1,591587645	-1,570009374	0,220378937	-0,052218924	-2,026030096	-1,365092834	-0,866625847
261	81	Q2_P05464	C810151.1	none	TCTACATAAGATTGATTCCGATTGGTGATTCGCCCTCGAAACGAATTCTTCGCGTCGAGG	0,587671929		C810151.1	C	IN_GENOME	NO	No hits	NHF	TCTACATAAGATTGATTCCGATTGGTGATTCGCCCTCGAAACGAATTCTTCGCGTCGAGG	-	-	0	-	-	-	-	-	-	No match	C810151.1	C			-	-	-	-	No hits	-	-	-	0	No hits	-		*	-	-0,261975912	-0,820370237	-0,37320734	-0,702628102	-2,646802744	-2,480638707	-0,115465475
90	8	Q2_P03712	C807041.1	SJCHGC09505 protein [Schistosoma japonicum] ||PREDICTED: similar to UPF0120 protein DKFZp564C186 [Canis familiaris] ||PREDICTED: similar to Nucleolar complex protein 2 homolog (NOC2 protein homolog) isoform 2 [Bos taurus] ||hypothetical protein LOC419433	CTACCATTCTGGCAATTCTATGTACAACATAAACAAATTCGTTTTAACGAGTTGAATCGC	0,48379641	*	C807041.1	C	IN_GENOME	YES	|(gi:256082275) yeast nucleolar complex [Schistosoma mansoni] 100%|	{gi|256082275 yeast nucleolar complex [Schistosoma mansoni] yeast nucleolar complex, putative [Schistosoma mansoni] (e-101/cov=88%/id=90%)}{gi|76156557 SJCHGC09505 protein [Schistosoma japonicum] (4e-54/cov=49%/id=89%)}{gi|194208199 PREDICTED: nucleolar c	CTACCATTCTGGCAATTCTATGTACAACATAAACAAATTCGTTTTAACGAGTTGAATCGC	-	-	0	Smp_154980	C	Sjc_0066670	C	gi|256082275	C	S. mansoni Gene Predictions	Smp_154980	U			yeast nucleolar complex, putative	Sjp 0066670|Nucleolar complex protein 2 homolog, putative	|(gi:256082275) yeast nucleolar complex [Schistosoma mansoni] [0.0/100%]||Sjp (gi:76156557) [4e-94/35%]||(gi:73956454) PREDICTED: similar to UPF0120 protein DKFZp564C186 [Canis familiaris] [1e-58/61%]||(gi:194208199) PREDICTED: nucleolar complex associate	|(gi:256082275) yeast nucleolar complex [Schistosoma mansoni] [0.0/96%]||Sjp (gi:76156557) [e-111/42%]||(gi:73956454) PREDICTED: similar to UPF0120 protein DKFZp564C186 [Canis familiaris] [1e-54/74%]||(gi:194208199) PREDICTED: nucleolar complex associated	gi|256082275 yeast nucleolar complex [Schistosoma mansoni] yeast nucleolar complex, putative [Schistosoma mansoni] (e-101/cov=88%/id=90%)	157694511	NP_056473.2	4,00E-56	0,61	nucleolar complex associated 2 homolog [Homo sapiens]	|C GO:0005634|	Q2_P40658,Q2_P28760,Q2_P21730,Q2_P03712,Q2_P09035		[ Smp_scaff000179|60|316767|316827 PERFECT (60/0/0 qgap/0 tgap/+) ]	-1,243506595	-1,431916608	-0,560942627	-0,693005166	-2,431226242	-1,64338647	0,018507935
169	71	Q2_P37991	C919791.1	none	ATGGTCATCAACATAGTGGTACTTTGTTACAACCACGTTCATCTTCTGATTCTTCATCGA	0,36256233	*	C919791.1	U	IN_GENOME	YES	No hits	{gi|256053303 hypothetical protein [Schistosoma mansoni] expressed protein [Schistosoma mansoni] (7e-27/cov=46%/id=84%)}	ATGGTCATCAACATAGTGGTACTTTGTTACAACCACGTTCATCTTCTGATTCTTCATCGA	-	-	0	Smp_176780	U	-	-	gi|256053303	U	S. mansoni Gene Predictions	Smp_176780	U			hypothetical protein	-	|Hypothetical (gi:256053303) [e-160/100%]|	-	gi|256053303 hypothetical protein [Schistosoma mansoni] expressed protein [Schistosoma mansoni] (7e-27/cov=46%/id=84%)	-	-	-	0	No hits	|C GO:0016020|	Q2_P28096,Q2_P17522,Q2_P37991		[ Smp_scaff000625|60|195526|195586 PERFECT (60/0/0 qgap/0 tgap/-) ]	-1,563254644	-1,313793479	-0,692377007	-0,714944093	-1,870304462	-1,843850372	-0,130473837
303	29	Q2_P28676	C902545.1	none	CCAACTTCGATCAATTCATGGTAAAGCGTGATAATCATAAAATGTCATTGGTCAAAACAG	0,778716173		C902545.1	U	IN_GENOME	YES	No hits	NHF	CCAACTTCGATCAATTCATGGTAAAGCGTGATAATCATAAAATGTCATTGGTCAAAACAG	-	Smp_scaff000629_1051573_1052039	0	-	-	-	-	-	-	No match	C902545.1	U			-	-	-	-	No hits	-	-	-	0	No hits	-		*	[ Smp_scaff000629|60|1051975|1052035 PERFECT (60/0/0 qgap/0 tgap/+) ]	-0,515412026	-0,886674951	-0,615432722	-1,407495105	-1,744495785	-1,235090814	-0,423650271
199	76	Q2_P07421	C812897.1	none	CAATTATCAGCTTCTGTAGATACAGCTGCACCAGTTCAACCAAATATAGCTAATCAATTA	0,369095333	*	C812897.1	C	IN_GENOME	YES	|(gi:256072504) polybromo-1 [Schistosoma mansoni] 100%|	{gi|256072504 polybromo-1 [Schistosoma mansoni] polybromo-1, putative [Schistosoma mansoni] (2e-43/cov=50%/id=98%)}{gi|221116329 PREDICTED: similar to predicted protein, partial [Hydra magnipapillata] (0.89/cov=43%/id=39%)}	CAATTATCAGCTTCTGTAGATACAGCTGCACCAGTTCAACCAAATATAGCTAATCAATTA	-	-	0	Smp_128120	C	-	-	gi|256072504	C	S. mansoni Gene Predictions	Smp_128120	U			polybromo-1, putative	-	|(gi:256072504) polybromo-1 [Schistosoma mansoni] [0.0/100%]||(gi:291239223) PREDICTED: polybromo 1-like [Saccoglossus kowalevskii] [e-131/57%]||(gi:307180267) Protein polybromo-1 [Camponotus floridanus] [e-130/58%]||(gi:307207938) Protein polybromo-1 [Ha	-	gi|256072504 polybromo-1 [Schistosoma mansoni] polybromo-1, putative [Schistosoma mansoni] (2e-43/cov=50%/id=98%)	41281917	NP_851385.1	1,00E-127	0,57	polybromo 1 isoform 4 [Homo sapiens]	|F GO:0003677|	Q2_P18817,Q2_P31279,Q2_P11487,Q2_P31173,Q2_P25469,Q2_P07421,Q2_P27060,Q2_P05521,Q2_P11388		[ Smp_scaff000018|60|561868|561928 PERFECT (60/0/0 qgap/0 tgap/-) ]	-0,902723199	-1,538967468	-1,259265185	0,341862911	-2,110678193	-0,696723752	0,239668906
183	68	Q2_P13922	C911452.1	none	CAGGATTCAGAGTAACAGGGACGAATATGGAAGTTTTTAAATACATTATATGATGGTGGT	0,427825559		C911452.1	C	IN_GENOME	YES	No hits	NHF	CAGGATTCAGAGTAACAGGGACGAATATGGAAGTTTTTAAATACATTATATGATGGTGGT	-	-	0	Smp_019790	U	-	-	-	-	S. mansoni Gene Predictions	Smp_019790	C		X	tyrosine kinase	-	|(gi:256074232) tyrosine kinase [Schistosoma mansoni] [0.0/100%]||(gi:18369833) receptor tyrosine kinase [Schistosoma mansoni] [0.0/99%]||(gi:291278189) venus kinase receptor 2 [Schistosoma mansoni] [0.0/86%]||(gi:256081721) tyrosine kinase [Schistosoma m	-	No hits	119395736	NP_000199.2	3,00E-47	0,18	insulin receptor isoform Long precursor [Homo sapiens]	|F GO:0005524|	Q2_P13922,Q2_P33793,Q2_P18695,Q2_P16863,Q2_P28162,Q2_P29027,Q2_P11534,Q2_P41455,Q2_P23146,Q2_P11041	*	[ Smp_scaff000037|60|681186|681246 PERFECT (60/0/0 qgap/0 tgap/+) ]	-1,69294802	-1,497985788	-0,274474781	-1,408286276	-2,331405744	-1,231352963	0,245766396
442	4	Q2_P40647	JAP03597.C	SJCHGC07299 protein [Schistosoma japonicum] ||	GTGGAAGAGTTTATTAAGAAGTCAGGTGGATTGGAAGCTGTTAAAAATGATATACCTGAA	0,439267147	*	JAP03597.C	C	OUT_GENOME	YES	No hits	{gi|56756032 SJCHGC07299 protein [Schistosoma japonicum] (1e-55/cov=40%/id=100%)}	GTGGAAGAGTTTATTAAGAAGTCAGGTGGATTGGAAGCTGTTAAAAATGATATACCTGAA	-	-	0	-	-	-	-	gi|56756032	C	GenBank homolog	gi|56756032	U			-	-	-	-	gi|56756032 SJCHGC07299 protein [Schistosoma japonicum] (1e-55/cov=40%/id=100%)	-	-	-	0	No hits	-	Q2_P21023,Q2_P40647,Q2_P37337,Q2_P38566,Q2_P39714,Q2_P27133		[ Smp_scaff000253|60|196217|196277 PERFECT (60/0/0 qgap/0 tgap/-) ]	-0,808719614	-0,425514588	-0,375175526	-0,129246749	-2,204282658	-2,18479623	-1,025852093
252	2	Q2_P06487	C811428.1	none	GAATGGTTGATGTTATTTGATTACGACATAATGCATCATGCACCCATCAACCGATTATAT	0,634783641		C811428.1	C	IN_GENOME	YES	No hits	NHF	GAATGGTTGATGTTATTTGATTACGACATAATGCATCATGCACCCATCAACCGATTATAT	-	-	0	Smp_140330	U	-	-	-	-	S. mansoni Gene Predictions	Smp_140330	C		X	epsin 4/enthoprotin, putative	-	|(gi:256077022) epsin 4/enthoprotin [Schistosoma mansoni] [0.0/100%]||Sjp (gi:76154797) [e-109/42%]||Sjp (gi:56754118) [1e-66/48%]||(gi:221124147) PREDICTED: similar to Clathrin interactor 1 [Hydra magnipapillata] [3e-48/37%]||(gi:198429429) PREDICTED: si	-	No hits	7661968	NP_055481.1	4,00E-45	0,27	epsin 4 [Homo sapiens]	|F GO:0008289|	Q2_P17994,Q2_P26067,Q2_P06487,Q2_P40343	*	[ Smp_scaff000075|60|581938|581998 PERFECT (60/0/0 qgap/0 tgap/+) ]	-1,351338053	-1,1738514	-0,826137008	-0,771863887	-1,284819171	-1,411864781	-0,58015562
425	45	Q2_P39620	JAP05439.C	SJCHGC08984 protein [Schistosoma japonicum] sp|Q5DHJ5|U360_SCHJA UPF0360 protein ||PREDICTED: similar to F46F6.4 [Bos taurus] ||RGD1307682 protein [Rattus norvegicus] ||hypothetical protein LOC56912 [Homo sapiens] dbj|BAB15146.1| unnamed protein product [	CAGTCAGATCCAACAGTACTTAATTTACAATTGAGAGCTTTGTCAAAACAAACTGCAACA	0,410305986	*	JAP05439.C	U	OUT_GENOME	YES	|(gi:256077718) 100%||Sjp (gi:74775252) 90%||(gi:291225934) PREDICTED: UPF0360 protein C11orf60 homolog [Saccoglossus kowalevskii] 85%||(gi:260841216) 85%|	{gi|74775252 RecName: Full=UPF0360 protein SJCHGC08984 SJCHGC08984 protein [Schistosoma japonicum] (e-164/cov=86%/id=90%)}{gi|256077718 hypothetical protein [Schistosoma mansoni] conserved hypothetical protein [Schistosoma mansoni] (e-113/cov=72%/id=76%)}	CAGTCAGATCCAACAGTACTTAATTTACAATTGAGAGCTTTGTCAAAACAAACTGCAACA	-	-	0	-	-	Sjc_0006600	U	gi|74775252	U	S. japonicum Gene Predictions	Sjc_0006600	U			-	Sjp 0006600|similar to UPF0360 protein C11orf60, putative	-	|Sjp (gi:74775252) [8e-90/108%]||(gi:256077718) [6e-72/71%]||(gi:291225934) PREDICTED: UPF0360 protein C11orf60 homolog [Saccoglossus kowalevskii] [7e-52/69%]||(gi:260841216) [2e-51/68%]||(gi:115947034) [7e-51/68%]|	gi|74775252 RecName: Full=UPF0360 protein SJCHGC08984 SJCHGC08984 protein [Schistosoma japonicum] (e-164/cov=86%/id=90%)	21361820	NP_064538.2	2,00E-47	0,69	IFT46 [Homo sapiens]	-	Q2_P39620		[ Smp_scaff000090|60|900260|900320 PERFECT (60/0/0 qgap/0 tgap/+) ]	-1,847660916	-1,883972331	-0,591178611	-1,269845688	-2,009846792	-1,696837619	1,149171929
420	19	Q2_P21273	C804607.1	none	GAGTCAGATTTTTAAGTTCAATCTTGCGAAAAGCGAGATAAATATCTTCGAGTCGTTTCT	0,326917152	*	C804607.1	U	IN_GENOME	YES	No hits	NHF	GAGTCAGATTTTTAAGTTCAATCTTGCGAAAAGCGAGATAAATATCTTCGAGTCGTTTCT	-	Smp_scaff000600_30069_30394	0	-	-	-	-	-	-	No match	C804607.1	U			-	-	-	-	No hits	239757058	XP_001714622.2	0,27	0,24	PREDICTED: hypothetical protein [Homo sapiens]	-			[ Smp_scaff000600|60|30201|30261 PERFECT (60/0/0 qgap/0 tgap/-) ]	-0,435977054	-0,647779037	-0,499434221	-0,638732347	-1,699010812	-2,055799575	-0,994580981
76	67	Q2_P05613	C810353.1	none	GTCGTGTACCCTGTTTTTTATGTTTATTGCATTCTTCCTCCAATGACTTAAGAAGAATAG	0,458755126	*	C810353.1	C	IN_GENOME	YES	No hits	NHF	GTCGTGTACCCTGTTTTTTATGTTTATTGCATTCTTCCTCCAATGACTTAAGAAGAATAG	-	-	0	Smp_173010	C	-	-	-	-	S. mansoni Gene Predictions	Smp_173010	U	X		dro/myosuppressin receptor, putative	-	|(gi:256052984) dro/myosuppressin receptor [Schistosoma mansoni] [0.0/100%]||(gi:242013230) class A rhodopsin-like G-protein coupled receptor GPRmys, putative [Pediculus humanus corporis] [1e-38/96%]||(gi:197209958) neuropeptide receptor A8 [Bombyx mori]	-	No hits	5031627	NP_005499.1	0,004	0,31	chemokine (C-C motif) receptor 4 [Homo sapiens]	|C GO:0016021|			[ Smp_scaff000508|60|111517|111577 PERFECT (60/0/0 qgap/0 tgap/-) ]	-1,124890533	-1,170345958	-0,665978311	-0,593545028	-1,00393526	-1,211400822	-1,095977692
230	31	Q2_P04302	C808078.1	none	TAAAACAAGGGTGAAGACAACCATTTCAACCCACTGTATTGCTGCAAAGCGCTCCCGCCT	0,436608989		C808078.1	C	IN_GENOME	YES	No hits	NHF	TAAAACAAGGGTGAAGACAACCATTTCAACCCACTGTATTGCTGCAAAGCGCTCCCGCCT	-	-	0	Smp_136590.2	U	-	-	-	-	S. mansoni Gene Predictions	Smp_136590.x	C		X	hypothetical protein	-	|Hypothetical (gi:256075607) [3e-31/100%]||Hypothetical (gi:226471836) [2e-20/100%]|	-	No hits	-	-	-	0	No hits	|C GO:0016021|		*	[ Smp_scaff000054|60|378591|378651 PERFECT (60/0/0 qgap/0 tgap/+) ]	-1,07607432	-0,725251036	-1,395062102	-1,016098218	-1,401918066	-1,021246797	-0,722556932
316	25	Q2_P19953	C802802.1	unc-13 homolog B (C. elegans) [Homo sapiens] emb|CAH71208.1| unc-13 homolog B (C. elegans) [Homo sapiens] emb|CAH73361.1| unc-13 homolog B (C. elegans) [Homo sapiens] ||PREDICTED: similar to UNC13 (C. elegans)-like isoform 16 [Bos taurus] ||PREDICTED: sim	CGATTCATGTCGATCTCTTTCGTCATCCTTCACATGGAGAGCATAAAGTTACTATAACTG	0,465287043	*	C802802.1	U	IN_GENOME	YES	|(gi:256084371) unc-13 (munc13) [Schistosoma mansoni] 100%|	{gi|256084371 unc-13 (munc13) [Schistosoma mansoni] unc-13 (munc13), putative [Schistosoma mansoni] (3e-68/cov=90%/id=98%)}{gi|260829505 hypothetical protein BRAFLDRAFT_102486 [Branchiostoma floridae] hypothetical protein BRAFLDRAFT_102486 [Branchiostoma	CGATTCATGTCGATCTCTTTCGTCATCCTTCACATGGAGAGCATAAAGTTACTATAACTG	-	-	0	Smp_161320	U	Sjc_0041290	U	gi|256084371	U	S. mansoni Gene Predictions	Smp_161320	U		X	unc-13 (munc13), putative	Sjp 0041290|Protein unc-13 homolog B, putative	|(gi:256084371) unc-13 (munc13) [Schistosoma mansoni] [0.0/100%]||(gi:114624350) PREDICTED: UNC13 (C. elegans)-like isoform 1 [Pan troglodytes] [0.0/92%]||(gi:119605031) hCG1777163 [Homo sapiens] [0.0/93%]||(gi:124487233) protein unc-13 homolog B isoform	|(gi:195450617) GK13659 [Drosophila willistoni] [0.0/66%]||(gi:195133966) GI14058 [Drosophila mojavensis] [0.0/66%]||(gi:195175443) GL15609 [Drosophila persimilis] [0.0/63%]||(gi:300794733) protein unc-13 homolog B [Bos taurus] [0.0/64%]||(gi:296233254) P	gi|256084371 unc-13 (munc13) [Schistosoma mansoni] unc-13 (munc13), putative [Schistosoma mansoni] (3e-68/cov=90%/id=98%)	110611226	NP_006368.3	1,00E-136	0,62	UNC13 (C. elegans)-like [Homo sapiens]	|C GO:0008021|	Q2_P19953		[ Smp_scaff000247||85288|85348 (59/1/0 qgap/0 tgap/+) ]	-2,221254582	-2,045519815	0,21493526	-0,348313371	-1,714172021	-1,911939226	0,147266187
271	24	Q2_P20966	C804195.1	SJCHGC05729 protein [Schistosoma japonicum] ||ribosomal protein L11e [Scarabaeus laticollis] ||ribosomal protein L11 [Ixodes scapularis] ||ribosomal protein L11e [Curculio glandium] ||PREDICTED: similar to ribosomal protein L11 [Apis mellifera] ||	TCTACGTCATTTTGGGCAGACCTGGGATGCGCGTGAGATACCGACGTCGTTGTCAAAGCC	0,420694227	*	C804195.1	U	IN_GENOME	YES	No hits	{gi|256080246 60S ribosomal protein L11 [Schistosoma mansoni] 60S ribosomal protein L11, putative [Schistosoma mansoni] (4e-83/cov=78%/id=91%)}{gi|56757906 SJCHGC05729 protein [Schistosoma japonicum] Ribosomal protein L11 [Schistosoma japonicum] Ribosomal	TCTACGTCATTTTGGGCAGACCTGGGATGCGCGTGAGATACCGACGTCGTTGTCAAAGCC	-	-	0	Smp_050940.2	U	Sjc_0203190	U	gi|256080246	U	S. mansoni Gene Predictions	Smp_050940.x	U			60S ribosomal protein L11, putative	Sjp 0203190|ko:K02868 large subunit ribosomal protein L11e, putative	|(gi:256080246) 60S ribosomal protein L11 [Schistosoma mansoni] [2e-75/93%]||(gi:256080248) 60S ribosomal protein L11 [Schistosoma mansoni] [3e-75/93%]||Sjp (gi:56757906) [1e-73/93%]||(gi:226489394) Ribosomal protein L11 [Schistosoma japonicum] [1e-72/93%	|Sjp (gi:56757906) [8e-89/100%]||(gi:226489394) Ribosomal protein L11 [Schistosoma japonicum] [1e-87/100%]||(gi:256080246) 60S ribosomal protein L11 [Schistosoma mansoni] [1e-86/100%]||(gi:226471398) Ribosomal protein L11 [Schistosoma japonicum] [6e-81/92	gi|256080246 60S ribosomal protein L11 [Schistosoma mansoni] 60S ribosomal protein L11, putative [Schistosoma mansoni] (4e-83/cov=78%/id=91%)	15431290	NP_000966.2	9,00E-61	0,89	ribosomal protein L11 [Homo sapiens]	|F GO:0019843|			[ Smp_scaff000129|60|1071739|1071835 PERFECT_SPL (60/0/0 qgap/1 tgap/+) ]	-0,841601614	-1,873779833	-0,100222383	-0,032193657	-1,941210534	-0,726445706	-0,175235216
327	83	Q2_P05264	C809702.1	none	GACTGCAAACCTATTAACACTCATACATCTATGCCGTATATTGTGTAAAATGTATGGTGA	0,390890266	*	C809702.1	C	IN_GENOME	YES	No hits	{gi|169205963 PREDICTED: hypothetical protein, partial [Homo sapiens] (0.057/cov=77%/id=20%)}{gi|296210162 PREDICTED: hypothetical protein LOC100399580, partial [Callithrix jacchus] (0.22/cov=49%/id=28%)}{gi|194882161 GG20703 [Drosophila erecta] GG20703 [	GACTGCAAACCTATTAACACTCATACATCTATGCCGTATATTGTGTAAAATGTATGGTGA	-	-	0	Smp_171600	C	-	-	gi|169205963	C	S. mansoni Gene Predictions	Smp_171600	U			hypothetical protein	-	|Hypothetical (gi:256087849) [e-161/100%]|	-	gi|169205963 PREDICTED: hypothetical protein, partial [Homo sapiens] (0.057/cov=77%/id=20%)	-	-	-	0	No hits	-			[ Smp_scaff000425|60|75255|75315 PERFECT (60/0/0 qgap/0 tgap/+) ]	-0,638803236	-0,953099737	-0,303455639	-0,620056426	-1,769002763	-2,325149078	-0,434190719
464	26	Q2_P19979	C802838.1	similar to NM_075460 Y60A3A [Schistosoma japonicum] ||Hypothetical protein CBG24517 [Caenorhabditis briggsae] ||Hypothetical protein Y60A3A.9 [Caenorhabditis elegans] ref|NP_507861.1| Y60A3A.9 [Caenorhabditis elegans] ||ENSANGP00000026678 [Anopheles gambi	AAATAGCTACAAAGGATAGATTAAACGATATTCAGCTTCGGGTTCGTCAGCTACTTGATC	0,547130046	*	C802838.1	U	IN_GENOME	YES	|(gi:226472610) Transmembrane emp24 domain-containing protein 4 precursor [Schistosoma japonicum] 100%||(gi:226472608) Transmembrane emp24 domain-containing protein 4 precursor [Schistosoma japonicum] 100%||(gi:256084498) transmembrane transport protein [	{gi|256084498 transmembrane transport protein [Schistosoma mansoni] transmembrane transport protein, putative [Schistosoma mansoni] (9e-80/cov=90%/id=98%)}{gi|226472608 Transmembrane emp24 domain-containing protein 4 precursor [Schistosoma japonicum] (8e-	AAATAGCTACAAAGGATAGATTAAACGATATTCAGCTTCGGGTTCGTCAGCTACTTGATC	-	-	0	Smp_072950	U	Sjc_0206720	U	gi|256084498	U	S. mansoni Gene Predictions	Smp_072950	U			transmembrane transport protein, putative	Sjp 0206720|Transmembrane emp24 domain-containing protein 4 precursor, putative	|(gi:256084498) transmembrane transport protein [Schistosoma mansoni] [e-113/100%]||(gi:226472608) Transmembrane emp24 domain-containing protein 4 precursor [Schistosoma japonicum] [e-105/98%]||Hypothetical (gi:189503060) [e-105/98%]||(gi:226472610) Trans	|(gi:226472608) Transmembrane emp24 domain-containing protein 4 precursor [Schistosoma japonicum] [e-111/100%]||(gi:189503060) [e-110/99%]||(gi:226472610) Transmembrane emp24 domain-containing protein 4 precursor [Schistosoma japonicum] [e-110/99%]||(gi:2	gi|256084498 transmembrane transport protein [Schistosoma mansoni] transmembrane transport protein, putative [Schistosoma mansoni] (9e-80/cov=90%/id=98%)	33457308	NP_872353.2	2,00E-57	0,97	transmembrane emp24 protein transport domain containing 4 [Homo sapiens]	|P GO:0015031|	Q2_P27360,Q2_P19979		[ Smp_scaff000251|60|27483|27543 PERFECT (60/0/0 qgap/0 tgap/-) ]	-0,188920831	-1,973104993	-0,170954289	0,455020273	-2,279596841	-1,48157349	-0,96853606
523	59	Q2_P34629	C913027.1	SJCHGC01365 protein [Schistosoma japonicum] ||PREDICTED: similar to solute carrier family 25 member 27 [Strongylocentrotus purpuratus] ||novel protein (zgc:63899) [Danio rerio] ref|XP_691600.1| PREDICTED: similar to solute carrier family 25 member 27 [D	TTATTCCAAAACAGAAACTATCTGCCATGGAAAAAACGAGCACTGAACTAATTCAGGAGA	0,423384352	*	C913027.1	U	IN_GENOME	YES	|(gi:256069787) mitochondrial uncoupling protein [Schistosoma mansoni] 100%|	{gi|256069787 mitochondrial uncoupling protein [Schistosoma mansoni] mitochondrial uncoupling protein, putative [Schistosoma mansoni] (7e-77/cov=80%/id=91%)}{gi|56756835 SJCHGC01365 protein [Schistosoma japonicum] (3e-55/cov=80%/id=68%)}{gi|72012589 PREDI	TTATTCCAAAACAGAAACTATCTGCCATGGAAAAAACGAGCACTGAACTAATTCAGGAGA	-	-	0	Smp_193410	U	-	-	gi|256069787	U	S. mansoni Gene Predictions	Smp_193410	U		X	mitochondrial uncoupling protein, putative	-	|(gi:256069787) mitochondrial uncoupling protein [Schistosoma mansoni] [e-161/100%]||Sjp (gi:56756835) [7e-77/65%]||(gi:193678839) PREDICTED: similar to AGAP009603-PA [Acyrthosiphon pisum] [2e-37/100%]||(gi:157115557) mitochondrial uncoupling protein [Aed	-	gi|256069787 mitochondrial uncoupling protein [Schistosoma mansoni] mitochondrial uncoupling protein, putative [Schistosoma mansoni] (7e-77/cov=80%/id=91%)	108860679	NP_004268.3	3,00E-34	1,05	solute carrier family 25, member 27 [Homo sapiens]	|F GO:0005509|	Q2_P34629		[ Smp_scaff018667|60|8639|8699 PERFECT (60/0/0 qgap/0 tgap/+) ]	-0,157524187	-0,165424538	-0,093720074	-0,968802429	-1,385228606	-0,048069092	-2,548246917
502	6	Q2_P26772	C812456.1	similar to GenBank Accession Number AJ279092 cathepsin L1 in Fasciola hepatica [Schistosoma japonicum] ||SJCHGC06860 protein [Schistosoma japonicum] ||SJCHGC02869 protein [Schistosoma japonicum] ||secreted cathepsin L 1 [Fasciola hepatica] ||cathepsin L [	GTTCAGATGTGGTTGTTCAATCCATTGGTTATAAATTTCACCGACATGGTTATGAAACAA	0,447640619	*	C812456.1	U	IN_GENOME	YES	|(gi:226470466) Cathepsin L-like proteinase precursor [Schistosoma japonicum] 100%||(gi:226470464) Cathepsin L-like proteinase precursor [Schistosoma japonicum] 100%||(gi:226470462) Cathepsin L-like proteinase precursor [Schistosoma japonicum] 100%||(gi:2	{gi|29840885 SJCHGC02868 protein [Schistosoma japonicum] (1e-94/cov=98%/id=67%)}{gi|226470466 Cathepsin L-like proteinase precursor [Schistosoma japonicum] (2e-94/cov=98%/id=66%)}{gi|226470464 Cathepsin L-like proteinase precursor [Schistosoma japonicum]	GTTCAGATGTGGTTGTTCAATCCATTGGTTATAAATTTCACCGACATGGTTATGAAACAA	-	-	0	-	-	-	-	gi|29840885	U	GenBank homolog	gi|29840885	U			-	-	-	-	gi|29840885 SJCHGC02868 protein [Schistosoma japonicum] (1e-94/cov=98%/id=67%)	23110962	NP_004070.3	1,00E-57	0,98	cathepsin S preproprotein [Homo sapiens]	|GO:0004175||GO:0004197||GO:0005576||GO:0006508|	Q2_P26772,Q2_P38171		[ Smp_scaff010820|60|1667|1727 PERFECT (60/0/0 qgap/0 tgap/-) ]	-0,827589703	-0,801828514	-0,409480952	-0,247992783	-1,671942393	-1,409974643	-1,372888677
344	61	Q2_P41226	JAP08357.C	SJCHGC08665 protein [Schistosoma japonicum] ||	GGATAACGCATATGTACTTGCATTGGTCTATGGGTATTCGATGTTGATTGTAATTCATTT	0,665425386		JAP08357.C	C	OUT_GENOME	YES	|(gi:256088628) zinc finger protein [Schistosoma mansoni] 100%|	{gi|76153796 SJCHGC08665 protein [Schistosoma japonicum] (e-130/cov=95%/id=95%)}{gi|256088628 zinc finger protein [Schistosoma mansoni] zinc finger protein, putative [Schistosoma mansoni] (2e-46/cov=104%/id=45%)}	GGATAACGCATATGTACTTGCATTGGTCTATGGGTATTCGATGTTGATTGTAATTCATTT	-	-	0	-	-	Sjc_0002540	U	gi|76153796	U	S. japonicum Gene Predictions	Sjc_0002540	C			-	Sjp 0002540|Protein TIS11, putative	-	|Sjp (gi:76153796) [e-127/64%]||(gi:256088628) zinc finger protein [Schistosoma mansoni] [2e-98/103%]||(gi:256085881) acetyl-CoA carboxylase; methylcrotonyl-CoA carboxylase [Schistosoma mansoni] [2e-19/29%]||(gi:256085879) acetyl-CoA carboxylase; methylcr	gi|76153796 SJCHGC08665 protein [Schistosoma japonicum] (e-130/cov=95%/id=95%)	15812180	NP_004917.2	6,00E-12	0,18	butyrate response factor 1 [Homo sapiens]	-	Q2_P41226	*	[ Smp_scaff000580|60|15035|15095 PERFECT (60/0/0 qgap/0 tgap/+) ]	0,284135233	-0,173293899	-1,313796478	-0,939186147	-1,685421616	-1,123485449	-0,9186256
432	12	Q2_P25419	C810174.1	none	CATCCTGTTGCATTAGCTTATAGTCCAGTATGTCACAAGTGAATTGTAACTATATATACC	0,484719075	*	C810174.1	U	IN_GENOME	YES	No hits	NHF	CATCCTGTTGCATTAGCTTATAGTCCAGTATGTCACAAGTGAATTGTAACTATATATACC	-	-	0	Smp_171500	U	-	-	-	-	S. mansoni Gene Predictions	Smp_171500	U	X		hypothetical protein	-	|Hypothetical (gi:256087809) [2e-73/100%]|	-	No hits	-	-	-	0	No hits	-			[ Smp_scaff000423|60|676613|676673 PERFECT (60/0/0 qgap/0 tgap/-) ]	-1,107926341	-0,46377631	-1,892735412	-1,998506653	-0,513120431	0,181977938	-0,796540653
57	12	Q2_P28057	C901639.1	SH2 domain binding protein 1 [Homo sapiens] gb|AAH58914.1| SH2 domain binding protein 1 [Homo sapiens] ||KIAA0155 [Homo sapiens] ||SH2 domain binding protein 1 (tetratricopeptide repeat containing) [Mus musculus] gb|AAC42083.1| phosphoprotein pir||T42719	GATTAAGTATTACAGTTCGTTATAATCAAGCAAGACTTCATGAAGCTCAAGGTAGATCAG	0,393746379	*	C901639.1	U	IN_GENOME	YES	|(gi:256084411) tpr repeat nuclear phosphoprotein [Schistosoma mansoni] 100%|	{gi|256084411 tpr repeat nuclear phosphoprotein [Schistosoma mansoni] tpr repeat nuclear phosphoprotein, putative [Schistosoma mansoni] (e-106/cov=98%/id=99%)}{gi|149631899 PREDICTED: similar to KIAA0155 isoform 2 [Ornithorhynchus anatinus] (1e-44/cov=96%	GATTAAGTATTACAGTTCGTTATAATCAAGCAAGACTTCATGAAGCTCAAGGTAGATCAG	-	-	0	Smp_072370	U	Sjc_0044220	U	gi|256084411	U	S. mansoni Gene Predictions	Smp_072370	U			tpr repeat nuclear phosphoprotein, putative	Sjp 0044220|RNA polymerase-associated protein CTR9 homolog, putative	|(gi:256084411) tpr repeat nuclear phosphoprotein [Schistosoma mansoni] [0.0/100%]||(gi:291190510) RNA polymerase-associated protein CTR9 homolog [Salmo salar] [0.0/77%]||(gi:296217556) PREDICTED: RNA polymerase-associated protein CTR9 homolog [Callithrix	|(gi:256084411) tpr repeat nuclear phosphoprotein [Schistosoma mansoni] [0.0/98%]||(gi:149631899) PREDICTED: similar to KIAA0155 isoform 2 [Ornithorhynchus anatinus] [0.0/80%]||(gi:149631897) PREDICTED: similar to KIAA0155 isoform 1 [Ornithorhynchus anati	gi|256084411 tpr repeat nuclear phosphoprotein [Schistosoma mansoni] tpr repeat nuclear phosphoprotein, putative [Schistosoma mansoni] (e-106/cov=98%/id=99%)	7661950	NP_055448.1	0	0,77	SH2 domain binding protein 1 [Homo sapiens]	|F GO:0005488|	Q2_P32168,Q2_P12361,Q2_P13300,Q2_P18982,Q2_P28057,Q2_P18630,Q2_P09485,Q2_P25239,Q2_P05385,Q2_P22966,Q2_P09468,Q2_P29222		[ Smp_scaff000247|60|671955|672015 PERFECT (60/0/0 qgap/0 tgap/+) ]	-1,526758737	-1,701911819	-0,72408602	-0,936196111	-1,137941709	-1,178291041	-0,188338705
436	81	Q2_P33483	C910882.1	PKG [Aplysia californica] ||PREDICTED: similar to cGMP-dependent protein kinase 2 (CGK 2) (cGKII) (Type II cGMP-dependent protein kinase) [Danio rerio] ||ENSANGP00000013014 [Anopheles gambiae str. PEST] ref|XP_314690.2| ENSANGP00000013014 [Anopheles gambi	CGTCAACAAGAGCACATTTGTTCAGAAAGACAAATAATGTTAGAACTTCGATGTCCATTT	0,397596021	*	C910882.1	U	OUT_GENOME	YES	|(gi:256080865) serine/threonine protein kinase [Schistosoma mansoni] 100%|	{gi|115707222 PREDICTED: similar to cGMP kinase type I alpha [Strongylocentrotus purpuratus] PREDICTED: similar to cGMP kinase type I alpha [Strongylocentrotus purpuratus] (2e-29/cov=95%/id=67%)}{gi|256070727 serine/threonine protein kinase [Schistosoma m	CGTCAACAAGAGCACATTTGTTCAGAAAGACAAATAATGTTAGAACTTCGATGTCCATTT	-	-	0	-	-	-	-	gi|115707222	U	GenBank homolog	gi|115707222	U			-	-	-	-	gi|115707222 PREDICTED: similar to cGMP kinase type I alpha [Strongylocentrotus purpuratus] PREDICTED: similar to cGMP kinase type I alpha [Strongylocentrotus purpuratus] (2e-29/cov=95%/id=67%)	148612818	NP_001091982.1	1,00E-172	1,04	protein kinase, cGMP-dependent, type I isoform 1 [Homo sapiens]	|GO:0005515||GO:0000166||GO:0016358||GO:0004692||GO:0030553||GO:0001764||GO:0005794||GO:0030900||GO:0005524||GO:0016740||GO:0004674||GO:0006468||GO:0007165|	Q2_P33483,Q2_P34272,Q2_P14382,Q2_P20362,Q2_P01507,Q2_P37478,Q2_P23241,Q2_P30011,Q2_P28584,Q2_P03849,Q2_P23203,Q2_P16487,Q2_P36765,Q2_P10239		[ Smp_scaff000143|60|86588|86648 PERFECT (60/0/0 qgap/0 tgap/+) ]	-0,662703072	-1,098032918	-0,620330818	-0,636169817	-0,255950548	-1,171233755	-1,094155713
265	50	Q2_P18469	C800682.1	similar to GenBank Accession Number AF257659 crocalbin-like protein in Homo sapiens [Schistosoma japonicum] ||hypothetical protein LOC394057 [Danio rerio] gb|AAH55227.1| Similar to calumenin [Danio rerio] ||PREDICTED: similar to calumenin precursor [Stron	GGTTCATTTTTAGCCGATCTCTTTTGTGCGCATGCTTGTCATTAATATATTTTGTGATGT	0,478673758	*	C800682.1	U	IN_GENOME	YES	No hits	{gi|256071323 reticulocalbin [Schistosoma mansoni] reticulocalbin, putative [Schistosoma mansoni] (e-172/cov=61%/id=94%)}{gi|256071327 reticulocalbin [Schistosoma mansoni] reticulocalbin, putative [Schistosoma mansoni] (e-152/cov=55%/id=93%)}{gi|29840890	GGTTCATTTTTAGCCGATCTCTTTTGTGCGCATGCTTGTCATTAATATATTTTGTGATGT	-	-	0	Smp_005230.3	U	-	-	gi|256071323	U	S. mansoni Gene Predictions	Smp_005230.x	U			EF hand containing protein	-	|(gi:256071323) reticulocalbin [Schistosoma mansoni] [e-172/100%]||(gi:256071327) reticulocalbin [Schistosoma mansoni] [e-151/89%]||Sjp (gi:29840890) [e-143/100%]||(gi:256071325) reticulocalbin [Schistosoma mansoni] [e-109/68%]||(gi:226468450) Calumenin p	-	gi|256071323 reticulocalbin [Schistosoma mansoni] reticulocalbin, putative [Schistosoma mansoni] (e-172/cov=61%/id=94%)	194578885	NP_001124146.1	6,00E-72	1	calumenin isoform b precursor [Homo sapiens]	|F GO:0005509|			[ Smp_scaff000007|60|570435|570495 PERFECT (60/0/0 qgap/0 tgap/+) ]	-0,657446681	-0,02124	-0,941785954	-0,442415981	-2,813517757	-1,39354462	-0,971336308
88	64	Q2_P05736	C810487.1	SJCHGC00865 protein [Schistosoma japonicum] ||ENSANGP00000009431 [Anopheles gambiae str. PEST] ref|XP_308381.2| ENSANGP00000009431 [Anopheles gambiae str. PEST] ||GA20892-PA [Drosophila pseudoobscura] ||CG8200-PA isoform A [Drosophila melanogaster] ref|N	GATCTGTACAGGTGAAGGTGATATTGGTGTTGCGAAATTAACTGGTGAATTATTTACAAT	0,377686788	*	C810487.1	C	IN_GENOME	YES	|(gi:256073532) flotillin-1 [Schistosoma mansoni] 100%||(gi:256073530) flotillin-1 [Schistosoma mansoni] 100%||(gi:226487908) flotillin 1 [Schistosoma japonicum] 89%||Sjp (gi:56752945) 89%|	{gi|256073530 flotillin-1 [Schistosoma mansoni] flotillin-1, putative [Schistosoma mansoni] (0.0/cov=83%/id=82%)}{gi|226487908 flotillin 1 [Schistosoma japonicum] flotillin 1 [Schistosoma japonicum] flotillin 1 [Schistosoma japonicum] flotillin 1 [Schisto	GATCTGTACAGGTGAAGGTGATATTGGTGTTGCGAAATTAACTGGTGAATTATTTACAAT	-	-	0	Smp_016200.4	C	Sjc_0036600	C	gi|256073530	C	S. mansoni Gene Predictions	Smp_016200.x	U			flotillin-1, putative	Sjp 0036600|ko:K07192 flotillin, putative	|(gi:256073534) flotillin-1 [Schistosoma mansoni] [e-176/100%]||(gi:256073530) flotillin-1 [Schistosoma mansoni] [e-168/77%]||(gi:226487908) flotillin 1 [Schistosoma japonicum] [e-167/77%]||(gi:226471146) flotillin 1 [Schistosoma japonicum] [e-166/77%]||S	|(gi:226487908) flotillin 1 [Schistosoma japonicum] [0.0/99%]||(gi:256073530) flotillin-1 [Schistosoma mansoni] [0.0/99%]||Sjp (gi:56752945) [0.0/96%]||(gi:256073532) flotillin-1 [Schistosoma mansoni] [e-171/89%]||(gi:226471146) flotillin 1 [Schistosoma j	gi|256073530 flotillin-1 [Schistosoma mansoni] flotillin-1, putative [Schistosoma mansoni] (0.0/cov=83%/id=82%)	5031699	NP_005794.1	1,00E-109	0,76	flotillin 1 [Homo sapiens]	|C GO:0016600|	Q2_P05736		[ Smp_scaff000028|60|835037|835097 PERFECT (60/0/0 qgap/0 tgap/-) ]	-1,012919001	-1,055907259	-1,404379429	-1,356452649	-0,842629518	-0,897131184	-0,559890441
154	63	Q2_P04515	C808374.1	none	TTTCCTACAACTACCGGCCAGTTTAGATGAGTCACTTCTCGATAAATTGGTGACCTATCA	0,452959344	*	C808374.1	C	IN_GENOME	YES	No hits	NHF	TTTCCTACAACTACCGGCCAGTTTAGATGAGTCACTTCTCGATAAATTGGTGACCTATCA	-	Smp_scaff000149_887477_887903	0	-	-	-	-	-	-	No match	C808374.1	C			-	-	-	-	No hits	-	-	-	0	No hits	-		*	[ Smp_scaff000149|60|887830|887890 PERFECT (60/0/0 qgap/0 tgap/+) ]	-1,787236106	-1,831026048	-0,046206529	-0,396562268	-2,111762571	-2,297571968	0,524729356
191	68	Q2_P20088	C802981.1	similar to XM_059495 DNAJ domain-containing in Homo sapiens [Schistosoma japonicum] ||MGC89962 protein [Xenopus tropicalis] ref|NP_001005145.1| MGC89962 protein [Xenopus tropicalis] ||PREDICTED: similar to DnaJ (Hsp40) homolog subfamily D member 1 [Gall	CACTAACGACCCCGCTGTAATATATCGCTCATTATTTTACAATGTAAGATACAGTTTACA	0,310887972	*	C802981.1	U	IN_GENOME	YES	No hits	{gi|256081101 hypothetical protein [Schistosoma mansoni] expressed protein [Schistosoma mansoni] (4e-45/cov=43%/id=100%)}{gi|29840902 SJCHGC00581 protein [Schistosoma japonicum] putative translocase of the inner mitochondrial membrane 14 isoform d [Schist	CACTAACGACCCCGCTGTAATATATCGCTCATTATTTTACAATGTAAGATACAGTTTACA	-	-	0	Smp_151650	U	Sjc_0210800	U	gi|256081101	U	S. mansoni Gene Predictions	Smp_151650	U			hypothetical protein	Sjp 0210800|ko:K09535 DnaJ homolog, subfamily C, member 15, putative	|Hypothetical (gi:256081101) [9e-92/100%]||Sjp (gi:29840902) [2e-49/66%]||(gi:114052917) DnaJ domain-containing protein [Bombyx mori] [2e-31/70%]||(gi:289743627) molecular chaperone [Glossina morsitans morsitans] [6e-31/68%]||(gi:195427395) GK17173 [Droso	|Sjp (gi:29840902) [8e-55/100%]||(gi:256081101) [2e-47/100%]||(gi:226484626) putative translocase of the inner mitochondrial membrane 14 isoform d [Schistosoma japonicum] [9e-29/102%]||(gi:114052917) DnaJ domain-containing protein [Bombyx mori] [1e-28/106	gi|256081101 hypothetical protein [Schistosoma mansoni] expressed protein [Schistosoma mansoni] (4e-45/cov=43%/id=100%)	66472920	NP_037370.2	1,00E-29	0,7	DNAJ domain-containing [Homo sapiens]	|F GO:0008270|			[ Smp_scaff000147|60|384990|385050 PERFECT (60/0/0 qgap/0 tgap/-) ]	0,475796734	0,358776149	-0,861692791	-1,050381336	-0,616366508	-1,042661594	-2,527403385
333	56	Q2_P04244	C807953.1	Gtpbp1l protein [Danio rerio] ||GTP binding protein 1 like [Danio rerio] gb|AAH96803.1| GTP binding protein 1 like [Danio rerio] ||PREDICTED: similar to Gtpbp1l protein [Danio rerio] ||PREDICTED: similar to ENSANGP00000015785 partial [Apis mellifera] |	GTCCAACAACGGATCAGCCAAATTGTAACGAATATTATCATCGACAAGTTCATTATTCAT	0,392958563	*	C807953.1	C	IN_GENOME	YES	No hits	{gi|256087176 GTP binding protein [Schistosoma mansoni] GTP binding protein, putative [Schistosoma mansoni] (e-125/cov=87%/id=93%)}{gi|226483313 GTP-binding protein 1 [Schistosoma japonicum] (3e-94/cov=87%/id=78%)}{gi|226468296 GTP-binding protein 1 [Schi	GTCCAACAACGGATCAGCCAAATTGTAACGAATATTATCATCGACAAGTTCATTATTCAT	-	-	0	Smp_169280	C	Sjc_0300640	C	gi|256087176	C	S. mansoni Gene Predictions	Smp_169280	U			GTP binding protein, putative	Sjp 0300640|GTP-binding protein 1, putative	|(gi:256087176) GTP binding protein [Schistosoma mansoni] [0.0/100%]||(gi:226483313) GTP-binding protein 1 [Schistosoma japonicum] [0.0/104%]||(gi:226468296) GTP-binding protein 1 [Schistosoma japonicum] [0.0/77%]||(gi:307211430) GTP-binding protein 1 [Ha	|(gi:226483313) GTP-binding protein 1 [Schistosoma japonicum] [0.0/100%]||(gi:256087176) GTP binding protein [Schistosoma mansoni] [0.0/102%]||(gi:226468296) GTP-binding protein 1 [Schistosoma japonicum] [0.0/74%]||(gi:66529734) PREDICTED: similar to Dgp-	gi|256087176 GTP binding protein [Schistosoma mansoni] GTP binding protein, putative [Schistosoma mansoni] (e-125/cov=87%/id=93%)	82546879	NP_004277.2	1,00E-155	0,67	GTP binding protein 1 [Homo sapiens]	|F GO:0005525|			[ Smp_scaff000394|60|128196|128256 PERFECT (60/0/0 qgap/0 tgap/-) ]	-0,641137757	-0,563377886	-0,974490382	-0,850752949	-1,118103052	-0,879046107	-1,402623736
214	60	Q2_P29924	C904272.1	none	ATACAGACTACCTGATTGAGATTCACATGATTATCGTGATCAATCGTTGGAAAAATTGGA	0,360450418		C904272.1	U	IN_GENOME	YES	No hits	NHF	ATACAGACTACCTGATTGAGATTCACATGATTATCGTGATCAATCGTTGGAAAAATTGGA	-	-	0	Smp_152370	C	-	-	-	-	S. mansoni Gene Predictions	Smp_152370	C		X	arf gtpase-activating protein, putative	-	|(gi:256081338) arf gtpase-activating protein [Schistosoma mansoni] [0.0/100%]||(gi:226489026) ADP-ribosylation factor GTPase-activating protein 1 (ADP-ribosylation factor 1 GTPase-activating protein) (ARF1 GAP) (ARF1-directed GTPase-activating protein) (	-	No hits	8922652	NP_060679.1	6,00E-59	0,81	ADP-ribosylation factor GTPase activating protein 1 isoform a [Homo sapiens]	|F GO:0008270|	Q2_P10162,Q2_P29924,Q2_P36940,Q2_P03945,Q2_P23633	*	[ Smp_scaff000152|60|390278|390338 PERFECT (60/0/0 qgap/0 tgap/-) ]	-1,554807285	-1,575361733	0,023858966	-0,101388338	-3,056895952	-1,900250097	0,339159223
77	35	Q2_P14334	C912233.1	none	GAGATCTCGAATCCAGTTTAAACACTGCAGATTTAACTTCTGAATCTGATCAAGAATTTC	0,556050094	*	C912233.1	C	IN_GENOME	YES	|(gi:256088456) 100%|	{gi|256088456 hypothetical protein [Schistosoma mansoni] conserved hypothetical protein [Schistosoma mansoni] (2e-32/cov=99%/id=97%)}{gi|76153167 SJCHGC03277 protein [Schistosoma japonicum] (2e-07/cov=99%/id=42%)}	GAGATCTCGAATCCAGTTTAAACACTGCAGATTTAACTTCTGAATCTGATCAAGAATTTC	-	-	0	Smp_173690	C	-	-	gi|256088456	C	S. mansoni Gene Predictions	Smp_173690	U			hypothetical protein	-	|Hypothetical (gi:256088456) [0.0/100%]||Sjp (gi:76153167) [3e-43/61%]||(gi:110767242) PREDICTED: similar to RIKEN cDNA 2410016O06, partial [Apis mellifera] [5e-19/49%]||(gi:307169522) JmjC domain-containing protein CG2982 [Camponotus floridanus] [3e-17/4	-	gi|256088456 hypothetical protein [Schistosoma mansoni] conserved hypothetical protein [Schistosoma mansoni] (2e-32/cov=99%/id=97%)	106879206	NP_078920.2	1,00E-11	0,48	chromosome 14 open reading frame 169 [Homo sapiens]	|P GO:0042254|	Q2_P14334,Q2_P40968,Q2_P34218		[ Smp_scaff000554|60|138265|138325 PERFECT (60/0/0 qgap/0 tgap/-) ]	-1,122392652	-1,18030867	-0,248436189	-0,102356769	-2,406302724	-1,764244564	-0,475277397
36	60	Q2_P30163	C904607.1	none	AAGTGGAATTCACGGTGAGATTACCCAGTTTTCTAACAATAGTACTCAAGAAATATATCG	0,485868484	*	C904607.1	U	IN_GENOME	YES	No hits	NHF	AAGTGGAATTCACGGTGAGATTACCCAGTTTTCTAACAATAGTACTCAAGAAATATATCG	-	Smp_scaff019022_326849_327244	0	-	-	-	-	-	-	No match	C904607.1	U			-	-	-	-	No hits	-	-	-	0	No hits	-			[ Smp_scaff019022|60|327184|327244 PERFECT (60/0/0 qgap/0 tgap/+) ]	-0,571241369	-1,124480108	-0,714832236	0,153829106	-1,762977941	-2,334101668	-0,894533955
176	83	Q2_P14272	C912091.1	none	AAAGGAGAAACCAACAAACACTCCCTTAAAGTTTGATGATAAGTGTCTTCCCACTGAAAA	0,383600683	*	C912091.1	C	IN_GENOME	YES	No hits	NHF	AAAGGAGAAACCAACAAACACTCCCTTAAAGTTTGATGATAAGTGTCTTCCCACTGAAAA	-	Smp_scaff000115_299528_300034	0	-	-	-	-	-	-	No match	C912091.1	C			-	-	-	-	No hits	-	-	-	0	No hits	-			[ Smp_scaff000115|60|299967|300027 PERFECT (60/0/0 qgap/0 tgap/+) ]	0,09686051	0,147377744	-1,102557092	-1,050319031	-0,596465079	-0,767759797	-1,717665227
49	81	Q2_P39683	JAP06474.C	none	CATGAAAGGGTCAAGATGAAATAGTTGATTTGCTGATAAGCTATTTAGTAGTGCTTGTCT	0,486356841		JAP06474.C	C	OUT_GENOME	YES	|(gi:256071410) 100%|	{gi|256071410 hypothetical protein [Schistosoma mansoni] hypothetical protein [Schistosoma mansoni] (4e-39/cov=47%/id=73%)}	CATGAAAGGGTCAAGATGAAATAGTTGATTTGCTGATAAGCTATTTAGTAGTGCTTGTCT	-	-	0	-	-	Sjc_0038380	U	gi|256071410	U	S. japonicum Gene Predictions	Sjc_0038380	C			-	Sjp 0038380|expressed protein	-	|Sjp (gi:76156884) [e-108/49%]||(gi:256071410) [8e-78/104%]||(gi:301613919) PREDICTED: transmembrane protein 145-like [Xenopus (Silurana) tropicalis] [2e-05/21%]||(gi:292622299) [2e-05/21%]||(gi:147900372) transmembrane protein 145 [Xenopus laevis] [2e-05	gi|256071410 hypothetical protein [Schistosoma mansoni] hypothetical protein [Schistosoma mansoni] (4e-39/cov=47%/id=73%)	110556629	NP_775904.2	1,00E-07	0,25	transmembrane protein 145 [Homo sapiens]	-	Q2_P38329,Q2_P38540,Q2_P39683	*	[ Smp_scaff000008|60|329147|329207 PERFECT (60/0/0 qgap/0 tgap/+) ]	0,083937946	0,183046956	-0,842637946	-0,733814772	-1,875023221	-1,853558188	-1,387976729
211	66	Q2_P18119	C800267.1	none	CCATACATGAAAAGATATACAAATGAGGGGAAAAAGAAGCACTTAAGGGAATAGGCTTAT	0,448111968		C800267.1	U	IN_GENOME	YES	No hits	{gi|302846696 hypothetical protein VOLCADRAFT_65252 [Volvox carteri f. nagariensis] hypothetical protein VOLCADRAFT_65252 [Volvox carteri f. nagariensis] (0.024/cov=21%/id=40%)}{gi|221112476 PREDICTED: similar to predicted protein, partial [Hydra magnipap	CCATACATGAAAAGATATACAAATGAGGGGAAAAAGAAGCACTTAAGGGAATAGGCTTAT	-	-	0	Smp_175460	C	-	-	gi|302846696	C	S. mansoni Gene Predictions	Smp_175460	C		X	hypothetical protein	-	|Hypothetical (gi:256088970) [0.0/100%]||Hypothetical (gi:291240427) [e-156/69%]||(gi:301604144) PREDICTED: hydrocephalus-inducing protein homolog [Xenopus (Silurana) tropicalis] [e-154/69%]||(gi:115669873) PREDICTED: similar to hydrocephalus-inducing pro	-	gi|302846696 hypothetical protein VOLCADRAFT_65252 [Volvox carteri f. nagariensis] hypothetical protein VOLCADRAFT_65252 [Volvox carteri f. nagariensis] (0.024/cov=21%/id=40%)	119703749	NP_116210.2	1,00E-139	0,69	hydrocephalus inducing isoform a [Homo sapiens]	|F GO:0003779|	Q2_P18119,Q2_P09375,Q2_P12946,Q2_P32784,Q2_P34824,Q2_P14901,Q2_P15286,Q2_P35208,Q2_P18872,Q2_P08001,Q2_P31041,Q2_P11252,Q2_P31046,Q2_P11257,Q2_P08533,Q2_P28239,Q2_P00089	*	[ Smp_scaff000601|60|230017|230077 PERFECT (60/0/0 qgap/0 tgap/+) ]	-1,905284168	-2,185878776	-1,098306455	-0,892598093	-0,668767593	-0,416270804	-0,241425882
88	57	Q2_P33272	C910424.1	none	AAAGCAACCTAGAGGTTACAAGAAAGTAATTAGCAAGGGGAAATACATGGGTTATAGGAT	0,369763878		C910424.1	U	IN_GENOME	YES	No hits	NHF	AAAGCAACCTAGAGGTTACAAGAAAGTAATTAGCAAGGGGAAATACATGGGTTATAGGAT	-	-	0	Smp_172130	C	-	-	-	-	S. mansoni Gene Predictions	Smp_172130	C		X	SUMO ligase, putative	-	|(gi:256088034) SUMO ligase [Schistosoma mansoni] [0.0/100%]||(gi:158292407) AGAP005031-PA [Anopheles gambiae str. PEST] [7e-46/32%]||(gi:158292409) AGAP005031-PB [Anopheles gambiae str. PEST] [1e-45/32%]||(gi:110756457) PREDICTED: similar to Suppressor o	-	No hits	7706637	NP_057250.1	4,00E-43	0,32	protein inhibitor of activated STAT, 1 [Homo sapiens]	|F GO:0003677|	Q2_P17953,Q2_P33272,Q2_P13421,Q2_P11844,Q2_P11842,Q2_P31648,Q2_P31646	*	[ Smp_scaff000430|60|493628|493688 PERFECT (60/0/0 qgap/0 tgap/-) ]	0,594352569	0,24409824	-0,432395582	-0,587399336	-1,699709433	-1,987445238	-1,85970359
75	50	Q2_P22967	C806934.1	none	TGATGTATTGTTCATGTTCTCCGCTGGATATAAATAGTTCAGCAATTTGATGGAGAATCT	0,423439716		C806934.1	U	OUT_GENOME	NO*	No hits	{gi|256086614 ubiquitin-protein ligase [Schistosoma mansoni] ubiquitin-protein ligase, putative [Schistosoma mansoni] (1e-04/cov=29%/id=56%)}	TGATGTATTGTTCATGTTCTCCGCTGGATATAAATAGTTCAGCAATTTGATGGAGAATCT	-	-	0	-	-	Sjc_0045180	C	gi|256086614	C	S. japonicum Gene Predictions	Sjc_0045180	C			-	Sjp 0045180|ko:K10592 E3 ubiquitin-protein ligase HUWE1, putative	-	|(gi:256086610) [0.0/57%]||(gi:256086612) [0.0/57%]||(gi:126343542) PREDICTED: similar to HECT, UBA and WWE domain containing 1, [Monodelphis domestica] [2e-97/47%]||(gi:158508566) E3 ubiquitin-protein ligase HUWE1 [Bos taurus] [2e-97/47%]||(gi:301782829)	gi|256086614 ubiquitin-protein ligase [Schistosoma mansoni] ubiquitin-protein ligase, putative [Schistosoma mansoni] (1e-04/cov=29%/id=56%)	61676188	NP_113584.3	1,00E-103	0,47	HECT, UBA and WWE domain containing 1 [Homo sapiens]	-	Q2_P20800,Q2_P06709,Q2_P00892,Q2_P20403,Q2_P18679,Q2_P13446,Q2_P33296,Q2_P13394,Q2_P11009,Q2_P36502,Q2_P16266,Q2_P22967,Q2_P36763,Q2_P16485,Q2_P26426,Q2_P03913,Q2_P37228,Q2_P16884,Q2_P01856	*	[ Smp_scaff000331|60|480743|480803 PERFECT (60/0/0 qgap/0 tgap/-) ]	-0,419594514	-0,803606294	-0,788452033	-0,788494395	-0,587343325	-0,785365199	-1,59367519
240	24	Q2_P03300	C806418.1	none	CTTCTACAATTACTATATTTCACATAACCATATTCGGACTTAATCGATGGCCAGGTAAGT	0,342720943	*	C806418.1	C	IN_GENOME	YES	No hits	NHF	CTTCTACAATTACTATATTTCACATAACCATATTCGGACTTAATCGATGGCCAGGTAAGT	-	Smp_scaff000138_98654_99114	0	-	-	-	-	-	-	No match	C806418.1	C			-	-	-	-	No hits	-	-	-	0	No hits	-			[ Smp_scaff000138|60|99044|99104 PERFECT (60/0/0 qgap/0 tgap/+) ]	0,216886518	0,115977507	-0,553049047	-1,24555212	-1,456045231	-2,218647155	-1,217343846
9	73	Q2_P22467	C806281.1	none	CAGCCCCTTTTTTAGAGTCTTTACTATAGATGCTTATTCCTGAAATTTCATATTAAGCCC	0,480406956		C806281.1	U	OUT_GENOME	NO	No hits	{gi|295400540 transcriptional regulator, LuxR family [Geobacillus thermoglucosidasius C56-YS93] transcriptional regulator, LuxR family [Geobacillus thermoglucosidasius C56-YS93] (3e-10/cov=79%/id=33%)}{gi|255330947 transcriptional regulator, LuxR family [	CAGCCCCTTTTTTAGAGTCTTTACTATAGATGCTTATTCCTGAAATTTCATATTAAGCCC	-	-	0	-	-	-	-	gi|295400540	C	GenBank homolog	gi|295400540	C			-	-	-	-	gi|295400540 transcriptional regulator, LuxR family [Geobacillus thermoglucosidasius C56-YS93] transcriptional regulator, LuxR family [Geobacillus thermoglucosidasius C56-YS93] (3e-10/cov=79%/id=33%)	-	-	-	0	No hits	-		*	-	-0,740866915	-0,691493118	-0,295163996	-0,042664958	-2,012779251	-1,914433503	-0,864632511
20	19	Q2_P27537	C900217.1	none	CAATCTACCGTCATTTTTGAAGCTTTGGCTAAACGAAAACTGAAACCTCCTTTATGTGTT	0,386872518		C900217.1	U	IN_GENOME	YES	No hits	NHF	CAATCTACCGTCATTTTTGAAGCTTTGGCTAAACGAAAACTGAAACCTCCTTTATGTGTT	-	-	0	Smp_152770	C	-	-	-	-	S. mansoni Gene Predictions	Smp_152770	C		X	hypothetical protein	-	|Hypothetical (gi:256081485) [0.0/100%]||(gi:256081487) DEAD box ATP-dependent RNA helicase [Schistosoma mansoni] [3e-54/9%]||(gi:226478754) putative ATP-dependent RNA helicase DDX31 [Schistosoma japonicum] [1e-45/10%]||Hypothetical (gi:256081459) [2e-24/	-	No hits	17505907	NP_073616.6	2,00E-21	0,08	DEAD (Asp-Glu-Ala-Asp) box polypeptide 31 isoform 1 [Homo sapiens]	|F GO:0008026|	Q2_P27537,Q2_P38526,Q2_P07901	*	[ Smp_scaff000155|60|296280|296340 PERFECT (60/0/0 qgap/0 tgap/-) ]	-0,928995552	-0,806968796	-0,958913682	-0,811151736	-1,111425191	-0,87674794	-1,128979457
410	65	Q2_P25323	C810063.1	SJCHGC02667 protein [Schistosoma japonicum] ||SJCHGC02666 protein [Schistosoma japonicum] ||ENSANGP00000019824 [Anopheles gambiae str. PEST] ref|XP_308353.2| ENSANGP00000019824 [Anopheles gambiae str. PEST] ||suppression of tumorigenicity 7 isoform a [At	CTAGCTCCAACGTCTGCTCGAAAGCTTTTAACTTAAACAACTTAATAATAATTCACGTTC	0,329763278	*	C810063.1	U	IN_GENOME	YES	No hits	{gi|256072296 suppression of tumorigenicity [Schistosoma mansoni] suppression of tumorigenicity, putative [Schistosoma mansoni] (e-114/cov=78%/id=100%)}{gi|76154413 SJCHGC02667 protein [Schistosoma japonicum] (e-112/cov=78%/id=98%)}{gi|76156636 SJCHGC0266	CTAGCTCCAACGTCTGCTCGAAAGCTTTTAACTTAAACAACTTAATAATAATTCACGTTC	-	-	0	Smp_127530	U	Sjc_0076160	U	gi|256072296	U	S. mansoni Gene Predictions	Smp_127530	U			suppression of tumorigenicity, putative	Sjp 0076160|IPR007311,ST7,domain-containing	|(gi:256072296) suppression of tumorigenicity [Schistosoma mansoni] [0.0/95%]||(gi:307193160) Protein ST7-like protein [Harpegnathos saltator] [0.0/54%]||Hypothetical (gi:91091438) [e-180/52%]||(gi:291229400) PREDICTED: suppression of tumorigenicity 7-lik	|(gi:119603927) suppression of tumorigenicity 7, isoform CRA_f [Homo sapiens] [e-106/104%]||(gi:256072296) suppression of tumorigenicity [Schistosoma mansoni] [3e-98/53%]||(gi:74184287) [1e-93/104%]||(gi:47224502) [2e-88/110%]||Sjp (gi:76154869) [1e-87/45	gi|256072296 suppression of tumorigenicity [Schistosoma mansoni] suppression of tumorigenicity, putative [Schistosoma mansoni] (e-114/cov=78%/id=100%)	11761624	NP_060882.2	1,00E-172	0,52	suppression of tumorigenicity 7 isoform a [Homo sapiens]	|F GO:0005488|	Q2_P36185,Q2_P15905,Q2_P11871,Q2_P20226,Q2_P05913,Q2_P23618,Q2_P25323,Q2_P31680		[ Smp_scaff000016|60|1387299|1387359 PERFECT (60/0/0 qgap/0 tgap/-) ]	-1,154666415	-1,217287816	-0,432180412	-0,645231803	-1,143540613	-1,428463513	-0,738084
295	2	Q2_P08822	C902333.1	none	GGTTTACGTAACTTCGCCTAACCACGATGTAATTTTGTGTATAGCTAACAAGAATAACAA	0,603914988		C902333.1	C	IN_GENOME	YES	No hits	{gi|256076211 hypothetical protein [Schistosoma mansoni] expressed protein [Schistosoma mansoni] (0.004/cov=21%/id=100%)}	GGTTTACGTAACTTCGCCTAACCACGATGTAATTTTGTGTATAGCTAACAAGAATAACAA	-	-	0	Smp_138200	U	-	-	gi|256076211	U	S. mansoni Gene Predictions	Smp_138200	C			hypothetical protein	-	|Hypothetical (gi:256076211) [0.0/100%]||Hypothetical (gi:260790919) [9e-24/30%]||(gi:301605624) PREDICTED: thyroid adenoma-associated protein-like [Xenopus (Silurana) tropicalis] [2e-22/22%]||Hypothetical (gi:10437960) [3e-22/30%]||(gi:119620707) hCG1639	-	gi|256076211 hypothetical protein [Schistosoma mansoni] expressed protein [Schistosoma mansoni] (0.004/cov=21%/id=100%)	145301607	NP_001077422.1	2,00E-18	0,22	thyroid adenoma associated [Homo sapiens]	|F GO:0005488|		*	[ Smp_scaff000062|60|1407320|1407380 PERFECT (60/0/0 qgap/0 tgap/-) ]	-1,066771674	-1,762169786	-0,135669683	-1,062588408	-0,352696836	0,333091896	-1,637556762
114	44	Q2_P23956	C808279.1	SJCHGC06205 protein [Schistosoma japonicum] ||SJCHGC06182 protein [Schistosoma japonicum] ||	CTCAGGTTTGTATTGAGCTCATAGTAATAAAGACTAAGAAGCTTTGTGCGTTTACTCATT	0,34890168	*	C808279.1	U	IN_GENOME	YES	No hits	{gi|256084432 hypothetical protein [Schistosoma mansoni] expressed protein [Schistosoma mansoni] (0.0/cov=43%/id=89%)}{gi|76153172 SJCHGC06205 protein [Schistosoma japonicum] (3e-57/cov=31%/id=59%)}{gi|56759328 SJCHGC06182 protein [Schistosoma japonicum]	CTCAGGTTTGTATTGAGCTCATAGTAATAAAGACTAAGAAGCTTTGTGCGTTTACTCATT	-	-	0	Smp_072490	U	-	-	gi|256084432	U	S. mansoni Gene Predictions	Smp_072490	U			hypothetical protein	-	|Hypothetical (gi:256084432) [0.0/100%]||Sjp (gi:76153172) [2e-63/43%]||Sjp (gi:56759328) [2e-42/30%]|	-	gi|256084432 hypothetical protein [Schistosoma mansoni] expressed protein [Schistosoma mansoni] (0.0/cov=43%/id=89%)	8394499	NP_057609.2	1,70E-02	0,38	ubiquitin associated protein 1 [Homo sapiens]	-			[ Smp_scaff000248|60|357511|357571 PERFECT (60/0/0 qgap/0 tgap/+) ]	-0,777631769	-0,816614713	-0,557855275	-0,572821938	-1,199659211	-1,361911475	-1,180549208
349	4	Q2_P07014	C812270.1	Major egg antigen (p40) ||40k egg antigen (clone 10F5) - fluke (Schistosoma mansoni) ||major egg antigen ||SJCHGC06324 protein [Schistosoma japonicum] ||SJCHGC09367 protein [Schistosoma japonicum] ||	CGATGATGATGATAATAATGAGGGTGACAATCATCCTTACATGTTTGTGTTAATTTCCGA	0,512279825	*	C812270.1	C	IN_GENOME	YES	No hits	{gi|256079915 heat shock protein [Schistosoma mansoni] heat shock protein, putative [Schistosoma mansoni] (0.0/cov=55%/id=85%)}{gi|129359 RecName: Full=Major egg antigen; AltName: Full=p40 (e-143/cov=65%/id=85%)}{gi|161038 major egg antigen [Schistosoma m	CGATGATGATGATAATAATGAGGGTGACAATCATCCTTACATGTTTGTGTTAATTTCCGA	-	-	0	-	-	-	-	gi|256079915	C	GenBank homolog	gi|256079915	U			-	-	-	-	gi|256079915 heat shock protein [Schistosoma mansoni] heat shock protein, putative [Schistosoma mansoni] (0.0/cov=55%/id=85%)	4503055	NP_000385.1	7,00E-07	0,2	crystallin, alpha A [Homo sapiens]	-			[ Smp_scaff000126|60|23977|24037 PERFECT (60/0/0 qgap/0 tgap/-) ]	-0,267693862	-0,028113652	-0,443788591	-0,41619424	-1,461956937	-1,846897391	-1,241624772
105	35	Q2_P17751	C920712.1	none	AGTTTTACTAAACCATCTTCTGAATAAGTAGCAATAAGGTTTTGATGAGGGTGATGTGCA	0,528529903		C920712.1	C	IN_GENOME	YES	|(gi:256076846) smu-1 suppressor of mec-8 and unc-52 homolog [Schistosoma mansoni] 100%||(gi:256076844) 100%||Sjp (gi:76154626) 100%||(gi:296190105) PREDICTED: WD40 repeat-containing protein SMU1 isoform 2 [Callithrix jacchus] 94%||(gi:296190103) PREDICTE	{gi|256076846 smu-1 suppressor of mec-8 and unc-52 homolog [Schistosoma mansoni] putative smu-1 suppressor of mec-8 and unc-52 homolog [Schistosoma mansoni] (7e-05/cov=36%/id=100%)}{gi|256076844 hypothetical protein [Schistosoma mansoni] WD-repeat protein	AGTTTTACTAAACCATCTTCTGAATAAGTAGCAATAAGGTTTTGATGAGGGTGATGTGCA	-	-	0	Smp_032800.1	U	-	-	gi|256076846	U	S. mansoni Gene Predictions	Smp_032800.x	C			putative smu-1 suppressor of mec-8 and unc-52 homolog	-	|(gi:256076846) smu-1 suppressor of mec-8 and unc-52 homolog [Schistosoma mansoni] [0.0/100%]||Hypothetical (gi:256076844) [0.0/98%]||(gi:226482556) Smu-1 suppressor of mec-8 and unc-52 protein homolog [Schistosoma japonicum] [0.0/100%]||(gi:60652827) smu	-	gi|256076846 smu-1 suppressor of mec-8 and unc-52 homolog [Schistosoma mansoni] putative smu-1 suppressor of mec-8 and unc-52 homolog [Schistosoma mansoni] (7e-05/cov=36%/id=100%)	109948304	NP_060695.2	0	1	smu-1 suppressor of mec-8 and unc-52 homolog [Homo sapiens]	|C GO:0005634|	Q2_P22194,Q2_P41613,Q2_P38220,Q2_P17751	*	[ Smp_scaff000073|60|929609|929669 PERFECT (60/0/0 qgap/0 tgap/+) ]	-0,788184178	-1,196391741	-1,110133513	-0,508433873	-1,901589553	-1,83875905	0,074244248
448	39	Q2_P21535	C804995.1	SJCHGC02902 protein [Schistosoma japonicum] ||SJCHGC05010 protein [Schistosoma japonicum] ||polyprotein [Schistosoma japonicum] ||polyprotein [Schistosoma japonicum] ||SJCHGC05140 protein [Schistosoma japonicum] ||	TGGCAGTGAGTGCAACAACTCCCGTGGGTTCAACATTTAATCAGGGTTTTACCTATGGTG	0,425214773	*	C804995.1	U	IN_GENOME	NO	No hits	{gi|56753649 SJCHGC02902 protein [Schistosoma japonicum] (8e-37/cov=18%/id=68%)}{gi|254587308 endonuclease-reverse transcriptase [Schistosoma japonicum] (1e-35/cov=17%/id=69%)}{gi|76162472 SJCHGC03000 protein [Schistosoma japonicum] (1e-34/cov=18%/id=69%)	TGGCAGTGAGTGCAACAACTCCCGTGGGTTCAACATTTAATCAGGGTTTTACCTATGGTG	-	NOSMP(1369)/Smp_scaff015730	0	-	-	-	-	gi|56753649	U	GenBank homolog	gi|56753649	U			-	-	-	-	gi|56753649 SJCHGC02902 protein [Schistosoma japonicum] (8e-37/cov=18%/id=68%)	-	-	-	0	No hits	-			-	-1,572221684	-1,409795797	-0,927651359	-0,971837727	-1,247870163	-1,186707634	-0,175145011
386	24	Q2_P24489	C808983.1	none	GATGTTTTTCCTGACGTAGATGTTCAAATTATCATGCCAAATGGCATTCAGAAGAAAGAA	0,418866898		C808983.1	U	IN_GENOME	YES	No hits	{gi|56757467 SJCHGC09144 protein [Schistosoma japonicum] (0.010/cov=20%/id=39%)}{gi|19067879 polyprotein [Schistosoma japonicum] (0.032/cov=20%/id=39%)}{gi|22164070 polyprotein [Schistosoma japonicum] (0.032/cov=20%/id=39%)}	GATGTTTTTCCTGACGTAGATGTTCAAATTATCATGCCAAATGGCATTCAGAAGAAAGAA	-	Smp_scaff000047_428034_428715	0	-	-	-	-	gi|56757467	C	GenBank homolog	gi|56757467	C			-	-	-	-	gi|56757467 SJCHGC09144 protein [Schistosoma japonicum] (0.010/cov=20%/id=39%)	21389431	NP_653221.1	0,12	0,32	leucine rich repeat containing 39 [Homo sapiens]	|GO:0006278||GO:0003723||GO:0003964|		*	[ Smp_scaff000047|60|428652|428712 PERFECT (60/0/0 qgap/0 tgap/+) ]	-1,447007302	-1,197161527	-1,052468477	-1,130398571	-1,289611695	-1,088537256	-0,091980456
318	52	Q2_P38238	C920761.1	none	CTTCTCTGTCTCATCATAATTTGGTTGTTTATTACTGCTGTATACGCCAGTTCAATTACT	0,328651833	*	C920761.1	U	IN_GENOME	YES	No hits	NHF	CTTCTCTGTCTCATCATAATTTGGTTGTTTATTACTGCTGTATACGCCAGTTCAATTACT	-	-	0	Smp_035410	U	-	-	-	-	S. mansoni Gene Predictions	Smp_035410	U		X	mitochondrial ribosomal protein L24, putative	-	|(gi:256092942) mitochondrial ribosomal protein L24 [Schistosoma mansoni] [e-169/100%]||Sjp (gi:56753493) [e-118/92%]||(gi:257205622) putative 39S ribosomal protein L24, mitochondrial precursor [Schistosoma japonicum] [2e-93/76%]||(gi:239788543) ACYPI0087	-	No hits	22035588	NP_078816.2	9,00E-18	0,75	mitochondrial ribosomal protein L24 [Homo sapiens]	|F GO:0019843|	Q2_P18684,Q2_P17567,Q2_P17761,Q2_P06864,Q2_P38238,Q2_P38031		[ Smp_scaff000078|60|1459742|1459802 PERFECT (60/0/0 qgap/0 tgap/+) ]	-0,357310123	-0,333467889	-0,782140347	-0,616286604	-1,584179297	-1,714207281	-1,145841913
125	69	Q2_P39140	JAP01217.C	SJCHGC07040 protein [Schistosoma japonicum] ||LOC348094 protein [Homo sapiens] ||hypothetical protein LOC348094 [Homo sapiens] ||	CACGTATAATCATATCAACTAATGCAGTATAATTTGCTTTGGCAGCAATCATCAAAGGAG	0,530312502		JAP01217.C	C	OUT_GENOME	YES	|(gi:256073288) ankyrin repeat-containing [Schistosoma mansoni] 100%||Sjp (gi:76155972) 94%|	{gi|76155972 SJCHGC07040 protein [Schistosoma japonicum] (7e-59/cov=43%/id=100%)}{gi|256073288 ankyrin repeat-containing [Schistosoma mansoni] ankyrin repeat-containing, putative [Schistosoma mansoni] (2e-47/cov=98%/id=44%)}{gi|114657552 PREDICTED: ankyri	CACGTATAATCATATCAACTAATGCAGTATAATTTGCTTTGGCAGCAATCATCAAAGGAG	-	-	0	-	-	Sjc_0050980	U	gi|76155972	U	S. japonicum Gene Predictions	Sjc_0050980	C			-	Sjp 0050980|Ankyrin repeat and death domain-containing protein 1A precursor, putative	-	|(gi:256073288) ankyrin repeat-containing [Schistosoma mansoni] [e-104/65%]||Sjp (gi:56759128) [1e-57/16%]||Sjp (gi:76155972) [7e-57/17%]||(gi:256073286) 7 retinoblastoma-binding protein 4 (rbbp4), putative [Schistosoma mansoni] [6e-43/16%]||(gi:123507472	gi|76155972 SJCHGC07040 protein [Schistosoma japonicum] (7e-59/cov=43%/id=100%)	96975023	NP_874362.3	6,00E-23	0,31	ankyrin repeat and death domain containing 1A [Homo sapiens]	-	Q2_P28270,Q2_P39140,Q2_P27633	*	[ Smp_scaff000026|60|124275|124335 PERFECT (60/0/0 qgap/0 tgap/+) ]	-1,14325719	-1,253167393	-0,457394803	-0,430750395	-1,20422363	-1,446230961	-0,82651225
47	85	Q2_P34092	C911983.1	none	TTATTGAGCTGGAATCTGACGGCTCTCATTCTCAAATTTAGTCAGTTTATGATGTAACGG	0,452132404		C911983.1	U	IN_GENOME	YES	No hits	NHF	TTATTGAGCTGGAATCTGACGGCTCTCATTCTCAAATTTAGTCAGTTTATGATGTAACGG	-	-	0	Smp_165660	C	-	-	-	-	S. mansoni Gene Predictions	Smp_165660	C		X	hypothetical protein	-	|Hypothetical (gi:256085960) [0.0/100%]||Hypothetical (gi:260802732) [e-102/92%]||(gi:125833272) PREDICTED: polycystic kidney disease 2-like 1 [Danio rerio] [e-102/86%]||(gi:297301663) PREDICTED: polycystic kidney disease 2-like 1 [Macaca mulatta] [e-100/	-	No hits	33598944	NP_057196.2	1,00E-101	0,88	polycystic kidney disease 2-like 1 [Homo sapiens]	|F GO:0005244|	Q2_P34326,Q2_P34092,Q2_P08190,Q2_P40963,Q2_P27874,Q2_P14211	*	[ Smp_scaff000306|60|76646|76706 PERFECT (60/0/0 qgap/0 tgap/-) ]	-0,047462011	0,513553969	-1,084011421	-0,471343638	-1,745344819	-1,073330941	-2,225913315
452	84	Q2_P29240	C903349.1	none	AAGTTCAGTTATCAGTGTTAACATAAAAATAGTAACGCCGGTACAGCAAGAAGACGAACC	0,430124736	*	C903349.1	U	IN_GENOME	YES	No hits	NHF	AAGTTCAGTTATCAGTGTTAACATAAAAATAGTAACGCCGGTACAGCAAGAAGACGAACC	-	-	0	Smp_179020	U	-	-	-	-	S. mansoni Gene Predictions	Smp_179020	U		X	hypothetical protein	-	|Hypothetical (gi:256090061) [e-101/100%]|	-	No hits	-	-	-	0	No hits	-	Q2_P09506,Q2_P29240		[ Smp_scaff001857|60|1004|1064 PERFECT (60/0/0 qgap/0 tgap/-) ]	-0,305036698	0,032828795	-0,633670494	-0,318465753	-2,229980242	-2,0567283	-1,258061846
384	67	Q2_P07427	C812905.1	SJCHGC05789 protein [Schistosoma japonicum] ||	GTATCTTTTATTGTTGTTGATCCATGTGTCTCCACTATACATACACCATAAGTTCCCTTT	0,377433102	*	C812905.1	C	IN_GENOME	YES	No hits	{gi|256070465 mitotic phosphoprotein 44 [Schistosoma mansoni] mitotic phosphoprotein 44 [Schistosoma mansoni] (2e-86/cov=63%/id=94%)}{gi|256070463 hypothetical protein [Schistosoma mansoni] expressed protein [Schistosoma mansoni] (2e-86/cov=63%/id=94%)}{g	GTATCTTTTATTGTTGTTGATCCATGTGTCTCCACTATACATACACCATAAGTTCCCTTT	-	-	0	Smp_000890.2	C	-	-	gi|256070465	C	S. mansoni Gene Predictions	Smp_000890.x	U			mitotic phosphoprotein 44	-	|(gi:256070465) mitotic phosphoprotein 44 [Schistosoma mansoni] [0.0/100%]||Hypothetical (gi:256070463) [0.0/98%]||Sjp (gi:76157320) [2e-79/57%]||Sjp (gi:56758112) [2e-31/28%]||Hypothetical (gi:58037163) [1e-26/83%]|	-	gi|256070465 mitotic phosphoprotein 44 [Schistosoma mansoni] mitotic phosphoprotein 44 [Schistosoma mansoni] (2e-86/cov=63%/id=94%)	31982904	NP_612142.2	4,00E-28	0,48	nucleoporin 35kDa [Homo sapiens]	|P GO:0065002|			[ Smp_scaff000001|60|2949812|2949872 PERFECT (60/0/0 qgap/0 tgap/+) ]	-1,147919634	-1,017150325	0,041468088	-0,115989745	-2,64729377	-2,473044701	0,11859487
6	11	Q2_P14252	C912056.1	none	GCTAAACCGTCTTTTGAAACTACTTAGGATGTGTACATGTTTCATGTGTTTCAAAGAGAT	0,537374671		C912056.1	C	IN_GENOME	YES	No hits	NHF	GCTAAACCGTCTTTTGAAACTACTTAGGATGTGTACATGTTTCATGTGTTTCAAAGAGAT	-	Smp_scaff000065_321491_321700	0	-	-	-	-	-	-	No match	C912056.1	C			-	-	-	-	No hits	-	-	-	0	No hits	-		*	[ Smp_scaff000065|60|321496|321556 PERFECT (60/0/0 qgap/0 tgap/-) ]	-1,59220668	-1,549152883	-1,314639777	-1,347521964	0,172518187	0,262887807	-1,135840441
30	75	Q2_P01760	C803798.1	none	GTATTTCTATTGATGGCAGTCGGGTAGACATCGACTTGCCGTGCTATGGTTGGTCTCGTT	0,328000466	*	C803798.1	C	OUT_GENOME	NO	No hits	{gi|257215788 60S ribosomal protein L8 [Schistosoma japonicum] (0.22/cov=32%/id=57%)}{gi|257215786 60S ribosomal protein L8 [Schistosoma japonicum] (0.22/cov=32%/id=57%)}{gi|257215784 60S ribosomal protein L8 [Schistosoma japonicum] (0.22/cov=32%/id=57%)}	GTATTTCTATTGATGGCAGTCGGGTAGACATCGACTTGCCGTGCTATGGTTGGTCTCGTT	-	-	0	-	-	-	-	gi|257215788	C	GenBank homolog	gi|257215788	U			-	-	-	-	gi|257215788 60S ribosomal protein L8 [Schistosoma japonicum] (0.22/cov=32%/id=57%)	4506663	NP_000964.1	1,00E-108	0,89	ribosomal protein L8 [Homo sapiens]	|GO:0006412||GO:0003735||GO:0022625||GO:0000022||GO:0007052|			-	-1,388671833	-1,356709291	-0,915105289	-0,769237589	-1,123821316	-0,970916431	-0,625775537
338	73	Q2_P07688	C813243.1	SJCHGC01087 protein [Schistosoma japonicum] ||PREDICTED: similar to GA11523-PA [Apis mellifera] ||CG1227-PA [Drosophila melanogaster] ref|NP_649712.1| CG1227-PA [Drosophila melanogaster] gb|AAL39596.1| LD17053p [Drosophila melanogaster] ||GA11523-PA [Dros	CAGCGTTGCTCTTGCTGCTTGTTCAGCTAATATACATTTCCCAATAGACTCGTGTTCAAA	0,379946558	*	C813243.1	C	IN_GENOME	YES	|(gi:256071906) serine/threonine protein kinase [Schistosoma mansoni] 100%|	{gi|256071906 serine/threonine protein kinase [Schistosoma mansoni] serine/threonine kinase [Schistosoma mansoni] (e-178/cov=33%/id=99%)}{gi|56754037 SJCHGC01087 protein [Schistosoma japonicum] (e-133/cov=34%/id=80%)}{gi|226470524 putative MGC81705 protei	CAGCGTTGCTCTTGCTGCTTGTTCAGCTAATATACATTTCCCAATAGACTCGTGTTCAAA	-	-	0	Smp_126460	C	-	-	gi|256071906	C	S. mansoni Gene Predictions	Smp_126460	U			serine/threonine kinase	-	|(gi:256071906) serine/threonine protein kinase [Schistosoma mansoni] [0.0/100%]||Sjp (gi:56754037) [e-149/100%]||(gi:226470524) putative MGC81705 protein [Schistosoma japonicum] [2e-91/67%]||(gi:226470526) putative MGC81705 protein [Schistosoma japonicum	-	gi|256071906 serine/threonine protein kinase [Schistosoma mansoni] serine/threonine kinase [Schistosoma mansoni] (e-178/cov=33%/id=99%)	57165436	NP_001008910.1	2,00E-49	0,87	serine/threonine kinase 16 [Homo sapiens]	|F GO:0004693|	Q2_P11544,Q2_P07688,Q2_P40736		[ Smp_scaff000012|60|1140674|1140734 PERFECT (60/0/0 qgap/0 tgap/-) ]	-1,153215142	-1,250557049	-0,727903335	-0,945244104	-0,976992157	-1,233978552	-0,501972294
202	71	Q2_P08644	C902082.1	none	CTCATCCTAATGGTCCTATACATACCATAGATCAAGGTCTAGTCAATTCAGATTGTATAA	0,487510202	*	C902082.1	C	IN_GENOME	YES	|(gi:256090716) ABC transporter [Schistosoma mansoni] 100%|	{gi|256090716 ABC transporter [Schistosoma mansoni] ABC transporter, putative [Schistosoma mansoni] (2e-17/cov=81%/id=56%)}	CTCATCCTAATGGTCCTATACATACCATAGATCAAGGTCTAGTCAATTCAGATTGTATAA	-	-	0	Smp_181150	C	-	-	gi|256090716	C	S. mansoni Gene Predictions	Smp_181150	U			ABC transporter, putative	-	|(gi:256090716) ABC transporter [Schistosoma mansoni] [0.0/100%]||(gi:307184772) ATP-binding cassette sub-family G member 4 [Camponotus floridanus] [1e-98/64%]||(gi:307197259) ATP-binding cassette sub-family G member 4 [Harpegnathos saltator] [1e-97/65%]|	-	gi|256090716 ABC transporter [Schistosoma mansoni] ABC transporter, putative [Schistosoma mansoni] (2e-17/cov=81%/id=56%)	46592915	NP_004906.3	1,00E-96	0,7	ATP-binding cassette sub-family G member 1 isoform 4 [Homo sapiens]	|F GO:0005524|	Q2_P20165,Q2_P19070,Q2_P08644,Q2_P34115,Q2_P28352,Q2_P14232		[ Smp_scaff002005|60|997|1057 PERFECT (60/0/0 qgap/0 tgap/-) ]	-0,868763313	-2,097442288	-0,811079874	-2,164224882	-0,785913562	-1,946278078	0,533668036
336	40	Q2_P37383	C918201.1	none	GGCACATTTCTTCCTTCAAAACTAAAGATGCGTCATATTGATGAGTTCTAATCAGTACTA	0,401447264	*	C918201.1	U	IN_GENOME	YES	No hits	NHF	GGCACATTTCTTCCTTCAAAACTAAAGATGCGTCATATTGATGAGTTCTAATCAGTACTA	-	Smp_scaff000225_170471_170783	0	-	-	-	-	-	-	No match	C918201.1	U			-	-	-	-	No hits	-	-	-	0	No hits	-			[ Smp_scaff000225|60|170700|170760 PERFECT (60/0/0 qgap/0 tgap/+) ]	-1,174408143	-1,514586361	-0,779250471	-1,151905314	-0,400603315	-0,466358089	-0,795991106
87	35	Q2_P27136	C813107.1	none	AAAGTTCACTCCCATTTGATATAGACACAAGCATGGACTTTTACAAGCGTAAATGACAGA	0,462537493		C813107.1	U	IN_GENOME	YES	No hits	NHF	AAAGTTCACTCCCATTTGATATAGACACAAGCATGGACTTTTACAAGCGTAAATGACAGA	-	-	0	Smp_147400	C	-	-	-	-	S. mansoni Gene Predictions	Smp_147400	C			P53 regulated pa26 nuclear protein sestrin, putative	-	|(gi:256079505) P53 regulated pa26 nuclear protein sestrin [Schistosoma mansoni] [0.0/100%]||Sjp (gi:56754905) [1e-99/30%]||(gi:148230180) sestrin-3 [Xenopus laevis] [1e-67/73%]||(gi:308235948) sestrin-3 [Xenopus (Silurana) tropicalis] [4e-66/73%]||(gi:24	-	No hits	7657437	NP_055269.1	2,00E-64	0,96	sestrin 1 [Homo sapiens]	|F GO:0005515|		*	[ Smp_scaff000120|60|241138|241198 PERFECT (60/0/0 qgap/0 tgap/-) ]	-0,942621509	-0,9478517	-0,576650827	-0,257225986	-1,861089471	-1,972346902	-0,566702244
44	14	Q2_P08280	C901519.1	none	GCTGTTCTTATTATTCTTGATTCTTCTGTTATCTCAACAGATGGTCGCGCTATTATTGTA	0,45646702		C901519.1	C	IN_GENOME	YES	|(gi:256074761) musculin [Schistosoma mansoni] 100%|	{gi|256074761 musculin [Schistosoma mansoni] musculin, putative [Schistosoma mansoni] (4e-47/cov=99%/id=88%)}{gi|296004981 Peptidase family C50, putative [Plasmodium falciparum 3D7] Peptidase family C50, putative [Plasmodium falciparum 3D7] (0.033/cov=51%	GCTGTTCTTATTATTCTTGATTCTTCTGTTATCTCAACAGATGGTCGCGCTATTATTGTA	-	-	0	Smp_022610	U	-	-	gi|256074761	U	S. mansoni Gene Predictions	Smp_022610	C			musculin, putative	-	|(gi:256074761) musculin [Schistosoma mansoni] [e-124/100%]||(gi:307196706) Transcription factor 21 [Harpegnathos saltator] [1e-09/26%]||Hypothetical (gi:260829887) [1e-09/22%]||(gi:241629290) musculin, putative [Ixodes scapularis] [3e-09/23%]||(gi:189536	-	gi|256074761 musculin [Schistosoma mansoni] musculin, putative [Schistosoma mansoni] (4e-47/cov=99%/id=88%)	38202237	NP_003197.2	8,00E-11	0,22	transcription factor 21 [Homo sapiens]	|F GO:0003677|	Q2_P27971,Q2_P08280	*	[ Smp_scaff000044|60|145216|145276 PERFECT (60/0/0 qgap/0 tgap/-) ]	-0,933466791	-0,580535676	-1,076065442	-0,332105023	-1,904095188	-1,425163256	-2,18349506
48	35	Q2_P39543	JAP04193.C	SJCHGC04050 protein [Schistosoma japonicum] ||	TCATGGCCACCTGAACATTCACATGAATTTGAAAGAGTTGATGTACGTGTATTAGGTGAA	0,42669214	*	JAP04193.C	U	OUT_GENOME	YES	|(gi:256085211) bone morphogenetic protein antagonist noggin [Schistosoma mansoni] 100%|	{gi|56753305 SJCHGC04050 protein [Schistosoma japonicum] (3e-67/cov=65%/id=78%)}{gi|256085211 bone morphogenetic protein antagonist noggin [Schistosoma mansoni] bone morphogenetic protein antagonist noggin, putative [Schistosoma mansoni] (4e-31/cov=59%/id	TCATGGCCACCTGAACATTCACATGAATTTGAAAGAGTTGATGTACGTGTATTAGGTGAA	-	-	0	-	-	Sjc_0217050	U	gi|56753305	U	S. japonicum Gene Predictions	Sjc_0217050	U			-	Sjp 0217050|expressed protein	-	|Sjp (gi:56753305) [1e-67/100%]||(gi:256085211) bone morphogenetic protein antagonist noggin [Schistosoma mansoni] [4e-19/69%]|	gi|56753305 SJCHGC04050 protein [Schistosoma japonicum] (3e-67/cov=65%/id=78%)	-	-	-	0	No hits	-	Q2_P39543		[ Smp_scaff000262|60|573346|573406 PERFECT (60/0/0 qgap/0 tgap/+) ]	-0,623981295	-0,63899232	-0,266385466	-0,214270742	-1,857141864	-1,571575358	-1,323669139
121	44	Q2_P15393	C914639.1	none	TAAATTACCCGATCTAGCAGCTGAAACAAGATCATCACTAAGACCTGCGGCAGCTAGAAC	0,422395221		C914639.1	C	IN_GENOME	YES	|(gi:256081534) 100%|	{gi|256081534 hypothetical protein [Schistosoma mansoni] expressed protein [Schistosoma mansoni] (2e-11/cov=56%/id=64%)}	TAAATTACCCGATCTAGCAGCTGAAACAAGATCATCACTAAGACCTGCGGCAGCTAGAAC	-	-	0	Smp_152910	U	-	-	gi|256081534	U	S. mansoni Gene Predictions	Smp_152910	C		X	hypothetical protein	-	|Hypothetical (gi:256081534) [0.0/100%]||Sjp (gi:76157134) [5e-35/11%]||Hypothetical (gi:308505060) [3e-09/8%]||Hypothetical (gi:308501569) [6e-07/9%]||(gi:221124780) PREDICTED: similar to predicted protein [Hydra magnipapillata] [7e-07/7%]|	-	gi|256081534 hypothetical protein [Schistosoma mansoni] expressed protein [Schistosoma mansoni] (2e-11/cov=56%/id=64%)	-	-	-	0	No hits	|C GO:0005737|	Q2_P35325,Q2_P15393,Q2_P37777,Q2_P17366,Q2_P39085,Q2_P11554,Q2_P31206,Q2_P11422,Q2_P31350	*	[ Smp_scaff000156|60|247095|247155 PERFECT (60/0/0 qgap/0 tgap/-) ]	-0,915675245	-0,956796288	-0,506112208	-0,581624544	-0,786742135	-0,738543699	-1,452891435
495	46	Q2_P38801	JAP02834.S	none	GTTCACGAATACGTCTGAGTTTATCCGGTTCTTCAAATTCAGGAAAACCAAAATTATCTA	0,43163343		JAP02834.S	U	OUT_GENOME	YES	|(gi:256081187) 100%|	{gi|256081187 hypothetical protein [Schistosoma mansoni] hypothetical protein [Schistosoma mansoni] (3e-15/cov=27%/id=70%)}{gi|301755838 PREDICTED: paladin-like [Ailuropoda melanoleuca] (0.22/cov=28%/id=35%)}{gi|73953402 PREDICTED: similar to KIAA1274 [Ca	GTTCACGAATACGTCTGAGTTTATCCGGTTCTTCAAATTCAGGAAAACCAAAATTATCTA	-	-	0	-	-	-	-	gi|256081187	C	GenBank homolog	gi|256081187	C			-	-	-	-	gi|256081187 hypothetical protein [Schistosoma mansoni] hypothetical protein [Schistosoma mansoni] (3e-15/cov=27%/id=70%)	166235184	NP_055246.2	1,00E-27	0,58	KIAA1274 [Homo sapiens]	-	Q2_P39499,Q2_P38801,Q2_P40274	*	[ Smp_scaff000149|60|669970|670030 PERFECT (60/0/0 qgap/0 tgap/-) ]	-0,839745201	-0,418922517	-0,551403699	-0,923515956	-1,664735269	-1,604731966	-0,261543594
331	31	Q2_P06297	C811125.1	none	CCGGTGACATTTCGCACAAATAATACATGGTACAGCAACCATGATAAATGGAGCAGCAAC	0,495314707		C811125.1	C	IN_GENOME	YES	|(gi:256085142) transmembrane 9 superfamily protein member [Schistosoma mansoni] 100%||(gi:257206044) hypotherical protein [Schistosoma japonicum] 81%|	{gi|256085142 transmembrane 9 superfamily protein member [Schistosoma mansoni] transmembrane 9 superfamily protein member, putative [Schistosoma mansoni] (2e-33/cov=99%/id=100%)}{gi|257206044 hypotherical protein [Schistosoma japonicum] (1e-12/cov=57%/id=	CCGGTGACATTTCGCACAAATAATACATGGTACAGCAACCATGATAAATGGAGCAGCAAC	-	-	0	Smp_163130	U	Sjc_0112090	U	gi|256085142	U	S. mansoni Gene Predictions	Smp_163130	C			transmembrane 9 superfamily protein member, putative	Sjp 0112090|hypothetical protein	|(gi:256085142) transmembrane 9 superfamily protein member [Schistosoma mansoni] [0.0/100%]||Sjp (gi:56756975) [0.0/50%]||(gi:257206044) hypotherical protein [Schistosoma japonicum] [e-178/37%]||(gi:195119037) GI18231 [Drosophila mojavensis] [e-163/50%]||	|(gi:256085142) transmembrane 9 superfamily protein member [Schistosoma mansoni] [2e-51/75%]||(gi:257206044) hypotherical protein [Schistosoma japonicum] [2e-04/19%]||(gi:242019603) ubiquitin-conjugating enzyme 7-interacting protein, putative [Pediculus h	gi|256085142 transmembrane 9 superfamily protein member [Schistosoma mansoni] transmembrane 9 superfamily protein member, putative [Schistosoma mansoni] (2e-33/cov=99%/id=100%)	164519076	NP_055557.2	1,00E-152	0,51	transmembrane 9 superfamily protein member 4 [Homo sapiens]	|F GO:0008270|	Q2_P20085,Q2_P14190,Q2_P27190,Q2_P25832,Q2_P36740,Q2_P06297	*	[ Smp_scaff000261|60|193392|193452 PERFECT (60/0/0 qgap/0 tgap/-) ]	-1,075131872	-0,91842386	-0,350135101	-0,24357667	-1,847286511	-1,60525397	-0,82820209
49	57	Q2_P21175	C804474.1	Hypothetical protein C02G6.1 [Caenorhabditis elegans] ref|NP_504532.1| C02G6.1 [Caenorhabditis elegans] ||insulin degrading enzyme [Rattus norvegicus] emb|CAA47689.1| insulin-degrading enzyme [Rattus norvegicus] sp|P35559|IDE_RAT Insulin-degrading enzyme	GGAAGTTATTGATCGTAATGTCGTGCAACCGTCATGGAACGATACTCCATGGCCTGATAT	0,461699023	*	C804474.1	U	IN_GENOME	YES	|(gi:256078942) insulysin unit 3 (M16 family) [Schistosoma mansoni] 100%|	{gi|256072498 insulysin (M16 family) [Schistosoma mansoni] insulysin (M16 family) [Schistosoma mansoni] (5e-92/cov=82%/id=97%)}{gi|256078942 insulysin unit 3 (M16 family) [Schistosoma mansoni] insulysin unit 3 (M16 family) [Schistosoma mansoni] (2e-59/cov	GGAAGTTATTGATCGTAATGTCGTGCAACCGTCATGGAACGATACTCCATGGCCTGATAT	-	-	0	-	-	Sjc_0009910	U	gi|256072498	U	S. japonicum Gene Predictions	Sjc_0009910	U			-	Sjp 0009910|ko:K01408 insulysin [EC3.4.24.56], putative	-	|(gi:256072498) insulysin (M16 family) [Schistosoma mansoni] [6e-96/60%]||(gi:256078942) insulysin unit 3 (M16 family) [Schistosoma mansoni] [2e-91/64%]||(gi:148709839) insulin degrading enzyme [Mus musculus] [8e-79/99%]||(gi:121583922) insulin-degrading	gi|256072498 insulysin (M16 family) [Schistosoma mansoni] insulysin (M16 family) [Schistosoma mansoni] (5e-92/cov=82%/id=97%)	155969707	NP_004960.2	3,00E-81	1	insulin-degrading enzyme [Homo sapiens]	|GO:0000166||GO:0001540||GO:0004222||GO:0005515||GO:0005524||GO:0005615||GO:0005634||GO:0005737||GO:0005739||GO:0005782||GO:0005829||GO:0008233||GO:0008270||GO:0009986||GO:0010815||GO:0016887||GO:0017046||GO:0031597||GO:0031626||GO:0042447||GO:0042803||GO			[ Smp_scaff000109|60|3744|3804 PERFECT (60/0/0 qgap/0 tgap/+) ][ Smp_scaff013697|60|1014|1074 PERFECT (60/0/0 qgap/0 tgap/-) ]	0,045074732	-0,404660826	-0,851611894	-1,318924185	-0,526666312	-1,392845804	-1,254330606
17	26	Q2_P11969	C907565.1	none	TAGTCATCGATTATAGTAGCACTAGTGAGAACTTTTCATCAGCTGTAGTGACAGAAGACA	0,526834568	*	C907565.1	C	IN_GENOME	YES	|(gi:256091249) 100%||(gi:256090768) 100%|	{gi|256090768 hypothetical protein [Schistosoma mansoni] hypothetical protein [Schistosoma mansoni] (8e-36/cov=43%/id=86%)}{gi|256091249 hypothetical protein [Schistosoma mansoni] hypothetical protein [Schistosoma mansoni] (1e-14/cov=20%/id=100%)}	TAGTCATCGATTATAGTAGCACTAGTGAGAACTTTTCATCAGCTGTAGTGACAGAAGACA	-	-	0	Smp_181330	C	-	-	gi|256090768	C	S. mansoni Gene Predictions	Smp_181330	U		X	hypothetical protein	-	|Hypothetical (gi:256090768) [0.0/64%]||Hypothetical (gi:256091249) [9e-28/7%]||(gi:226478806) hypotheticial protein [Schistosoma japonicum] [1e-10/28%]||Hypothetical (gi:256053189) [6e-05/16%]||Hypothetical (gi:256089835) [7e-05/12%]|	-	gi|256090768 hypothetical protein [Schistosoma mansoni] hypothetical protein [Schistosoma mansoni] (8e-36/cov=43%/id=86%)	-	-	-	0	No hits	|C GO:0016020|	Q2_P11969,Q2_P22842		[ Smp_scaff002008|60|124201|124261 PERFECT (60/0/0 qgap/0 tgap/+) ][ Smp_scaff003829|60|606|666 PERFECT (60/0/0 qgap/0 tgap/-) ]	-0,302553578	0,064895698	-0,671344066	-0,286887273	-2,241372377	-2,035496308	-1,255918828
227	60	Q2_P03724	C807057.1	none	CCCTGGACACTCAAAATTAGTCAACTCAAAGAATATTTCTACATCAGCTAATAACAAACC	0,500431768	*	C807057.1	C	IN_GENOME	YES	|(gi:256088873) serine/threonine protein kinase [Schistosoma mansoni] 100%||(gi:226481395) serine/threonine kinase 25 [Schistosoma japonicum] 89%|	{gi|256088873 serine/threonine protein kinase [Schistosoma mansoni] serine/threonine kinase [Schistosoma mansoni] (e-102/cov=99%/id=87%)}{gi|226481395 serine/threonine kinase 25 [Schistosoma japonicum] (3e-67/cov=104%/id=62%)}{gi|270007492 hypothetical pr	CCCTGGACACTCAAAATTAGTCAACTCAAAGAATATTTCTACATCAGCTAATAACAAACC	-	-	0	Smp_096640	C	-	-	gi|256088873	C	S. mansoni Gene Predictions	Smp_096640	U			serine/threonine kinase	-	|(gi:256088873) serine/threonine protein kinase [Schistosoma mansoni] [0.0/100%]||(gi:226481395) serine/threonine kinase 25 [Schistosoma japonicum] [0.0/101%]||(gi:195391172) GJ22913 [Drosophila virilis] [e-111/44%]||(gi:195500104) GE24610 [Drosophila yak	-	gi|256088873 serine/threonine protein kinase [Schistosoma mansoni] serine/threonine kinase [Schistosoma mansoni] (e-102/cov=99%/id=87%)	21361358	NP_006365.2	1,00E-111	0,44	serine/threonine kinase 25 [Homo sapiens]	|F GO:0005524|	Q2_P18336,Q2_P39518,Q2_P03724,Q2_P23048		[ Smp_scaff000595|60|41124|41184 PERFECT (60/0/0 qgap/0 tgap/+) ]	-1,476875837	-1,834102902	-0,067185059	-0,727195611	-1,477186739	-1,575622006	0,057181445
119	43	Q2_P02499	C805053.1	none	GATGTTTTCTTCTCAACAAATTAACCGACTACCTAGTCCTTGTCCCTGAATTATTTTACT	0,443093538	*	C805053.1	C	IN_GENOME	YES	No hits	NHF	GATGTTTTCTTCTCAACAAATTAACCGACTACCTAGTCCTTGTCCCTGAATTATTTTACT	-	Smp_scaff001900_36035_36780	0	-	-	-	-	-	-	No match	C805053.1	C			-	-	-	-	No hits	-	-	-	0	No hits	-			[ Smp_scaff001900|60|36270|36330 PERFECT (60/0/0 qgap/0 tgap/-) ]	-0,869166826	-0,55795507	-0,158457151	-0,744768884	-2,308365098	-1,242164308	-0,29808193
181	48	Q2_P17545	C919929.1	none	GCGGAACCTCCACTTTAGTTTCAGAAAAAATAGACTACAGATTTGCATTATCAATGTGAA	0,336739242	*	C919929.1	C	IN_GENOME	YES	No hits	NHF	GCGGAACCTCCACTTTAGTTTCAGAAAAAATAGACTACAGATTTGCATTATCAATGTGAA	-	Smp_scaff000139_32837_35431	0	-	-	-	-	-	-	No match	C919929.1	C			-	-	-	-	No hits	-	-	-	0	No hits	-			[ Smp_scaff000139|60|32865|32925 PERFECT (60/0/0 qgap/0 tgap/-) ]	-0,164689919	-0,292637585	-0,340987111	-0,406537266	-1,886597495	-1,988134696	-1,178416263
159	76	Q2_P00797	C801908.1	none	TTTGTCAGCACCCGAGATAATCTTGTTCGTGATCGAATCCCTCCCTCACCTCATGACAAT	0,480901734		C801908.1	C	IN_GENOME	YES	No hits	{gi|256084008 hypothetical protein [Schistosoma mansoni] hypothetical protein [Schistosoma mansoni] (1e-12/cov=43%/id=47%)}{gi|256085468 hypothetical protein [Schistosoma mansoni] hypothetical protein [Schistosoma mansoni] (2e-04/cov=15%/id=66%)}{gi|76154	TTTGTCAGCACCCGAGATAATCTTGTTCGTGATCGAATCCCTCCCTCACCTCATGACAAT	-	-	0	Smp_054200	U	-	-	gi|256084008	C	S. mansoni Gene Predictions	Smp_054200	C		X	NADH-ubiquinone oxidoreductase sgdh subunit, putative	-	|(gi:256080889) NADH-ubiquinone oxidoreductase [Schistosoma mansoni] [e-118/100%]||(gi:226467624) lethal (3) neo18 [Schistosoma japonicum] [1e-76/100%]||Sjp (gi:76154787) [4e-75/98%]||(gi:195963331) lethal(3)neo18 [Bombyx mori] [1e-25/65%]||(gi:170030984)	-	gi|256084008 hypothetical protein [Schistosoma mansoni] hypothetical protein [Schistosoma mansoni] (1e-12/cov=43%/id=47%)	4505363	NP_002483.1	8,00E-19	0,7	NADH dehydrogenase (ubiquinone) 1 beta subcomplex, 5, 16kDa precursor [Homo sapiens]	|P GO:0006810|	Q2_P35369,Q2_P01075,Q2_P37294,Q2_P19231,Q2_P27281,Q2_P00797,Q2_P16946	*	[ Smp_scaff000143|60|486930|486990 PERFECT (60/0/0 qgap/0 tgap/+) ]	-1,56839804	-1,390693845	-0,106346255	-0,220971425	-1,511529031	-0,398440891	-0,688835239
431	12	Q2_P24502	C808997.1	none	CCACCTTTAAACGGCACCGGTTCGAATCCCACCATCAACATACCTATTCACAACCAATAA	0,557478278		C808997.1	U	IN_GENOME	NO*	No hits	{gi|256091862 hypothetical protein [Schistosoma mansoni] hypothetical protein [Schistosoma mansoni] (6e-63/cov=66%/id=81%)}{gi|256062944 hypothetical protein [Schistosoma mansoni] hypothetical protein [Schistosoma mansoni] (4e-32/cov=47%/id=68%)}	CCACCTTTAAACGGCACCGGTTCGAATCCCACCATCAACATACCTATTCACAACCAATAA	-	-	0	-	-	-	-	gi|256091862	C	GenBank homolog	gi|256091862	C			-	-	-	-	gi|256091862 hypothetical protein [Schistosoma mansoni] hypothetical protein [Schistosoma mansoni] (6e-63/cov=66%/id=81%)	-	-	-	0	No hits	-		*	[ Smp_scaff009052||67|127 (59/1/0 qgap/0 tgap/+) ][ Smp_scaff005632||1300|1360 (59/1/0 qgap/0 tgap/+) ][ Smp_scaff008136||958|1018 (59/1/0 qgap/0 tgap/-) ][ Smp_scaff007012||261|321 (59/1/0 qgap/0 tgap/-) ]	-1,063119541	-0,917389337	-0,6373233	-0,553060423	-0,704345932	-0,641324036	-1,453064604
222	80	Q2_P07405	C812881.1	GA18654-PA [Drosophila pseudoobscura] ||target of rapamycin [Aedes aegypti] ||Lethal protein 363 isoform b [Caenorhabditis elegans] ref|NP_491552.2| LEThal family member (let-363) [Caenorhabditis elegans] ||Lethal protein 363 isoform a [Caenorhabditis e	CTTCCTTATACGTGAAGCAACTTCAAATCAAAATTTATGCCAGATGTATATAGGCTGGTG	0,384563485	*	C812881.1	C	IN_GENOME	YES	|(gi:256070598) ataxia telangiectasia mutated (atm)-related [Schistosoma mansoni] 100%||(gi:242011952) Phosphatidylinositol 3-kinase tor2, putative [Pediculus humanus corporis] 84%||(gi:290983882) predicted protein [Naegleria gruberi] 83%||(gi:298709382)	{gi|256070598 ataxia telangiectasia mutated (atm)-related [Schistosoma mansoni] ataxia telangiectasia mutated (atm)-related [Schistosoma mansoni] (0.0/cov=85%/id=87%)}{gi|242011952 Phosphatidylinositol 3-kinase tor2, putative [Pediculus humanus corporis]	CTTCCTTATACGTGAAGCAACTTCAAATCAAAATTTATGCCAGATGTATATAGGCTGGTG	-	-	0	Smp_122910	C	Sjc_0089220	C	gi|256070598	C	S. mansoni Gene Predictions	Smp_122910	U			ataxia telangiectasia mutated (atm)-related	Sjp 0089220|ko:K07203 FKBP12-rapamycin complex-associated protein, putative	|(gi:256070598) ataxia telangiectasia mutated (atm)-related [Schistosoma mansoni] [0.0/100%]||(gi:197131003) target of rapamycin [Blattella germanica] [0.0/92%]||(gi:156395282) predicted protein [Nematostella vectensis] [0.0/93%]||(gi:66562769) PREDICTED:	|(gi:256070598) ataxia telangiectasia mutated (atm)-related [Schistosoma mansoni] [0.0/52%]||(gi:156395282) predicted protein [Nematostella vectensis] [e-151/48%]||(gi:66562769) PREDICTED: similar to FKBP12-rapamycin complex-associated protein (FK506-bind	gi|256070598 ataxia telangiectasia mutated (atm)-related [Schistosoma mansoni] ataxia telangiectasia mutated (atm)-related [Schistosoma mansoni] (0.0/cov=85%/id=87%)	4826730	NP_004949.1	0	0,58	FK506 binding protein 12-rapamycin associated protein 1 [Homo sapiens]	|F GO:0004674|	Q2_P14522,Q2_P34664,Q2_P14743,Q2_P23763,Q2_P08858,Q2_P10925,Q2_P07405,Q2_P28560		[ Smp_scaff000002|60|1545675|1545735 PERFECT (60/0/0 qgap/0 tgap/+) ]	-1,12974027	-1,853262626	0,224641159	-0,751943222	-2,357381098	-1,982156615	0,070591237
350	6	Q2_P20432	C803463.1	SJCHGC08288 protein [Schistosoma japonicum] ||PREDICTED: similar to ENSANGP00000005619 [Apis mellifera] ||hypothetical protein [Gallus gallus] ref|NP_001026446.1| similar to Cytochrome c-type heme lyase (CCHL) (Holocytochrome c-type synthase) [Gallus gall	GGTATGACGTGGTTGGAAGATGAGAACGTTTCCTACCTGCATCTTTACTTATTTTCTGCC	0,350844198	*	C803463.1	U	IN_GENOME	YES	No hits	{gi|256074708 cytochrome C1 heme lyase [Schistosoma mansoni] cytochrome C1 heme lyase, putative [Schistosoma mansoni] (3e-82/cov=57%/id=85%)}{gi|256074710 cytochrome C1 heme lyase [Schistosoma mansoni] cytochrome C1 heme lyase, putative [Schistosoma manso	GGTATGACGTGGTTGGAAGATGAGAACGTTTCCTACCTGCATCTTTACTTATTTTCTGCC	-	-	0	Smp_022320.1	U	-	-	gi|256074708	U	S. mansoni Gene Predictions	Smp_022320.x	U			cytochrome c1 heme lyase, putative	-	|(gi:256074708) cytochrome C1 heme lyase [Schistosoma mansoni] [8e-82/100%]||(gi:256074710) cytochrome C1 heme lyase [Schistosoma mansoni] [8e-74/95%]||(gi:226478810) putative Cytochrome c-type heme lyase (CCHL) [Schistosoma japonicum] [2e-59/95%]||Sjp (g	-	gi|256074708 cytochrome C1 heme lyase [Schistosoma mansoni] cytochrome C1 heme lyase, putative [Schistosoma mansoni] (3e-82/cov=57%/id=85%)	169790851	NP_001116080.1	2,00E-32	0,85	holocytochrome c synthase [Homo sapiens]	|F GO:0005506|			[ Smp_scaff000043|60|610510|610570 PERFECT (60/0/0 qgap/0 tgap/+) ][ Smp_scaff000043|60|591938|591998 PERFECT (60/0/0 qgap/0 tgap/+) ]	-1,487293361	-0,877178931	-0,998606303	-0,830046798	-1,329955098	-1,467029644	-0,149591788
18	45	Q2_P40102	JAP11331.C	SJCHGC07723 protein [Schistosoma japonicum] ||PREDICTED: similar to Probable ATP-dependent RNA helicase DDX27 (DEAD-box protein 27) isoform 1 [Canis familiaris] ||PREDICTED: similar to Probable ATP-dependent RNA helicase DDX27 (DEAD-box protein 27) isofor	GACGGGGATGCATGCGCACTGAATAGGAGTTGGTTTGTCTAAGGACATTTCAGTAAGTGA	0,504880677		JAP11331.C	C	OUT_GENOME	YES	|(gi:256079059) DEAD box ATP-dependent RNA helicase [Schistosoma mansoni] 100%||Sjp (gi:76156686) 100%|	{gi|76156686 SJCHGC07723 protein [Schistosoma japonicum] (1e-90/cov=96%/id=100%)}{gi|256079059 DEAD box ATP-dependent RNA helicase [Schistosoma mansoni] DEAD box ATP-dependent RNA helicase, putative [Schistosoma mansoni] (6e-72/cov=100%/id=79%)}{gi|242007	GACGGGGATGCATGCGCACTGAATAGGAGTTGGTTTGTCTAAGGACATTTCAGTAAGTGA	-	-	0	-	-	Sjc_0048480	U	gi|76156686	U	S. japonicum Gene Predictions	Sjc_0048480	C			-	Sjp 0048480|ko:K01509 adenosinetriphosphatase [EC3.6.1.3], putative	-	|(gi:256079059) DEAD box ATP-dependent RNA helicase [Schistosoma mansoni] [0.0/100%]||(gi:209447030) probable ATP-dependent RNA helicase DDX27 [Rattus norvegicus] [e-116/91%]||(gi:29427914) RecName: Full=Probable ATP-dependent RNA helicase DDX27; AltName:	gi|76156686 SJCHGC07723 protein [Schistosoma japonicum] (1e-90/cov=96%/id=100%)	224593278	NP_060365.7	1,00E-122	0,8	DEAD (Asp-Glu-Ala-Asp) box polypeptide 27 [Homo sapiens]	|GO:0000166||GO:0004386||GO:0003676||GO:0005634||GO:0005524||GO:0008026||GO:0016787|	Q2_P33015,Q2_P40102,Q2_P39022,Q2_P13164	*	[ Smp_scaff000112|60|276198|276258 PERFECT (60/0/0 qgap/0 tgap/+) ]	-0,890916831	-1,570651135	-0,468058046	-0,963265286	-1,751502213	-2,045484993	0,282607627
255	7	Q2_P25722	C810892.1	none	CTTGCATAACATTCCAACATGCCCTAAAGGAACATAGTTAATACATCTGACTATACAAAC	0,35418978	*	C810892.1	U	IN_GENOME	YES	No hits	{gi|148682158 mCG140938 [Mus musculus] (0.57/cov=75%/id=23%)}	CTTGCATAACATTCCAACATGCCCTAAAGGAACATAGTTAATACATCTGACTATACAAAC	-	Smp_scaff000616_10593_11215	0	-	-	-	-	gi|148682158	U	GenBank homolog	gi|148682158	U			-	-	-	-	gi|148682158 mCG140938 [Mus musculus] (0.57/cov=75%/id=23%)	-	-	-	0	No hits	-			[ Smp_scaff000616|60|11071|11131 PERFECT (60/0/0 qgap/0 tgap/+) ]	-0,485441237	-0,848985949	0,604800271	-0,353043722	-2,100802248	-2,085703149	-0,927235636
460	17	Q2_P26250	C811692.1	none	TCCAACAACATTTTCAACACAACACACTCACCAACAATAAAGGTTACCACTACACATTAC	0,485553602	*	C811692.1	U	IN_GENOME	NO	No hits	{gi|149246249 hypothetical protein LELG_00114 [Lodderomyces elongisporus NRRL YB-4239] hypothetical protein LELG_00114 [Lodderomyces elongisporus NRRL YB-4239] (0.73/cov=39%/id=24%)}	TCCAACAACATTTTCAACACAACACACTCACCAACAATAAAGGTTACCACTACACATTAC	-	-	0	-	-	-	-	gi|149246249	U	GenBank homolog	gi|149246249	U			-	-	-	-	gi|149246249 hypothetical protein LELG_00114 [Lodderomyces elongisporus NRRL YB-4239] hypothetical protein LELG_00114 [Lodderomyces elongisporus NRRL YB-4239] (0.73/cov=39%/id=24%)	17999539	NP_054722.2	0	0,71	DEAH (Asp-Glu-Ala-His) box polypeptide 38 [Homo sapiens]	|GO:0000350||GO:0071007||GO:0008186||GO:0000386|			-	-1,014484948	-1,007833195	-0,638679489	-0,49843968	-1,173906466	-1,21771281	-0,936093238
238	24	Q2_P08238	C901455.1	none	TCTAACTCCACTATGCCAACCGAAAAAAGCAAACGTTCTGGTATCGCAAAAGGACCAGGA	0,427159465	*	C901455.1	C	IN_GENOME	YES	|(gi:256087053) 100%|	{gi|256087053 hypothetical protein [Schistosoma mansoni] expressed protein [Schistosoma mansoni] (1e-78/cov=89%/id=93%)}{gi|195503938 GE10607 [Drosophila yakuba] GE10607 [Drosophila yakuba] (1e-05/cov=46%/id=30%)}{gi|194745059 GF18561 [Drosophila ananassa	TCTAACTCCACTATGCCAACCGAAAAAAGCAAACGTTCTGGTATCGCAAAAGGACCAGGA	-	-	0	Smp_168830	C	Sjc_0097080	C	gi|256087053	C	S. mansoni Gene Predictions	Smp_168830	U			hypothetical protein	Sjp 0097080|expressed protein	|Hypothetical (gi:256087053) [e-161/100%]||(gi:194745059) GF18561 [Drosophila ananassae] [3e-05/27%]||(gi:195503938) GE10607 [Drosophila yakuba] [4e-05/27%]||(gi:17945041) RE06142p [Drosophila melanogaster] [6e-05/27%]||(gi:24650435) Ets at 97D [Drosophil	|(gi:256087053) [e-121/85%]||(gi:194745059) GF18561 [Drosophila ananassae] [5e-06/45%]||(gi:110758931) PREDICTED: similar to Ets at 97D CG6338-PA [Apis mellifera] [3e-05/33%]||(gi:195503938) GE10607 [Drosophila yakuba] [3e-05/27%]||(gi:157123649) DNA-bind	gi|256087053 hypothetical protein [Schistosoma mansoni] expressed protein [Schistosoma mansoni] (1e-78/cov=89%/id=93%)	-	-	-	0	No hits	|P GO:0006355|	Q2_P27927,Q2_P08238		[ Smp_scaff000382|60|45655|45715 PERFECT (60/0/0 qgap/0 tgap/-) ]	-1,317428821	-1,924523967	-0,2295103	-0,927803278	-0,411034791	0,703127236	-1,36102228
387	67	Q2_P39372	JAP02522.C	SJCHGC04116 protein [Schistosoma japonicum] ||	CCATTTGATTTTCTTTTTGCCATGATGAAGGTATTCCAACAGGTCGTATAAAATCTGATG	0,438518573		JAP02522.C	C	OUT_GENOME	YES	|(gi:256052802) stomatin-related [Schistosoma mansoni] 100%||Sjp (gi:76153083) 88%|	{gi|76153083 SJCHGC04116 protein [Schistosoma japonicum] (e-152/cov=82%/id=95%)}{gi|256052802 stomatin-related [Schistosoma mansoni] stomatin-related [Schistosoma mansoni] (3e-76/cov=81%/id=56%)}{gi|124806484 conserved Plasmodium protein [Plasmodium falci	CCATTTGATTTTCTTTTTGCCATGATGAAGGTATTCCAACAGGTCGTATAAAATCTGATG	-	-	0	-	-	Sjc_0201270	U	gi|76153083	U	S. japonicum Gene Predictions	Sjc_0201270	C			-	Sjp 0201270|expressed protein	-	|Sjp (gi:76153083) [e-153/100%]||(gi:256052802) stomatin-related [Schistosoma mansoni] [2e-76/98%]||(gi:124806484) conserved Plasmodium protein [Plasmodium falciparum 3D7] [0.43/36%]||(gi:145502385) [0.74/29%]|	gi|76153083 SJCHGC04116 protein [Schistosoma japonicum] (e-152/cov=82%/id=95%)	38569398	NP_003628.2	1,90E-02	0,22	integrin, alpha 10 precursor [Homo sapiens]	-	Q2_P39372,Q2_P39060	*	[ Smp_scaff000404|60|255147|255207 PERFECT (60/0/0 qgap/0 tgap/+) ]	-1,007800621	-0,636947299	-0,684667153	-0,432733956	-1,281470836	-1,096411858	-1,267584769
468	24	Q2_P00467	C801370.1	none	TCTTTGGATGCCAGGATAGGTGAAGTATTTTATGTCTCACAGTGTGTCTGGTGCATCTCA	0,464152887		C801370.1	C	IN_GENOME	NO	No hits	{gi|256069128 hypothetical protein [Schistosoma mansoni] hypothetical protein [Schistosoma mansoni] (2e-19/cov=25%/id=55%)}	TCTTTGGATGCCAGGATAGGTGAAGTATTTTATGTCTCACAGTGTGTCTGGTGCATCTCA	-	-	0	-	-	-	-	gi|256069128	U	GenBank homolog	gi|256069128	C			-	-	-	-	gi|256069128 hypothetical protein [Schistosoma mansoni] hypothetical protein [Schistosoma mansoni] (2e-19/cov=25%/id=55%)	4758284	NP_004432.1	0,31	0,66	ephrin receptor EphB1 precursor [Homo sapiens]	-		*	-	-0,514532152	-1,012909397	-0,231460581	-0,417218221	-1,3729875	-1,341612393	-1,187997434
183	53	Q2_P38487	JAP05621.C	none	CCATGAAATGGTAAAGGTGACGACTTCCCATTATTACGCAAAATGATACAACCAATAAAT	0,531935786		JAP05621.C	U	OUT_GENOME	YES	|(gi:256086524) 100%|	{gi|256086524 hypothetical protein [Schistosoma mansoni] hypothetical protein [Schistosoma mansoni] (1e-09/cov=10%/id=91%)}	CCATGAAATGGTAAAGGTGACGACTTCCCATTATTACGCAAAATGATACAACCAATAAAT	-	-	0	-	-	-	-	gi|256086524	C	GenBank homolog	gi|256086524	C			-	-	-	-	gi|256086524 hypothetical protein [Schistosoma mansoni] hypothetical protein [Schistosoma mansoni] (1e-09/cov=10%/id=91%)	58331253	NP_443075.2	0,11	0,12	obscurin, cytoskeletal calmodulin and titin-interacting RhoGEF isoform a [Homo sapiens]	-	Q2_P38487,Q2_P39631,Q2_P40582,Q2_P39635	*	[ Smp_scaff000329|60|315151|315211 PERFECT (60/0/0 qgap/0 tgap/-) ]	-1,881366325	-2,438582735	-0,602203112	-1,652643711	-0,792301727	-0,823619754	0,698118889
91	46	Q2_P08641	C902079.1	FLJ10980 protein [Homo sapiens] ||unnamed protein product [Homo sapiens] ||KIAA1370 protein [Homo sapiens] ||PREDICTED: similar to KIAA1370 protein [Pan troglodytes] ||FLJ10980 protein [Homo sapiens] ||	GACAAGTTGAAGGATTTTCAATTGAATTAGGCGCTAGTGGTTCATTCTATCCAAATCATA	0,404299505	*	C902079.1	C	IN_GENOME	YES	|(gi:256086187) 100%|	{gi|256086187 hypothetical protein [Schistosoma mansoni] expressed protein [Schistosoma mansoni] (8e-76/cov=91%/id=100%)}{gi|156385242 predicted protein [Nematostella vectensis] predicted protein [Nematostella vectensis] (9e-13/cov=36%/id=64%)}{gi|2420054	GACAAGTTGAAGGATTTTCAATTGAATTAGGCGCTAGTGGTTCATTCTATCCAAATCATA	-	-	0	Smp_166380	C	Sjc_0008010	C	gi|256086187	C	S. mansoni Gene Predictions	Smp_166380	U			hypothetical protein	Sjp 0008010|similar to Uncharacterized protein KIAA1539, putative	|Hypothetical (gi:256086187) [0.0/100%]||Sjp (gi:76152899) [2e-91/36%]||(gi:123959700) LOC496170 protein [Xenopus laevis] [1e-39/42%]||(gi:62751998) KIAA1370 [Xenopus (Silurana) tropicalis] [2e-39/42%]||(gi:56540968) LOC496170 protein [Xenopus laevis] [2e	|(gi:256086187) [2e-74/57%]||(gi:156385242) predicted protein [Nematostella vectensis] [3e-24/30%]||(gi:194225442) PREDICTED: similar to KIAA1539 [Equus caballus] [2e-19/32%]||(gi:291383025) PREDICTED: CG9005-like [Oryctolagus cuniculus] [2e-19/32%]||(gi:	gi|256086187 hypothetical protein [Schistosoma mansoni] expressed protein [Schistosoma mansoni] (8e-76/cov=91%/id=100%)	33636717	NP_079458.2	6,00E-35	0,27	hypothetical protein LOC80256 [Homo sapiens]	-	Q2_P34762,Q2_P08641,Q2_P31520		[ Smp_scaff000317|60|50511|50571 PERFECT (60/0/0 qgap/0 tgap/-) ]	-1,076577458	-1,24551049	-0,595440595	-0,721768061	-1,187361836	-1,342688467	-0,633840206
404	17	Q2_P39781	JAP07794.C	SJCHGC08333 protein [Schistosoma japonicum] ||	GGATTTAGAAACGGAACAGTGGGAGTGGCTTTTAAACGTTCTATCTGATCCAAATTTATC	0,490707203	*	JAP07794.C	U	OUT_GENOME	YES	|(gi:256084983) Crumbs complex protein; MAGUK homolog; cell polarity protein [Schistosoma mansoni] 100%||Sjp (gi:76152883) 94%|	{gi|76152883 SJCHGC08333 protein [Schistosoma japonicum] (2e-56/cov=86%/id=84%)}{gi|256084983 Crumbs complex protein; MAGUK homolog; cell polarity protein [Schistosoma mansoni] Crumbs complex protein; MAGUK homolog; cell polarity protein [Schistosoma mans	GGATTTAGAAACGGAACAGTGGGAGTGGCTTTTAAACGTTCTATCTGATCCAAATTTATC	-	-	0	-	-	Sjc_0209770	U	gi|76152883	U	S. japonicum Gene Predictions	Sjc_0209770	U			-	Sjp 0209770|expressed protein	-	|Sjp (gi:76152883) [5e-56/94%]||(gi:256084983) Crumbs complex protein; MAGUK homolog; cell polarity protein [Schistosoma mansoni] [9e-40/94%]|	gi|76152883 SJCHGC08333 protein [Schistosoma japonicum] (2e-56/cov=86%/id=84%)	-	-	-	0	No hits	-	Q2_P21469,Q2_P02406,Q2_P39781,Q2_P08676,Q2_P28384,Q2_P35889		[ Smp_scaff000258|60|272524|272584 PERFECT (60/0/0 qgap/0 tgap/+) ]	-0,812374181	-0,438262108	-0,419690451	-0,012776869	-1,971658762	-1,69624984	-1,100494849
57	78	Q2_P15963	C916128.1	PREDICTED: hypothetical protein XP_515424 [Pan troglodytes] ||PREDICTED: similar to protein containing single MORN motif in testis [Rattus norvegicus] ||PREDICTED: similar to protein containing single MORN motif in testis [Bos taurus] ||PREDICTED: similar	ATTTGGGAAAGTGAAATTTGCATCTGGATCTTATTACGAAGGCGGTTTCAAGGACAATAA	0,41837851	*	C916128.1	C	IN_GENOME	YES	|(gi:256091066) membrance occupation and recognition nexus protein 1 [Schistosoma mansoni] 100%||(gi:256085312) morn protein [Schistosoma mansoni] 100%|	{gi|256085312 morn protein [Schistosoma mansoni] morn protein, putative [Schistosoma mansoni] (e-107/cov=91%/id=100%)}{gi|256091066 membrance occupation and recognition nexus protein 1 [Schistosoma mansoni] membrance occupation and recognition nexus prote	ATTTGGGAAAGTGAAATTTGCATCTGGATCTTATTACGAAGGCGGTTTCAAGGACAATAA	-	-	0	Smp_076930	C	-	-	gi|256085312	C	S. mansoni Gene Predictions	Smp_076930	U			morn protein, putative	-	|(gi:256085312) morn protein [Schistosoma mansoni] [e-109/100%]||(gi:256091066) membrance occupation and recognition nexus protein 1 [Schistosoma mansoni] [1e-65/63%]||(gi:148706572) MORN repeat containing 2, isoform CRA_a [Mus musculus] [3e-11/71%]||(gi:	-	gi|256085312 morn protein [Schistosoma mansoni] morn protein, putative [Schistosoma mansoni] (e-107/cov=91%/id=100%)	224282170	NP_001138922.1	1,00E-07	0,4	MORN repeat containing 2 [Homo sapiens]	-	Q2_P15963		[ Smp_scaff002916|60|14|74 PERFECT (60/0/0 qgap/0 tgap/-) ][ Smp_scaff000263|60|879340|879400 PERFECT (60/0/0 qgap/0 tgap/-) ]	-0,597789108	-0,133551472	-2,060488794	-0,067840879	-1,928326169	-1,183408903	-0,876601087
471	6	Q2_P36001	C915776.1	none	TTTTTCAGCCCTAAGAAACTACATGTTACTAATATCTTAGTGCGTATGACCGTAGGACGG	0,427968843	*	C915776.1	U	IN_GENOME	YES	No hits	NHF	TTTTTCAGCCCTAAGAAACTACATGTTACTAATATCTTAGTGCGTATGACCGTAGGACGG	-	Smp_scaff000043_1104088_1104579	0	-	-	-	-	-	-	No match	C915776.1	U			-	-	-	-	No hits	-	-	-	0	No hits	-			[ Smp_scaff000043|60|1104417|1104477 PERFECT (60/0/0 qgap/0 tgap/+) ]	-1,222232271	-1,510352933	-0,38970607	-0,854347149	-1,238104329	-1,55302463	-0,084175782
147	47	Q2_P03148	C806173.1	none	AGTACTCTCTGTAGCACTCAGACAACTAAGGAATACTGAGTGCGTACAACATTCACAAAT	0,630544687		C806173.1	C	IN_GENOME	NO*	No hits	NHF	AGTACTCTCTGTAGCACTCAGACAACTAAGGAATACTGAGTGCGTACAACATTCACAAAT	-	-	0	-	-	-	-	-	-	No match	C806173.1	C			-	-	-	-	No hits	-	-	-	0	No hits	-	Q2_P03148,Q2_P23280,Q2_P00497	*	[ Smp_scaff000357||71884|71944 (59/1/0 qgap/0 tgap/+) ][ Smp_scaff000357||71733|71793 (59/1/0 qgap/0 tgap/+) ][ Smp_scaff000357||71582|71642 (59/1/0 qgap/0 tgap/+) ][ Smp_scaff000357||71431|71491 (59/1/0 qgap/0 tgap/+) ]	-1,149497801	-1,279362845	-0,581303499	-0,666428341	-1,154298168	-1,458702384	-0,447050726
168	18	Q2_P15906	C916007.1	none	GCGAGAAAAGGTATCTGATCAAGTATAATTTTATCATTGTTATTTAGTGCTTAGTCCGCC	0,413656095	*	C916007.1	C	IN_GENOME	YES	No hits	NHF	GCGAGAAAAGGTATCTGATCAAGTATAATTTTATCATTGTTATTTAGTGCTTAGTCCGCC	-	-	0	-	-	-	-	-	-	No match	C916007.1	C			-	-	-	-	No hits	239743178	XP_002342769.1	0,31	0,15	PREDICTED: hypothetical protein XP_002342769 [Homo sapiens]	-			[ Smp_scaff000103|60|2436677|2436737 PERFECT (60/0/0 qgap/0 tgap/-) ]	-0,448823527	-0,793746427	-0,137644308	-0,437020014	-2,245524423	-1,932124436	-0,54997634
449	70	Q2_P01145	C802678.1	none	GCTAGAAGCATCTCACTTTTTACAGTAAATAATACGATTATTAATGCGATGGGCAACTTC	0,331924095	*	C802678.1	C	IN_GENOME	YES	No hits	NHF	GCTAGAAGCATCTCACTTTTTACAGTAAATAATACGATTATTAATGCGATGGGCAACTTC	-	-	0	Smp_100390	C	-	-	-	-	S. mansoni Gene Predictions	Smp_100390	U	X		cullin, putative	-	|(gi:256053366) cullin [Schistosoma mansoni] [3e-56/100%]||(gi:256076504) cullin [Schistosoma mansoni] [3e-45/87%]||(gi:256076502) cullin [Schistosoma mansoni] [3e-45/87%]||(gi:226483391) cullin 3 [Schistosoma japonicum] [5e-45/87%]||(gi:256076506) cullin	-	No hits	4503165	NP_003581.1	5,00E-28	0,93	cullin 3 [Homo sapiens]	|F GO:0031625|			[ Smp_scaff000068|60|23107|23167 PERFECT (60/0/0 qgap/0 tgap/+) ][ Smp_scaff000678|60|2360|2420 PERFECT (60/0/0 qgap/0 tgap/-) ]	-0,761301362	-0,738108213	-0,733007222	-0,818105715	-0,915688216	-0,963767347	-1,187011086
264	18	Q2_P37839	C919311.1	none	GAAATGGTAATAAGGAAGAGACAAGCGGACAGTTCAGAACATAACAATCATCATTACTAT	0,462568264		C919311.1	U	IN_GENOME	YES	No hits	NHF	GAAATGGTAATAAGGAAGAGACAAGCGGACAGTTCAGAACATAACAATCATCATTACTAT	-	-	0	Smp_029310	C	-	-	-	-	S. mansoni Gene Predictions	Smp_029310	C	X		phosphatidylinositol transfer protein	-	|(gi:256076157) phosphatidylinositol transfer protein [Schistosoma mansoni] [e-159/100%]||(gi:226480806) Phosphatidylinositol transfer protein alpha isoform [Schistosoma japonicum] [e-146/100%]||Sjp (gi:76155622) [e-114/85%]||(gi:256075760) phosphatidylin	-	No hits	5453908	NP_006215.1	2,00E-86	1,01	phosphatidylinositol transfer protein, alpha [Homo sapiens]	|F GO:0008289|		*	[ Smp_scaff000062|60|356815|356875 PERFECT (60/0/0 qgap/0 tgap/-) ]	-0,076025763	-0,319451518	-1,471971222	-0,075352785	-1,87447361	-3,056457898	-0,247646632
104	70	Q2_P25392	C810144.1	SJCHGC07152 protein [Schistosoma japonicum] ||	CGCTTAACACAAAGACTATAAATCCCACCTAGTACCTTATTTTATTTTCCCGTGCATAAT	0,3986039	*	C810144.1	U	IN_GENOME	YES	No hits	{gi|256070774 hypothetical protein [Schistosoma mansoni] expressed protein [Schistosoma mansoni] (e-132/cov=81%/id=99%)}{gi|76162974 SJCHGC07152 protein [Schistosoma japonicum] (5e-33/cov=30%/id=82%)}{gi|260803671 hypothetical protein BRAFLDRAFT_122018 [B	CGCTTAACACAAAGACTATAAATCCCACCTAGTACCTTATTTTATTTTCCCGTGCATAAT	-	-	0	Smp_123450	U	Sjc_0039220	U	gi|256070774	U	S. mansoni Gene Predictions	Smp_123450	U			hypothetical protein	Sjp 0039220|IPR008994,Nucleic acid-binding, OB-fold,domain-containing	|Hypothetical (gi:256070774) [0.0/100%]||Sjp (gi:76152683) [5e-92/29%]||Sjp (gi:76162974) [2e-33/12%]||(gi:242009328) Nuclear pore complex protein Nup88, putative [Pediculus humanus corporis] [9e-06/32%]||(gi:156544273) PREDICTED: similar to nucleoporin,	|(gi:256070774) [3e-98/44%]||Sjp (gi:76162974) [5e-40/14%]||(gi:256069289) [1e-20/14%]||(gi:260803671) [9e-06/97%]||(gi:156544273) PREDICTED: similar to nucleoporin, p88, putative [Nasonia vitripennis] [0.007/13%]|	gi|256070774 hypothetical protein [Schistosoma mansoni] expressed protein [Schistosoma mansoni] (e-132/cov=81%/id=99%)	24497453	NP_002523.2	0,001	0,17	nucleoporin 88kDa [Homo sapiens]	|F GO:0005515|	Q2_P02093,Q2_P25392,Q2_P08385,Q2_P28086		[ Smp_scaff000004|60|716090|716150 PERFECT (60/0/0 qgap/0 tgap/+) ]	-1,175505806	-1,565842416	0,359451871	-0,079254693	-2,539561762	-1,145598591	-0,405360713
106	39	Q2_P04332	C808120.1	none	TTAAAAACACCACTGTCGTCGTAATAACCGACCAAGTCGTTATCGTAGTAAGATGACATC	0,452779788	*	C808120.1	C	IN_GENOME(*)	YES	No hits	{gi|29347738 hypothetical protein BT_2328 [Bacteroides thetaiotaomicron VPI-5482] hypothetical protein BACINT_04723 [Bacteroides intestinalis DSM 17393] conserved hypothetical protein [Bacteroides thetaiotaomicron VPI-5482] hypothetical protein BACINT_047	TTAAAAACACCACTGTCGTCGTAATAACCGACCAAGTCGTTATCGTAGTAAGATGACATC	-	-	0	-	-	-	-	gi|29347738	C	GenBank homolog	gi|29347738	U			-	-	-	-	gi|29347738 hypothetical protein BT_2328 [Bacteroides thetaiotaomicron VPI-5482] hypothetical protein BACINT_04723 [Bacteroides intestinalis DSM 17393] conserved hypothetical protein [Bacteroides thetaiotaomicron VPI-5482] hypothetical protein BACINT_0472	48717285	NP_001001670.1	0,37	0,33	hypothetical protein LOC389763 [Homo sapiens]	|GO:0008150||GO:0003674||GO:0005575|			[ Smp_scaff000256|60|379194|379254 PERFECT (60/0/0 qgap/0 tgap/+) ]	-1,767473914	-1,157236977	-0,772975241	-0,135760865	-1,156546676	-1,559243474	-0,327232591
160	71	Q2_P10824	C905279.1	SJCHGC09819 protein [Schistosoma japonicum] ||PREDICTED: similar to Leucyl-tRNA synthetase cytoplasmic (Leucine--tRNA ligase) (LeuRS) [Canis familiaris] ||unnamed protein product [Mus musculus] ||PREDICTED: similar to KIAA1352 protein [Gallus gallus] ||h	ATCGTCCAATCAACAGCTCGTTTTGTAGTCGATGAATCATCCACCGTAACTCTGAAGACT	0,328078647	*	C905279.1	C	IN_GENOME	YES	|(gi:256070041) leucyl-tRNA synthetase [Schistosoma mansoni] 100%|	{gi|256070041 leucyl-tRNA synthetase [Schistosoma mansoni] leucyl-tRNA synthetase, putative [Schistosoma mansoni] (1e-96/cov=100%/id=98%)}{gi|60701282 SJCHGC09819 protein [Schistosoma japonicum] (9e-26/cov=41%/id=77%)}{gi|239791906 ACYPI005219 [Acyrthosip	ATCGTCCAATCAACAGCTCGTTTTGTAGTCGATGAATCATCCACCGTAACTCTGAAGACT	-	-	0	Smp_194160	C	Sjc_0050100	C	gi|256070041	C	S. mansoni Gene Predictions	Smp_194160	U			leucyl-tRNA synthetase, putative	Sjp 0050100|ko:K01869 leucyl-tRNA synthetase [EC6.1.1.4], putative	|(gi:256070041) leucyl-tRNA synthetase [Schistosoma mansoni] [0.0/101%]||(gi:57042751) PREDICTED: similar to Leucyl-tRNA synthetase, cytoplasmic (Leucine--tRNA ligase) (LeuRS) [Canis familiaris] [0.0/97%]||(gi:156523096) leucyl-tRNA synthetase, cytoplasmi	|(gi:256070041) leucyl-tRNA synthetase [Schistosoma mansoni] [0.0/100%]||(gi:296193115) PREDICTED: leucyl-tRNA synthetase, cytoplasmic isoform 1 [Callithrix jacchus] [0.0/100%]||(gi:156523096) leucyl-tRNA synthetase, cytoplasmic [Bos taurus] [0.0/100%]||(	gi|256070041 leucyl-tRNA synthetase [Schistosoma mansoni] leucyl-tRNA synthetase, putative [Schistosoma mansoni] (1e-96/cov=100%/id=98%)	108773810	NP_064502.9	0	1,02	leucyl-tRNA synthetase [Homo sapiens]	-	Q2_P02140,Q2_P21154,Q2_P18727,Q2_P00380,Q2_P07425,Q2_P16430,Q2_P10824,Q2_P23739,Q2_P20598		[ Smp_scaff018992|60|55123|55183 PERFECT (60/0/0 qgap/0 tgap/+) ]	-0,776471252	-0,560872397	-0,724677754	-0,44080843	-1,682381412	-1,515492298	-0,866166306
212	48	Q2_P22068	C805752.1	GA20481-PA [Drosophila pseudoobscura] ||PREDICTED: similar to CDK-activating kinase assembly factor MAT1 (RING finger protein MAT1) (Menage a trois) (CDK7/cyclin H assembly factor) (p36) (p35) (Cyclin G1 interacting protein) (RING finger protein 66) [Stro	AAGATGATTTTGACTGCCTAGAAGAGTACAATCTCTACCTAGAAAAAATAGAAGACCTGA	0,397076427	*	C805752.1	U	IN_GENOME	YES	|(gi:256079247) cak assembly factor [Schistosoma mansoni] 100%||(gi:256079245) cak assembly factor [Schistosoma mansoni] 100%||(gi:257215838) CDK-activating kinase assembly factor MAT1 (RING finger protein MAT1) [Schistosoma japonicum] 89%|	{gi|256079247 cak assembly factor [Schistosoma mansoni] cak assembly factor, putative [Schistosoma mansoni] (4e-60/cov=74%/id=98%)}{gi|256079245 cak assembly factor [Schistosoma mansoni] cak assembly factor, putative [Schistosoma mansoni] (9e-51/cov=65%/i	AAGATGATTTTGACTGCCTAGAAGAGTACAATCTCTACCTAGAAAAAATAGAAGACCTGA	-	-	0	Smp_045750.2	U	-	-	gi|256079247	U	S. mansoni Gene Predictions	Smp_045750.x	U			cak assembly factor, putative	-	|(gi:256079247) cak assembly factor [Schistosoma mansoni] [2e-60/100%]||(gi:256079245) cak assembly factor [Schistosoma mansoni] [5e-51/91%]||(gi:257215838) CDK-activating kinase assembly factor MAT1 (RING finger protein MAT1) [Schistosoma japonicum] [5e-	-	gi|256079247 cak assembly factor [Schistosoma mansoni] cak assembly factor, putative [Schistosoma mansoni] (4e-60/cov=74%/id=98%)	4505225	NP_002422.1	1,00E-28	0,54	menage a trois 1 (CAK assembly factor) [Homo sapiens]	|F GO:0008270|	Q2_P22068,Q2_P10680,Q2_P30457		[ Smp_scaff000116|60|92302|92362 PERFECT (60/0/0 qgap/0 tgap/-) ]	-0,869624382	-0,991764115	-0,564504166	-0,512330214	-1,388364049	-1,809768347	-0,54798089
83	10	Q2_P03505	C806737.1	none	GACTTCGGCATGACCCATTCACTTTCTCTTTATCATGATTTATTCATATACTTACACGAA	0,441661425	*	C806737.1	C	IN_GENOME	YES	No hits	NHF	GACTTCGGCATGACCCATTCACTTTCTCTTTATCATGATTTATTCATATACTTACACGAA	-	NOSMP(2502)/Smp_scaff015785	0	-	-	-	-	-	-	No match	C806737.1	C			-	-	-	-	No hits	239753442	XP_001721292.2	0,96	0,27	PREDICTED: HEAT repeat containing 7B1 [Homo sapiens]	-			[ Smp_scaff018851|60|11188|11248 PERFECT (60/0/0 qgap/0 tgap/+) ][ Smp_scaff018369|60|1337|1397 PERFECT (60/0/0 qgap/0 tgap/+) ][ Smp_scaff001495|60|6044|6104 PERFECT (60/0/0 qgap/0 tgap/+) ][ Smp_scaff000936|60|2023|2083 PERFECT (60/0/0 qgap/0 tgap/+) ][	-1,721916155	-1,251571651	-0,013931573	-0,154035681	-1,662593572	-1,63467341	-0,120654224
527	57	Q2_P10404	C904638.1	none	GGCTTTTGCGATGTCACAGATATAGTTAATGATTAGTCATGTCAGAGTATTTCTTACAAG	0,490733172		C904638.1	C	IN_GENOME	YES	No hits	NHF	GGCTTTTGCGATGTCACAGATATAGTTAATGATTAGTCATGTCAGAGTATTTCTTACAAG	-	-	0	Smp_160900	U	-	-	-	-	S. mansoni Gene Predictions	Smp_160900	C		X	CCAAT-box DNA binding protein subunit B, putative	-	|(gi:256084202) CCAAT-box DNA binding protein subunit B [Schistosoma mansoni] [0.0/100%]||Hypothetical (gi:228912165) [0.038/17%]||Hypothetical (gi:147855764) [0.054/21%]||Hypothetical (gi:228969750) [0.11/17%]||Hypothetical (gi:228905043) [0.11/17%]|	-	No hits	-	-	-	0	No hits	|C GO:0005737|	Q2_P10404,Q2_P30183	*	[ Smp_scaff000244|60|452832|452892 PERFECT (60/0/0 qgap/0 tgap/-) ]	-1,260183487	-1,608709123	-0,405212838	-0,57221965	-1,914221816	-2,378955718	0,35583546
342	23	Q2_P23310	C807419.1	solute carrier family 5 (sodium-dependent vitamin transporter) member 6 [Xenopus tropicalis] gb|AAH75109.1| Solute carrier family 5 (sodium-dependent vitamin transporter) member 6 [Xenopus tropicalis] ||sodium-dependent multi-vitamin transporter [Orycto	GCAGTTGTATGGGTTGATCTTTTTCAACTGATTGTTCTCATCAGTGGATTATGTTTAATC	0,514198513	*	C807419.1	U	IN_GENOME	YES	|(gi:256070872) sodium/solute symporter [Schistosoma mansoni] 100%|	{gi|256070872 sodium/solute symporter [Schistosoma mansoni] sodium/solute symporter, putative [Schistosoma mansoni] (e-102/cov=79%/id=93%)}{gi|156377134 predicted protein [Nematostella vectensis] predicted protein [Nematostella vectensis] (1e-40/cov=90%/i	GCAGTTGTATGGGTTGATCTTTTTCAACTGATTGTTCTCATCAGTGGATTATGTTTAATC	-	-	0	Smp_123720	U	Sjc_0108820	U	gi|256070872	U	S. mansoni Gene Predictions	Smp_123720	U		X	sodium/solute symporter, putative	Sjp 0108820|ko:K03307 solute:Na+ symporter, SSS family, putative	|(gi:256070872) sodium/solute symporter [Schistosoma mansoni] [0.0/100%]||Hypothetical (gi:256088509) [e-150/35%]||(gi:256070505) gag-pol protein [Schistosoma mansoni] [e-149/40%]||Hypothetical (gi:256073982) [e-149/35%]||Hypothetical (gi:256080468) [e-14	|(gi:256070872) sodium/solute symporter [Schistosoma mansoni] [5e-75/83%]||Sjp (gi:76157278) [5e-51/50%]||(gi:241703281) sodium-dependent multivitamin transporter, putative [Ixodes scapularis] [3e-36/93%]||(gi:91082287) [4e-36/96%]||(gi:260807379) [6e-36/	gi|256070872 sodium/solute symporter [Schistosoma mansoni] sodium/solute symporter, putative [Schistosoma mansoni] (e-102/cov=79%/id=93%)	157671931	NP_848593.2	9,00E-79	0,52	solute carrier family 5 (sodium/glucose cotransporter), member 12 [Homo sapiens]	|F GO:0015293|	Q2_P39906,Q2_P23310,Q2_P38628		[ Smp_scaff000004|60|1989110|1989170 PERFECT (60/0/0 qgap/0 tgap/+) ]	-1,431270986	-1,238145489	-1,062220908	-0,801830905	-0,846807522	-1,082732467	-0,188116557
27	75	Q2_P21643	C805167.1	SJCHGC09378 protein [Schistosoma japonicum] ||collagen type I alpha 1 [Danio rerio] gb|AAR24536.1| chihuahua [Danio rerio] ||Collagen type I alpha 1 [Danio rerio] ||alpha 1 type I collagen [Cynops pyrrhogaster] ||Collagen alpha 1(I) chain precursor ||	GGCTGTACAACGTATATCATTGTCTTGCTCTGGATTATCAGATATAACAGTTAATTCAAC	0,39877245	*	C805167.1	U	IN_GENOME	YES	|(gi:256075208) Collagen alpha-1(I) chain precursor [Schistosoma mansoni] 100%|	{gi|76154514 SJCHGC09378 protein [Schistosoma japonicum] (e-142/cov=40%/id=75%)}{gi|256075208 Collagen alpha-1(I) chain precursor [Schistosoma mansoni] Collagen alpha-1(I) chain precursor, putative [Schistosoma mansoni] (5e-90/cov=21%/id=82%)}{gi|12478370	GGCTGTACAACGTATATCATTGTCTTGCTCTGGATTATCAGATATAACAGTTAATTCAAC	-	-	0	-	-	-	-	gi|76154514	U	GenBank homolog	gi|76154514	U			-	-	-	-	gi|76154514 SJCHGC09378 protein [Schistosoma japonicum] (e-142/cov=40%/id=75%)	48762934	NP_000080.2	4,00E-19	0,39	alpha 2 type I collagen [Homo sapiens]	-	Q2_P21643,Q2_P25945,Q2_P32623,Q2_P12809		[ Smp_scaff000049|60|945808|945868 PERFECT (60/0/0 qgap/0 tgap/+) ]	0,265292965	0,175648222	-0,157135377	-0,03648994	-1,659296523	-2,004105376	-2,002338143
446	29	Q2_P24007	C808350.1	none	GTGTATGATAACCTTTGTAAGCGCCTAGCACAATATTTACCAAAACAATACCACGAATAT	0,440283035		C808350.1	U	IN_GENOME	YES	No hits	{gi|256084008 hypothetical protein [Schistosoma mansoni] hypothetical protein [Schistosoma mansoni] (6e-11/cov=19%/id=75%)}{gi|256080865 serine/threonine protein kinase [Schistosoma mansoni] serine/threonine kinase [Schistosoma mansoni] (6e-05/cov=15%/id=	GTGTATGATAACCTTTGTAAGCGCCTAGCACAATATTTACCAAAACAATACCACGAATAT	-	-	0	Smp_146240	C	-	-	gi|256084008	U	S. mansoni Gene Predictions	Smp_146240	C		X	discs large	-	|(gi:256079020) cell polarity protein [Schistosoma mansoni] [0.0/100%]||Sjp (gi:76157699) [5e-79/31%]||(gi:166079862) synapse-associated protein [Aplysia californica] [9e-66/83%]||Hypothetical (gi:260807931) [2e-64/84%]||Hypothetical (gi:270001944) [7e-64	-	gi|256084008 hypothetical protein [Schistosoma mansoni] hypothetical protein [Schistosoma mansoni] (6e-11/cov=19%/id=75%)	148539578	NP_004078.2	1,00E-64	0,83	discs, large homolog 1 isoform 2 [Homo sapiens]	|F GO:0004385|	Q2_P14653,Q2_P24007,Q2_P04496,Q2_P39051	*	[ Smp_scaff000111|60|84396|84456 PERFECT (60/0/0 qgap/0 tgap/+) ]	-1,847651838	-1,802132821	-0,185515779	-0,085247527	-2,011549769	-1,452055909	0,476341848
240	78	Q2_P38599	JAP08139.C	none	AAGACCAGCTGTCAAGTATCTACTACCACCATTACCGAAATCTCCATCAGAACAATCATC	0,405390302	*	JAP08139.C	U	OUT_GENOME	YES	No hits	{gi|256087098 hypothetical protein [Schistosoma mansoni] conserved hypothetical protein [Schistosoma mansoni] (4e-15/cov=20%/id=57%)}	AAGACCAGCTGTCAAGTATCTACTACCACCATTACCGAAATCTCCATCAGAACAATCATC	-	-	0	-	-	-	-	gi|256087098	U	GenBank homolog	gi|256087098	U			-	-	-	-	gi|256087098 hypothetical protein [Schistosoma mansoni] conserved hypothetical protein [Schistosoma mansoni] (4e-15/cov=20%/id=57%)	42542394	NP_005759.4	2,00E-17	0,93	lysophosphatidylcholine acyltransferase 3 [Homo sapiens]	|GO:0005886||GO:0003674||GO:0008354||GO:0007291|	Q2_P03244,Q2_P38599,Q2_P39812		[ Smp_scaff000388|60|100715|100775 PERFECT (60/0/0 qgap/0 tgap/-) ]	-1,564808792	-2,105165244	-0,381152883	-0,463387617	-1,464660028	-1,349806675	0,36145272
478	74	Q2_P07408	C812884.1	SJCHGC09502 protein [Schistosoma japonicum] ||hypothetical protein CaO19_8134 [Candida albicans SC5314] ref|XP_717367.1| hypothetical protein CaO19_504 [Candida albicans SC5314] gb|EAK98490.1| hypothetical protein CaO19.8134 [Candida albicans SC5314] gb|E	CGATTGATTCCTTGTAGATAAAATATCAGTGTACCACTAACTGTATTCTTTGTTGCTTCC	0,407203285	*	C812884.1	C	IN_GENOME	YES	No hits	{gi|256071624 hypothetical protein [Schistosoma mansoni] actin-related protein 5, arp5 [Schistosoma mansoni] (3e-57/cov=51%/id=99%)}{gi|56758236 SJCHGC09502 protein [Schistosoma japonicum] (9e-48/cov=51%/id=85%)}{gi|241958524 actin-like protein, putative	CGATTGATTCCTTGTAGATAAAATATCAGTGTACCACTAACTGTATTCTTTGTTGCTTCC	-	-	0	Smp_125790	C	-	-	gi|256071624	C	S. mansoni Gene Predictions	Smp_125790	U			actin-related protein 5, arp5	-	|Hypothetical (gi:256071624) [0.0/100%]||(gi:257216392) Actin-2 [Schistosoma japonicum] [e-166/37%]||Sjp (gi:56758236) [1e-94/21%]||Sjp (gi:76154219) [8e-89/21%]||(gi:291233597) PREDICTED: Actin-related protein 5-like [Saccoglossus kowalevskii] [2e-55/38%	-	gi|256071624 hypothetical protein [Schistosoma mansoni] actin-related protein 5, arp5 [Schistosoma mansoni] (3e-57/cov=51%/id=99%)	151301041	NP_079131.3	4,00E-42	0,38	ARP5 actin-related protein 5 homolog [Homo sapiens]	|F GO:0005524|			[ Smp_scaff000010|60|283628|283688 PERFECT (60/0/0 qgap/0 tgap/-) ]	-0,614896038	-0,781032192	0,153684267	0,098014144	-1,452856888	-2,271382383	-0,334418681
361	36	Q2_P29801	C904099.1	none	TGATAAATCATATATACATATGTATTGCCCAGTCGTCAGTAATTTTTCACTAGGCTGCGG	0,526560572		C904099.1	U	IN_GENOME	YES	No hits	NHF	TGATAAATCATATATACATATGTATTGCCCAGTCGTCAGTAATTTTTCACTAGGCTGCGG	-	Smp_scaff000139_664855_665431	0	-	-	-	-	-	-	No match	C904099.1	U			-	-	-	-	No hits	-	-	-	0	No hits	-		*	[ Smp_scaff000139|60|665321|665381 PERFECT (60/0/0 qgap/0 tgap/+) ]	-1,769578895	-1,599960566	-0,134264116	-0,222588179	-1,746719555	-1,357070986	-0,1981201
193	52	Q2_P33021	C909991.1	none	AGTTTGTTTAGTCGCCAAGCACGTAATATAATCCTGTTCGTTCACGGGGTACTATAACTA	0,575089474		C909991.1	U	IN_GENOME	YES	No hits	NHF	AGTTTGTTTAGTCGCCAAGCACGTAATATAATCCTGTTCGTTCACGGGGTACTATAACTA	-	-	0	Smp_094760	C	-	-	-	-	S. mansoni Gene Predictions	Smp_094760	C		X	serine/threonine kinase	-	|(gi:256088536) serine/threonine protein kinase [Schistosoma mansoni] [0.0/100%]||(gi:226466684) Cell division protein kinase 9-B [Schistosoma japonicum] [0.0/100%]||(gi:256070874) kinase [Schistosoma mansoni] [e-141/84%]||Sjp (gi:76154909) [e-122/51%]||H	-	No hits	4502747	NP_001252.1	1,00E-104	0,79	cyclin-dependent kinase 9 [Homo sapiens]	|C GO:0005634|	Q2_P34601,Q2_P13171,Q2_P33021	*	[ Smp_scaff000570|60|97681|97741 PERFECT (60/0/0 qgap/0 tgap/-) ]	-2,583027132	-1,886817154	0,047720033	-0,089577757	-1,594959476	-0,740885748	-0,568020532
43	55	Q2_P38889	JAP06319.S	none	GAACAGATCAGTGAACTTCGTAAACAACTTACTGATCTACGTAGTGAAAAAGTTTCTGAT	0,388871275	*	JAP06319.S	U	OUT_GENOME	YES	|(gi:256076785) tropomyosin [Schistosoma mansoni] 100%|	{gi|256076785 tropomyosin [Schistosoma mansoni] tropomyosin, putative [Schistosoma mansoni] (7e-61/cov=102%/id=69%)}{gi|290559281 SMCs flexible hinge domain protein [Candidatus Parvarchaeum acidophilus ARMAN-5] (3e-04/cov=57%/id=31%)}{gi|54298491 effector	GAACAGATCAGTGAACTTCGTAAACAACTTACTGATCTACGTAGTGAAAAAGTTTCTGAT	-	-	0	-	-	-	-	gi|256076785	U	GenBank homolog	gi|256076785	U			-	-	-	-	gi|256076785 tropomyosin [Schistosoma mansoni] tropomyosin, putative [Schistosoma mansoni] (7e-61/cov=102%/id=69%)	119466532	NP_001073291.1	2,00E-04	0,84	laminin alpha 2 subunit isoform b precursor [Homo sapiens]	|GO:0005606||GO:0007517||GO:0005576||GO:0005604||GO:0045995||GO:0005198||GO:0030334||GO:0030155||GO:0005102|	Q2_P13154,Q2_P33004,Q2_P02282,Q2_P09270,Q2_P35293,Q2_P38889,Q2_P40413,Q2_P15367		[ Smp_scaff000072|60|711551|711611 PERFECT (60/0/0 qgap/0 tgap/-) ]	-1,415508112	-1,578444678	-0,642264016	-0,538149354	-1,683289906	-1,528382691	0,122280649
105	47	Q2_P31633	C907306.1	none	TCACATCTAACATTTACCGTCTGTTTGAAGCAGCGAATGAGTGATATGCTATTGCGAAAC	0,473134647		C907306.1	U	IN_GENOME	YES	No hits	NHF	TCACATCTAACATTTACCGTCTGTTTGAAGCAGCGAATGAGTGATATGCTATTGCGAAAC	-	NOSMP(2721)/Smp_scaff006864	0	-	-	-	-	-	-	No match	C907306.1	U			-	-	-	-	No hits	-	-	-	0	No hits	-		*	[ Smp_scaff000421|60|16001|16061 PERFECT (60/0/0 qgap/0 tgap/+) ][ Smp_scaff006864|60|72|132 PERFECT (60/0/0 qgap/0 tgap/-) ]	0,153010437	0,030891516	-0,424855946	0,191086387	-2,258969282	-2,226649819	-1,00261814
245	47	Q2_P27042	C812837.1	none	GACGAAATTATCCCATTTTACTAAGGGAACTTTATACGATTTAACGAATGTGTGTGGTTG	0,52510677		C812837.1	U	IN_GENOME	NO	No hits	{gi|237736807 predicted protein [Fusobacterium mortiferum ATCC 9817] predicted protein [Fusobacterium mortiferum ATCC 9817] (0.21/cov=51%/id=27%)}	GACGAAATTATCCCATTTTACTAAGGGAACTTTATACGATTTAACGAATGTGTGTGGTTG	-	-	0	-	-	-	-	gi|237736807	C	GenBank homolog	gi|237736807	C			-	-	-	-	gi|237736807 predicted protein [Fusobacterium mortiferum ATCC 9817] predicted protein [Fusobacterium mortiferum ATCC 9817] (0.21/cov=51%/id=27%)	-	-	-	0	No hits	-		*	-	-1,135070221	-1,780195957	0,246823329	-1,916589259	-0,882547069	-0,998612893	0,03934796
348	60	Q2_P20433	C803466.1	none	GCGTTTAAACAAGCGTTTAGATATGCGTTTATCAGAAGACAGAGCAGAATAAACATCTTT	0,429556879	*	C803466.1	U	IN_GENOME	YES	No hits	{gi|256080723 hypothetical protein [Schistosoma mansoni] expressed protein [Schistosoma mansoni] (4e-38/cov=62%/id=86%)}{gi|226466824 hypothetical protein [Schistosoma japonicum] (9e-18/cov=45%/id=65%)}{gi|21489590 unknown [Clonorchis sinensis] (2e-05/cov	GCGTTTAAACAAGCGTTTAGATATGCGTTTATCAGAAGACAGAGCAGAATAAACATCTTT	-	-	0	Smp_194860	U	-	-	gi|256080723	U	S. mansoni Gene Predictions	Smp_194860	U			hypothetical protein	-	|Hypothetical (gi:256080723) [4e-39/100%]||Hypothetical (gi:226466824) [4e-17/72%]||Hypothetical (gi:21489590) [3e-04/70%]||Hypothetical (gi:226469040) [0.001/44%]||Hypothetical (gi:226469042) [0.002/40%]|	-	gi|256080723 hypothetical protein [Schistosoma mansoni] expressed protein [Schistosoma mansoni] (4e-38/cov=62%/id=86%)	-	-	-	0	No hits	|F GO:0003677|	Q2_P01569,Q2_P20433,Q2_P22314,Q2_P03071,Q2_P36622		[ Smp_scaff000139|60|10049|10109 PERFECT (60/0/0 qgap/0 tgap/-) ]	-0,383175642	-0,944038007	-0,444753055	-0,918148155	-1,305504072	-0,660398407	-0,884197377
69	84	Q2_P15990	C916177.1	none	GGTGGTATGTGTAAAGACGTTCATATTACATCATGATCAAACCCAATTTTGCATTTAGCT	0,373241568	*	C916177.1	C	IN_GENOME	YES	No hits	{gi|110761556 PREDICTED: similar to CG31323-PA [Apis mellifera] (5e-11/cov=61%/id=36%)}{gi|242012693 conserved hypothetical protein [Pediculus humanus corporis] conserved hypothetical protein [Pediculus humanus corporis] (1e-09/cov=58%/id=30%)}{gi|1955040	GGTGGTATGTGTAAAGACGTTCATATTACATCATGATCAAACCCAATTTTGCATTTAGCT	-	Smp_scaff000049_673184_673737	0	-	-	-	-	gi|110761556	C	GenBank homolog	gi|110761556	U			-	-	-	-	gi|110761556 PREDICTED: similar to CG31323-PA [Apis mellifera] (5e-11/cov=61%/id=36%)	239755493	XP_002344595.1	0,19	0,2	PREDICTED: hypothetical protein [Homo sapiens]	-			[ Smp_scaff000049|60|673309|673369 PERFECT (60/0/0 qgap/0 tgap/-) ]	-1,65990609	-0,762846286	-1,340436031	-0,173464992	-2,058908018	-1,051696567	0,031407726
131	48	Q2_P30783	C905608.1	none	GGCAATGGAGAAAGTGTAGTAAATTCAATGTTGGCTGAATATTCACTTGGACCAAATTTA	0,466750042		C905608.1	U	IN_GENOME	YES	|(gi:256088333) factor for adipocyte differentiation [Schistosoma mansoni] 100%|	{gi|256088333 factor for adipocyte differentiation [Schistosoma mansoni] factor for adipocyte differentiation, putative [Schistosoma mansoni] (2e-67/cov=84%/id=86%)}{gi|120436759 hypothetical protein GFO_2422 [Gramella forsetii KT0803] conserved hypotheti	GGCAATGGAGAAAGTGTAGTAAATTCAATGTTGGCTGAATATTCACTTGGACCAAATTTA	-	-	0	Smp_173270	C	-	-	gi|256088333	C	S. mansoni Gene Predictions	Smp_173270	C			factor for adipocyte differentiation, putative	-	|(gi:256088333) factor for adipocyte differentiation [Schistosoma mansoni] [0.0/100%]||(gi:242007563) Fibronectin type-III domain-containing protein 3A, putative [Pediculus humanus corporis] [7e-24/50%]||Hypothetical (gi:260796083) [6e-22/34%]||(gi:291231	-	gi|256088333 factor for adipocyte differentiation [Schistosoma mansoni] factor for adipocyte differentiation, putative [Schistosoma mansoni] (2e-67/cov=84%/id=86%)	205360934	NP_001128567.1	2,00E-21	0,25	fibronectin type III domain containing 3B [Homo sapiens]	|F GO:0005515|	Q2_P10989,Q2_P30783	*	[ Smp_scaff000527|60|39902|39962 PERFECT (60/0/0 qgap/0 tgap/-) ]	-0,834090816	-1,915670794	-1,220193786	-0,80690138	-1,819025497	-0,484727444	-0,187319979
242	56	Q2_P17645	C920192.1	none	GAAGCTGAGTTCTGGGAGTAAATGATAAACAGAATGAAAAAATCCCAACATGATTAAGAC	0,498093316		C920192.1	C	IN_GENOME	YES	No hits	NHF	GAAGCTGAGTTCTGGGAGTAAATGATAAACAGAATGAAAAAATCCCAACATGATTAAGAC	-	-	0	Smp_156410	U	-	-	-	-	S. mansoni Gene Predictions	Smp_156410	C		X	transporter spinster-related	-	|(gi:256082775) transporter spinster-related [Schistosoma mansoni] [0.0/100%]||(gi:91084527) PREDICTED: similar to spinster CG8428-PC [Tribolium castaneum] [e-103/92%]||Hypothetical (gi:126335633) [5e-98/101%]||(gi:147902364) protein spinster homolog 1 [X	-	No hits	215490096	NP_001135920.1	1,00E-96	0,99	spinster homolog 1 isoform 1 [Homo sapiens]	|F GO:0015293|	Q2_P34075,Q2_P06266,Q2_P38092,Q2_P17645	*	[ Smp_scaff000193|60|153710|153770 PERFECT (60/0/0 qgap/0 tgap/+) ]	-0,894589543	-0,768916735	-0,453198109	-0,308292858	-1,878500974	-1,844864436	-0,580133816
169	79	Q2_P23532	C807714.1	hypothetical protein [Yarrowia lipolytica] emb|CAG84210.1| unnamed protein product [Yarrowia lipolytica CLIB99] ||PREDICTED: similar to NAD synthetase 1 [Canis familiaris] ||hypothetical protein [Gallus gallus] ref|NP_001006465.1| similar to NAD synthetas	TTCGGGAAATGGCTATTCTGAACATGTACAGATAGGCTTGGAAACATGTGAAGAGCTTTG	0,363978193	*	C807714.1	U	IN_GENOME	YES	|(gi:256084934) glutamine-dependent NAD(+) synthetase [Schistosoma mansoni] 100%|	{gi|256084934 glutamine-dependent NAD(+) synthetase [Schistosoma mansoni] glutamine-dependent NAD(+) synthetase, putative [Schistosoma mansoni] (2e-71/cov=99%/id=99%)}{gi|255073895 predicted protein [Micromonas sp. RCC299] predicted protein [Micromonas sp	TTCGGGAAATGGCTATTCTGAACATGTACAGATAGGCTTGGAAACATGTGAAGAGCTTTG	-	-	0	Smp_075060	U	Sjc_0095200	U	gi|256084934	U	S. mansoni Gene Predictions	Smp_075060	U			glutamine-dependent NAD(+) synthetase, putative	Sjp 0095200|ko:K01950 NAD+ synthase (glutamine-hydrolysing) [EC6.3.5.1], putative	|(gi:256084934) glutamine-dependent NAD(+) synthetase [Schistosoma mansoni] [0.0/100%]||(gi:255090070) carbon nitrogen hydrolase/NAD synthase [Micromonas sp. RCC299] [3e-90/95%]||(gi:255073895) predicted protein [Micromonas sp. RCC299] [1e-89/96%]||Hypoth	|(gi:256084934) glutamine-dependent NAD(+) synthetase [Schistosoma mansoni] [0.0/48%]||(gi:256084932) glutamine-dependent NAD(+) synthetase [Schistosoma mansoni] [0.0/52%]||(gi:156362593) predicted protein [Nematostella vectensis] [e-178/94%]||(gi:7773584	gi|256084934 glutamine-dependent NAD(+) synthetase [Schistosoma mansoni] glutamine-dependent NAD(+) synthetase, putative [Schistosoma mansoni] (2e-71/cov=99%/id=99%)	41393551	NP_060631.2	7,00E-86	0,97	NAD synthetase 1 [Homo sapiens]	|F GO:0005524|	Q2_P23532,Q2_P37446,Q2_P17087		[ Smp_scaff000257|60|928273|928333 PERFECT (60/0/0 qgap/0 tgap/+) ]	-1,354348111	-1,76892802	-0,565331763	-0,716752826	-1,752765462	-1,347160729	0,311625616
469	39	Q2_P03166	C806209.1	none	CTGTTGTATTAGTAGACCACAGTTGTTATTATGTAATTCGATTTCTCCAGATGCCTCCAG	0,519402794	*	C806209.1	C	IN_GENOME	YES	|(gi:256080716) 100%|	{gi|256080716 hypothetical protein [Schistosoma mansoni] expressed protein [Schistosoma mansoni] (1e-70/cov=80%/id=100%)}{gi|221139850 kinase suppressor of ras 2 [Danio rerio] (0.012/cov=87%/id=32%)}{gi|167621454 kinase suppressor of Ras 2 isoform 1 [Mus	CTGTTGTATTAGTAGACCACAGTTGTTATTATGTAATTCGATTTCTCCAGATGCCTCCAG	-	-	0	Smp_150710	C	-	-	gi|256080716	C	S. mansoni Gene Predictions	Smp_150710	U			hypothetical protein	-	|Hypothetical (gi:256080716) [0.0/100%]||(gi:301617399) PREDICTED: kinase suppressor of Ras 2-like [Xenopus (Silurana) tropicalis] [0.012/23%]||(gi:242012658) predicted protein [Pediculus humanus corporis] [0.013/24%]||(gi:194042986) PREDICTED: similar to	-	gi|256080716 hypothetical protein [Schistosoma mansoni] expressed protein [Schistosoma mansoni] (1e-70/cov=80%/id=100%)	167621456	NP_775869.3	0,003	0,2	kinase suppressor of ras 2 [Homo sapiens]	|C GO:0005737|	Q2_P20302,Q2_P03166,Q2_P22424,Q2_P01462		[ Smp_scaff000138|60|686480|686540 PERFECT (60/0/0 qgap/0 tgap/+) ]	-0,615654307	-0,981164097	-0,814012257	-0,403603656	0,236103039	-0,54101564	-2,198874665
323	35	Q2_P21141	C804436.1	PREDICTED: similar to TNF Receptor associated Factor homolog (52.4 kD) (trf-1) [Strongylocentrotus purpuratus] ||TNF-receptor-associated factor 1 [Hydractinia echinata] ||MGC89613 protein [Xenopus tropicalis] ref|NP_001005074.1| MGC89613 protein [Xenopus	CTAGACAAAATATACGTTGTCCTTTCAATGTTCATGGTTGTGAATTTCGTGGTCACAAAA	0,346561086	*	C804436.1	U	IN_GENOME	YES	|(gi:256086896) tnf receptor-associated factor [Schistosoma mansoni] 100%||(gi:226482674) TNF receptor-associated factor 3 [Schistosoma japonicum] 78%||(gi:226482672) TNF receptor-associated factor 3 [Schistosoma japonicum] 78%|	{gi|256086896 tnf receptor-associated factor [Schistosoma mansoni] tnf receptor-associated factor, putative [Schistosoma mansoni] (e-119/cov=99%/id=99%)}{gi|226482672 TNF receptor-associated factor 3 [Schistosoma japonicum] (5e-93/cov=99%/id=77%)}{gi|2264	CTAGACAAAATATACGTTGTCCTTTCAATGTTCATGGTTGTGAATTTCGTGGTCACAAAA	-	-	0	Smp_168390	U	Sjc_0301620	U	gi|256086896	U	S. mansoni Gene Predictions	Smp_168390	U			tnf receptor-associated factor, putative	Sjp 0301620|ko:K09848 TNF receptor-associated factor 4, putative	|(gi:256086896) tnf receptor-associated factor [Schistosoma mansoni] [0.0/100%]||(gi:226482672) TNF receptor-associated factor 3 [Schistosoma japonicum] [0.0/103%]||(gi:226482674) TNF receptor-associated factor 3 [Schistosoma japonicum] [0.0/103%]||(gi:72	|(gi:226482674) TNF receptor-associated factor 3 [Schistosoma japonicum] [0.0/100%]||(gi:226482672) TNF receptor-associated factor 3 [Schistosoma japonicum] [0.0/100%]||(gi:256086896) tnf receptor-associated factor [Schistosoma mansoni] [0.0/93%]||(gi:720	gi|256086896 tnf receptor-associated factor [Schistosoma mansoni] tnf receptor-associated factor, putative [Schistosoma mansoni] (e-119/cov=99%/id=99%)	22027622	NP_004286.2	5,00E-56	1,05	TNF receptor-associated factor 4 [Homo sapiens]	|F GO:0008270|	Q2_P21141		[ Smp_scaff000369|60|42766|42826 PERFECT (60/0/0 qgap/0 tgap/-) ]	0,000844167	-0,454364132	-0,539358843	-0,921690836	-1,875653019	-2,165574055	-0,400448494
176	53	Q2_P23819	C808092.1	none	TTCAAATAGAATCTCTTCGATCCGCCGCGACAAGGCGGCGATTTCGCGTTCCGGAGACAC	0,363680815		C808092.1	U	OUT_GENOME	NO	|(gi:164658063) 90%|	{gi|164658063 hypothetical protein MGL_2539 [Malassezia globosa CBS 7966] hypothetical protein MGL_2539 [Malassezia globosa CBS 7966] (1e-04/cov=34%/id=72%)}{gi|58265188 X15341 cytochrome C oxidase subunit [Cryptococcus neoformans var. neoformans JEC21] h	TTCAAATAGAATCTCTTCGATCCGCCGCGACAAGGCGGCGATTTCGCGTTCCGGAGACAC	-	-	0	-	-	-	-	gi|164658063	C	GenBank homolog	gi|164658063	C			-	-	-	-	gi|164658063 hypothetical protein MGL_2539 [Malassezia globosa CBS 7966] hypothetical protein MGL_2539 [Malassezia globosa CBS 7966] (1e-04/cov=34%/id=72%)	154090976	NP_055892.2	0,0003	0,36	sterile alpha and TIR motif containing 1 [Homo sapiens]	|GO:0000324||GO:0000011||GO:0042144||GO:0043495||GO:0071255||GO:0016236||GO:0000329||GO:0005794||GO:0043234|		*	-	0,314685083	0,332061956	-0,875609282	-0,735494231	-0,84998359	-1,200554935	-1,752136724
276	31	Q2_P19496	C802229.1	similar to NM_003197 transcription elongation factor B polypeptide 1-like [Schistosoma japonicum] ||PREDICTED: similar to S-phase kinase-associated protein 1A isoform b organ of Corti protein 2 transcription elongation factor B (SIII) polypeptide 1-lik	GCTGAAACCCCTGTAAATCACTATTCGGACCTTGTTTCTTTTTTCTCATCTTGATATATA	0,46774737	*	C802229.1	U	IN_GENOME	YES	No hits	{gi|29841010 SJCHGC06138 protein [Schistosoma japonicum] S-phase kinase-associated protein 1A [Schistosoma japonicum] S-phase kinase-associated protein 1A [Schistosoma japonicum] (5e-82/cov=53%/id=92%)}{gi|256052152 skp1-related [Schistosoma mansoni] skp1	GCTGAAACCCCTGTAAATCACTATTCGGACCTTGTTTCTTTTTTCTCATCTTGATATATA	-	-	0	Smp_052910	U	-	-	gi|29841010	U	S. mansoni Gene Predictions	Smp_052910	U			skp1-related	-	|(gi:256052152) skp1-related [Schistosoma mansoni] [2e-81/100%]||Sjp (gi:29841010) [1e-80/100%]||(gi:159138037) RNA polymerase II elongation factor [Clonorchis sinensis] [7e-78/100%]||(gi:225710386) S-phase kinase-associated protein 1 [Caligus rogercresse	-	gi|29841010 SJCHGC06138 protein [Schistosoma japonicum] S-phase kinase-associated protein 1A [Schistosoma japonicum] S-phase kinase-associated protein 1A [Schistosoma japonicum] (5e-82/cov=53%/id=92%)	25777713	NP_733779.1	2,00E-64	1	S-phase kinase-associated protein 1 isoform b [Homo sapiens]	|F GO:0005515|			[ Smp_scaff000136|60|210604|210664 PERFECT (60/0/0 qgap/0 tgap/-) ]	-1,47927453	-1,873634588	-0,361886924	-0,087390849	-2,388390939	-1,309090174	0,296649241
159	12	Q2_P30389	C904928.1	none	AGTGTTTTATACACTGTGCGTACTTCTAATGTAAATCGTGTTCGTTGGAGACCTACTTTT	0,403736762	*	C904928.1	U	IN_GENOME	YES	|(gi:256081281) peroxisomal targeting signal 2 receptor [Schistosoma mansoni] 100%|	{gi|256081281 peroxisomal targeting signal 2 receptor [Schistosoma mansoni] peroxisomal targeting signal 2 receptor, putative [Schistosoma mansoni] (4e-33/cov=98%/id=97%)}{gi|158302449 AGAP001159-PA [Anopheles gambiae str. PEST] AGAP001159-PA [Anopheles g	AGTGTTTTATACACTGTGCGTACTTCTAATGTAAATCGTGTTCGTTGGAGACCTACTTTT	-	-	0	Smp_152230	U	-	-	gi|256081281	U	S. mansoni Gene Predictions	Smp_152230	U			peroxisomal targeting signal 2 receptor, putative	-	|(gi:256081281) peroxisomal targeting signal 2 receptor [Schistosoma mansoni] [0.0/100%]||Sjp (gi:76154249) [4e-62/8%]||(gi:158302449) AGAP001159-PA [Anopheles gambiae str. PEST] [2e-52/26%]||(gi:157113563) peroxisomal targeting signal 2 receptor [Aedes a	-	gi|256081281 peroxisomal targeting signal 2 receptor [Schistosoma mansoni] peroxisomal targeting signal 2 receptor, putative [Schistosoma mansoni] (4e-33/cov=98%/id=97%)	14149987	NP_115635.1	1,00E-43	0,22	WD repeat domain 24 [Homo sapiens]	-	Q2_P13592,Q2_P33450,Q2_P15704,Q2_P35759,Q2_P30716,Q2_P10612,Q2_P08544,Q2_P28251,Q2_P38399,Q2_P30389,Q2_P10921		[ Smp_scaff000151|60|330881|330941 PERFECT (60/0/0 qgap/0 tgap/-) ]	0,235026377	0,26054493	-1,025913083	-0,598590414	-1,933082715	-1,955899676	-0,937303715
14	74	Q2_P16181	C916547.1	none	TGAACTGGATTGAAGACATGACTCGAATCCCGATTTCGGCAGTTTTAATAAGATACAGAT	0,31967259	*	C916547.1	C	IN_GENOME	YES	No hits	{gi|256087950 hypothetical protein [Schistosoma mansoni] expressed protein [Schistosoma mansoni] (5e-37/cov=46%/id=100%)}{gi|256087948 hypothetical protein [Schistosoma mansoni] expressed protein [Schistosoma mansoni] (5e-37/cov=46%/id=100%)}{gi|226470544	TGAACTGGATTGAAGACATGACTCGAATCCCGATTTCGGCAGTTTTAATAAGATACAGAT	-	-	0	Smp_171890.2	C	-	-	gi|256087950	C	S. mansoni Gene Predictions	Smp_171890.x	U			hypothetical protein	-	|Hypothetical (gi:256087950) [e-166/100%]||Hypothetical (gi:256087948) [e-143/86%]||Hypothetical (gi:226470544) [e-116/100%]||Hypothetical (gi:226470542) [5e-45/39%]||Hypothetical (gi:12850313) [2e-33/75%]|	-	gi|256087950 hypothetical protein [Schistosoma mansoni] expressed protein [Schistosoma mansoni] (5e-37/cov=46%/id=100%)	15553097	NP_219486.1	3,00E-35	0,75	hypothetical protein MGC9084 [Homo sapiens]	|F GO:0008276|			[ Smp_scaff000428|60|252714|252774 PERFECT (60/0/0 qgap/0 tgap/-) ]	0,041918184	0,325728913	-0,580430648	-0,27760386	-1,709823595	-1,50759246	-1,855564142
368	80	Q2_P06271	C811079.1	hypothetical protein TeryDRAFT_0036 [Trichodesmium erythraeum IMS101] gb|EAO25318.1| hypothetical protein TeryDRAFT_0036 [Trichodesmium erythraeum IMS101] ||alpha 1 type V collagen preproprotein [Homo sapiens] ||unnamed protein product [Mus musculus] ||pr	GTCCTGATCCTCCCTTAATTCCAGGCACTCCATTCATCCCATGTGCACCATTTTCACCTT	0,453079434		C811079.1	C	IN_GENOME	YES	|(gi:256069431) collagen alpha chain [Schistosoma mansoni] 100%|	{gi|256075208 Collagen alpha-1(I) chain precursor [Schistosoma mansoni] Collagen alpha-1(I) chain precursor, putative [Schistosoma mansoni] (2e-30/cov=30%/id=75%)}{gi|158301137 AGAP011620-PA [Anopheles gambiae str. PEST] AGAP011620-PA [Anopheles gambiae s	GTCCTGATCCTCCCTTAATTCCAGGCACTCCATTCATCCCATGTGCACCATTTTCACCTT	-	-	0	Smp_119050	U	Sjc_0090920	U	gi|256075208	U	S. mansoni Gene Predictions	Smp_119050	C		X	collagen alpha chain, putative	Sjp 0090920|ko:K06236 collagen, type I/II/III/V/XI, alpha, putative	|(gi:256069431) collagen alpha chain [Schistosoma mansoni] [1e-11/23%]|	|Sjp (gi:76154514) [e-145/21%]||(gi:256075208) Collagen alpha-1(I) chain precursor [Schistosoma mansoni] [3e-57/11%]||(gi:124783706) fibrillar collagen [Taenia asiatica] [1e-32/14%]||Sjp (gi:76155595) [9e-22/21%]||(gi:60600730) [1e-21/17%]|	gi|256075208 Collagen alpha-1(I) chain precursor [Schistosoma mansoni] Collagen alpha-1(I) chain precursor, putative [Schistosoma mansoni] (2e-30/cov=30%/id=75%)	-	-	-	0	No hits	|F GO:0005201|		*	[ Smp_scaff017534||3794|3853 (59/0/0 qgap/0 tgap/+) ]	-0,922318086	-0,92200089	-0,729147291	-0,647623044	-1,030924616	-1,244689476	-0,796491633
122	79	Q2_P19246	C801925.1	SJCHGC03055 protein [Schistosoma japonicum] ||PREDICTED: similar to CG2698-PA [Strongylocentrotus purpuratus] ||PREDICTED: similar to chromosome 9 open reading frame 5 [Gallus gallus] ||PREDICTED: similar to chromosome 9 open reading frame 5 [Pan troglody	ATTTCGGACATATCTGATGAGTCATTTCAAACTCCACAAATTAAACCTCACACAACAAAG	0,345385352	*	C801925.1	U	IN_GENOME	YES	|(gi:256053066) strawberry notch-related [Schistosoma mansoni] 100%|	{gi|256053066 strawberry notch-related [Schistosoma mansoni] strawberry notch-related [Schistosoma mansoni] (e-145/cov=90%/id=94%)}{gi|196016506 hypothetical protein TRIADDRAFT_33619 [Trichoplax adhaerens] hypothetical protein TRIADDRAFT_33619 [Trichoplax	ATTTCGGACATATCTGATGAGTCATTTCAAACTCCACAAATTAAACCTCACACAACAAAG	-	-	0	Smp_173620	U	Sjc_0114880	U	gi|256053066	U	S. mansoni Gene Predictions	Smp_173620	U			strawberry notch-related	Sjp 0114880|similar to Uncharacterized protein C9orf5, putative	|(gi:256053066) strawberry notch-related [Schistosoma mansoni] [0.0/100%]||Hypothetical (gi:72005299) [6e-77/36%]||(gi:297467484) PREDICTED: chromosome 9 open reading frame 5-like isoform 2 [Bos taurus] [2e-73/35%]||Hypothetical (gi:260794272) [1e-71/33%]	|(gi:256053066) strawberry notch-related [Schistosoma mansoni] [e-135/112%]||Sjp (gi:76153771) [4e-60/37%]||(gi:196016506) [2e-52/58%]||(gi:292622332) [2e-51/51%]||(gi:149412846) [7e-51/58%]|	gi|256053066 strawberry notch-related [Schistosoma mansoni] strawberry notch-related [Schistosoma mansoni] (e-145/cov=90%/id=94%)	110681719	NP_114401.2	4,00E-71	0,35	hypothetical protein LOC23731 isoform 1 [Homo sapiens]	|C GO:0016021|	Q2_P15110,Q2_P35030,Q2_P13187,Q2_P33041,Q2_P03803,Q2_P15047,Q2_P19246,Q2_P30555,Q2_P36716,Q2_P34964		[ Smp_scaff000553|60|85641|85701 PERFECT (60/0/0 qgap/0 tgap/+) ]	-1,100120134	-1,114025133	-1,156087557	-1,233843497	-1,227784147	-0,882648272	-0,171162818
121	62	Q2_P28849	C902776.1	none	TAGTTTGATCATCAGCGTGATTTTTGACTTGCGATGGAAATAATGAAGACGATTCAGGTG	0,513503812		C902776.1	U	IN_GENOME	YES	|(gi:256087660) polyglutamine binding protein [Schistosoma mansoni] 100%|	{gi|256092293 hypothetical protein [Schistosoma mansoni] hypothetical protein [Schistosoma mansoni] (6e-20/cov=58%/id=100%)}{gi|256091348 hypothetical protein [Schistosoma mansoni] expressed protein [Schistosoma mansoni] expressed protein [Schistosoma man	TAGTTTGATCATCAGCGTGATTTTTGACTTGCGATGGAAATAATGAAGACGATTCAGGTG	-	-	0	-	-	-	-	gi|256092293	C	GenBank homolog	gi|256092293	C			-	-	-	-	gi|256092293 hypothetical protein [Schistosoma mansoni] hypothetical protein [Schistosoma mansoni] (6e-20/cov=58%/id=100%)	-	-	-	0	No hits	-	Q2_P20646,Q2_P24628,Q2_P28849,Q2_P09118	*	[ Smp_scaff000420|60|241788|241848 PERFECT (60/0/0 qgap/0 tgap/+) ]	0,413013917	-0,10848258	-0,636864032	-0,847992811	-1,47086291	-1,825354005	-0,884043729
264	56	Q2_P39107	JAP00910.C	SJCHGC07664 protein [Schistosoma japonicum] ||PREDICTED: similar to hypothetical protein FLJ36090 [Gallus gallus] ||PREDICTED: similar to hypothetical protein FLJ36090 [Rattus norvegicus] ||PREDICTED: similar to CG6014-PA [Bos taurus] ||unnamed protein pr	GCTGTTGATAGCCAATCACCAGTTAAAGAACCAATTGGATTTTTCATGTTAGATTTACGT	0,457503314	*	JAP00910.C	U	IN_GENOME	YES	|(gi:256052416) 100%||(gi:226467492) putative coiled-coil domain containing 100 [Schistosoma japonicum] 85%||Sjp (gi:76156747) 85%|	{gi|76156747 SJCHGC07664 protein [Schistosoma japonicum] (4e-87/cov=99%/id=100%)}{gi|226467492 putative coiled-coil domain containing 100 [Schistosoma japonicum] (7e-83/cov=94%/id=100%)}{gi|256052416 hypothetical protein [Schistosoma mansoni] conserved hy	GCTGTTGATAGCCAATCACCAGTTAAAGAACCAATTGGATTTTTCATGTTAGATTTACGT	-	-	0	Smp_161570	U	Sjc_0207290	U	gi|76156747	U	S. mansoni Gene Predictions	Smp_161570	U		X	hypothetical protein	Sjp 0207290|IPR008973,C2 calcium/lipid-binding region, CaLB,domain-containing	|Hypothetical (gi:256052416) [0.0/100%]||(gi:226467492) putative coiled-coil domain containing 100 [Schistosoma japonicum] [e-115/53%]||Sjp (gi:76156747) [1e-68/30%]||Hypothetical (gi:256048685) [2e-60/25%]||(gi:118104637) PREDICTED: similar to coiled-coi	|(gi:226467492) putative coiled-coil domain containing 100 [Schistosoma japonicum] [e-146/100%]||(gi:256052416) [e-112/96%]||Sjp (gi:76156747) [2e-82/59%]||(gi:256048685) [4e-38/44%]||(gi:187607926) centrosomal protein of 120 kDa [Xenopus (Silurana) tropi	gi|76156747 SJCHGC07664 protein [Schistosoma japonicum] (4e-87/cov=99%/id=100%)	96975038	NP_694955.2	1,00E-38	0,62	coiled-coil domain containing 100 [Homo sapiens]	-	Q2_P08069,Q2_P39107,Q2_P27747		[ Smp_scaff000249|60|731375|731435 PERFECT (60/0/0 qgap/0 tgap/+) ]	0,441568469	0,462661341	-0,767545649	-0,751049305	-1,099533447	-1,118446714	-1,693521386
155	4	Q2_P19123	C801764.1	complement inhibitory receptor [Homo sapiens] ||trispanning orphan receptor TORE [Schistosoma mansoni] ||complement inhibitory receptor [Trypanosoma cruzi] ||trispanning orphan receptor [Schistosoma haematobium] ||trispanning orphan [Rattus norvegicus] g	AGCTGCATAAATATTTTCACGAGTGCAAGAAATCAAAACCATATCTGCTCACTGTTTTGA	0,382646866	*	C801764.1	U	IN_GENOME	YES	No hits	{gi|256088416 trispanning orphan receptor; TORE [Schistosoma mansoni] trispanning orphan receptor; TORE, putative [Schistosoma mansoni] (6e-09/cov=37%/id=41%)}{gi|51038269 complement inhibitory receptor [Homo sapiens] (4e-08/cov=37%/id=40%)}{gi|6650016 tr	AGCTGCATAAATATTTTCACGAGTGCAAGAAATCAAAACCATATCTGCTCACTGTTTTGA	-	-	0	Smp_093840	U	-	-	gi|256088416	U	S. mansoni Gene Predictions	Smp_093840	U			trispanning orphan receptor	-	|(gi:256088416) trispanning orphan receptor; TORE [Schistosoma mansoni] [3e-78/100%]||(gi:51038269) complement inhibitory receptor [Homo sapiens] [5e-75/100%]||(gi:6650016) trispanning orphan receptor [Schistosoma mansoni] [1e-73/100%]||Sjp (gi:56756945)	-	gi|256088416 trispanning orphan receptor; TORE [Schistosoma mansoni] trispanning orphan receptor; TORE, putative [Schistosoma mansoni] (6e-09/cov=37%/id=41%)	7661916	NP_055528.1	1,00E-05	0,39	lysosomal protein transmembrane 4 alpha [Homo sapiens]	|P GO:0006810|			[ Smp_scaff000547|60|64660|64720 PERFECT (60/0/0 qgap/0 tgap/-) ]	-1,473037471	0,579178195	-1,794934862	-1,654190042	-0,170526548	-0,46830008	-1,309971756
217	82	Q2_P20903	C804115.1	none	CCGGTCGACGAGTGGTAAACCAAAGCAATTCCGAGTACAAGCAAGTTGCCGGAAATTCCA	0,410364529		C804115.1	U	IN_GENOME	YES	|(gi:256077735) fkbp-rapamycin associated protein [Schistosoma mansoni] 100%||(gi:256069161) 100%|	{gi|256077735 fkbp-rapamycin associated protein [Schistosoma mansoni] fkbp-rapamycin associated protein, putative [Schistosoma mansoni] (e-128/cov=93%/id=90%)}{gi|256069161 hypothetical protein [Schistosoma mansoni] hypothetical protein [Schistosoma manso	CCGGTCGACGAGTGGTAAACCAAAGCAATTCCGAGTACAAGCAAGTTGCCGGAAATTCCA	-	-	0	Smp_142710	C	Sjc_0066930	C	gi|256077735	C	S. mansoni Gene Predictions	Smp_142710	C			fkbp-rapamycin associated protein, putative	Sjp 0066930|ko:K08873 PI-3-kinase-related kinase SMG-1, putative	|(gi:256077735) fkbp-rapamycin associated protein [Schistosoma mansoni] [0.0/100%]||Sjp (gi:76153412) [e-140/7%]||Hypothetical (gi:256069161) [e-107/5%]||(gi:193603406) PREDICTED: similar to PI-3-kinase-related kinase SMG-1 [Acyrthosiphon pisum] [3e-81/20	|(gi:256077735) fkbp-rapamycin associated protein [Schistosoma mansoni] [0.0/102%]||Sjp (gi:76153412) [e-153/7%]||Sjp (gi:76163124) [e-126/6%]||(gi:301605254) PREDICTED: serine/threonine-protein kinase SMG1 [Xenopus (Silurana) tropicalis] [7e-94/18%]||(gi	gi|256077735 fkbp-rapamycin associated protein [Schistosoma mansoni] fkbp-rapamycin associated protein, putative [Schistosoma mansoni] (e-128/cov=93%/id=90%)	62243658	NP_055907.3	1,00E-78	0,1	PI-3-kinase-related kinase SMG-1 [Homo sapiens]	|F GO:0004674|	Q2_P20903	*	[ Smp_scaff000091|60|197140|197200 PERFECT (60/0/0 qgap/0 tgap/+) ][ Smp_scaff016675|60|129|189 PERFECT (60/0/0 qgap/0 tgap/-) ]	-0,258276643	-0,356826793	-0,249944691	-0,214946494	-2,438498732	-2,156881552	-0,707694156
343	26	Q2_P27370	C813449.1	SJCHGC01111 protein [Schistosoma japonicum] ||SJCHGC02502 protein [Schistosoma japonicum] ||CG6671-PC isoform C [Drosophila melanogaster] gb|AAF58314.1| CG6671-PA isoform A [Drosophila melanogaster] ref|NP_725342.1| CG6671-PC isoform C [Drosophila mela	CATGCTTCACAGGTTGACGGGATGTTTTATCTATAGAGTTACACAGATTTTTTCATAACA	0,363657363	*	C813449.1	U	IN_GENOME	YES	No hits	{gi|256090156 eukaryotic translation initiation factor 2c [Schistosoma mansoni] eukaryotic translation initiation factor 2c, putative [Schistosoma mansoni] (e-169/cov=86%/id=95%)}{gi|56756607 SJCHGC01111 protein [Schistosoma japonicum] (e-158/cov=86%/id=8	CATGCTTCACAGGTTGACGGGATGTTTTATCTATAGAGTTACACAGATTTTTTCATAACA	-	-	0	Smp_179320	U	Sjc_0045200	U	gi|256090156	U	S. mansoni Gene Predictions	Smp_179320	U			eukaryotic translation initiation factor 2c, putative	Sjp 0045200|Eukaryotic translation initiation factor 2C 2, putative	|(gi:256090156) eukaryotic translation initiation factor 2c [Schistosoma mansoni] [0.0/100%]||(gi:256090158) eukaryotic translation initiation factor 2c [Schistosoma mansoni] [0.0/88%]||Sjp (gi:56756607) [0.0/62%]||(gi:256090160) eukaryotic translation in	|(gi:256090156) eukaryotic translation initiation factor 2c [Schistosoma mansoni] [0.0/93%]||(gi:256090158) eukaryotic translation initiation factor 2c [Schistosoma mansoni] [0.0/91%]||Sjp (gi:56756607) [0.0/64%]||(gi:256090160) eukaryotic translation ini	gi|256090156 eukaryotic translation initiation factor 2c [Schistosoma mansoni] eukaryotic translation initiation factor 2c, putative [Schistosoma mansoni] (e-169/cov=86%/id=95%)	29171734	NP_036286.2	1,00E-103	0,86	eukaryotic translation initiation factor 2C, 2 [Homo sapiens]	|F GO:0003676|	Q2_P41478,Q2_P03122,Q2_P22370,Q2_P21398,Q2_P27370,Q2_P04180,Q2_P22304		[ Smp_scaff001898|60|17379|17439 PERFECT (60/0/0 qgap/0 tgap/+) ]	-1,655853058	-0,474425788	-1,171949805	0,060404614	-1,789588939	-1,55985811	0,312031772
221	59	Q2_P19802	C802610.1	SJCHGC08468 protein [Schistosoma japonicum] ||	AGGTTTCACTTTGAGCACAATCGGACTGAAAATGAAATCAGATGACCATCATTTGTTCAA	0,467991866	*	C802610.1	U	IN_GENOME	YES	|(gi:256075153) alanyl-tRNA synthetase [Schistosoma mansoni] 100%|	{gi|256075153 alanyl-tRNA synthetase [Schistosoma mansoni] alanyl-tRNA synthetase, putative [Schistosoma mansoni] (2e-58/cov=99%/id=64%)}{gi|76153144 SJCHGC08468 protein [Schistosoma japonicum] (1e-05/cov=61%/id=33%)}	AGGTTTCACTTTGAGCACAATCGGACTGAAAATGAAATCAGATGACCATCATTTGTTCAA	-	-	0	Smp_135400	U	-	-	gi|256075153	U	S. mansoni Gene Predictions	Smp_135400	U			alanyl-tRNA synthetase, putative	-	|(gi:256075153) alanyl-tRNA synthetase [Schistosoma mansoni] [0.0/100%]||Sjp (gi:76155587) [e-150/21%]||(gi:49119610) LOC443692 protein [Xenopus laevis] [2e-90/66%]||(gi:301757306) PREDICTED: LOW QUALITY PROTEIN: probable alanyl-tRNA synthetase, mitochond	-	gi|256075153 alanyl-tRNA synthetase [Schistosoma mansoni] alanyl-tRNA synthetase, putative [Schistosoma mansoni] (2e-58/cov=99%/id=64%)	38569417	NP_065796.1	2,00E-66	0,17	alanyl-tRNA synthetase 2, mitochondrial [Homo sapiens]	|F GO:0003676|	Q2_P21081,Q2_P02099,Q2_P19654,Q2_P19802,Q2_P19151,Q2_P07864,Q2_P37952,Q2_P28467,Q2_P08758,Q2_P41171,Q2_P28415,Q2_P08704,Q2_P27476		[ Smp_scaff000048|60|1575119|1575179 PERFECT (60/0/0 qgap/0 tgap/-) ]	0,241317789	0,232351871	-0,137053733	0,024607625	-1,820641708	-1,648246515	-2,028673677
146	6	Q2_P06082	C810865.1	none	AGTGAAATCCCTTCCAACTTTTTAGAGCCTCTGGAGGCTTCGTTGTGTTTTTCGAAGCCA	0,532684574		C810865.1	C	IN_GENOME	YES	No hits	NHF	AGTGAAATCCCTTCCAACTTTTTAGAGCCTCTGGAGGCTTCGTTGTGTTTTTCGAAGCCA	-	Smp_scaff000063_27047_32997	0	-	-	-	-	-	-	No match	C810865.1	C			-	-	-	-	No hits	-	-	-	0	No hits	-		*	[ Smp_scaff000063|60|32877|32937 PERFECT (60/0/0 qgap/0 tgap/+) ]	-1,249576571	-1,082924759	-0,487786475	-0,125087395	-1,589322874	-1,52425746	-0,223565483
317	61	Q2_P21407	C804805.1	none	CCTGCTGTATACCTTTATACCCGTCACTTATTACAATGTTTCGTATTTAACACTATGATG	0,374864191	*	C804805.1	U	IN_GENOME	YES	No hits	{gi|256075053 transcriptional repressor protein yy (yin and yang) (delta transcription factor) [Schistosoma mansoni] transcriptional repressor protein yy (yin and yang) (delta transcription factor), putative [Schistosoma mansoni] (2e-59/cov=28%/id=100%)}{	CCTGCTGTATACCTTTATACCCGTCACTTATTACAATGTTTCGTATTTAACACTATGATG	-	-	0	Smp_023990	U	-	-	gi|256075053	U	S. mansoni Gene Predictions	Smp_023990	U			transcriptional repressor protein yy (yin and yang) (delta transcription factor), putative	-	|(gi:256075053) transcriptional repressor protein yy (yin and yang) (delta transcription factor) [Schistosoma mansoni] [0.0/100%]||(gi:226482588) YY1 transcription factor [Schistosoma japonicum] [0.0/100%]||(gi:226468268) YY1 transcription factor [Schisto	-	gi|256075053 transcriptional repressor protein yy (yin and yang) (delta transcription factor) [Schistosoma mansoni] transcriptional repressor protein yy (yin and yang) (delta transcription factor), putative [Schistosoma mansoni] (2e-59/cov=28%/id=100%)	4507955	NP_003394.1	2,00E-64	0,24	YY1 transcription factor [Homo sapiens]	|F GO:0003677|			[ Smp_scaff000048|60|3283|3343 PERFECT (60/0/0 qgap/0 tgap/-) ]	-0,679926729	-0,595791682	0,741995046	-0,466162477	-2,055559201	-1,791428625	-0,939840197
244	40	Q2_P13521	C910585.1	protein arginine N-methyltransferase 1 [Schistosoma mansoni] ||similar to GenBank Accession Number AAF62893 protein arginine N-methyltransferase 1-variant 2 in Homo sapiens [Schistosoma japonicum] ||SJCHGC02911 protein [Schistosoma japonicum] ||HRMT1L2 pr	GTTCTAACATTATCGACCGGGCAATGGAAGTCGTCCGAGCTAACAATATGGCGGACCGTA	0,447596198	*	C910585.1	C	IN_GENOME	YES	|(gi:256076142) protein arginine N-methyltransferase 1 [Schistosoma mansoni] 100%||(gi:256076138) protein arginine N-methyltransferase 1 [Schistosoma mansoni] 100%||(gi:226486800) protein arginine methyltransferase 1 [Schistosoma japonicum] 89%||(gi:22646	{gi|256076142 protein arginine N-methyltransferase 1 [Schistosoma mansoni] protein arginine N-methyltransferase 1, putative [Schistosoma mansoni] (7e-48/cov=89%/id=72%)}{gi|256076138 protein arginine N-methyltransferase 1 [Schistosoma mansoni] protein arg	GTTCTAACATTATCGACCGGGCAATGGAAGTCGTCCGAGCTAACAATATGGCGGACCGTA	-	-	0	Smp_029240.1	C	Sjc_0303070	C	gi|256076142	C	S. mansoni Gene Predictions	Smp_029240.x	U			protein arginine N-methyltransferase 1, putative	Sjp 0303070|ko:K00599 prmt1; protein arginine methyltransferase 1 [EC:2.1.1.-], putative	|(gi:256076142) protein arginine N-methyltransferase 1 [Schistosoma mansoni] [e-178/100%]||(gi:256076138) protein arginine N-methyltransferase 1 [Schistosoma mansoni] [e-177/99%]||(gi:226469264) Arginine methyltransferase 1 [Schistosoma japonicum] [e-169/	|(gi:226486800) protein arginine methyltransferase 1 [Schistosoma japonicum] [0.0/100%]||(gi:226469264) Arginine methyltransferase 1 [Schistosoma japonicum] [0.0/100%]||(gi:256076138) protein arginine N-methyltransferase 1 [Schistosoma mansoni] [0.0/100%]	gi|256076142 protein arginine N-methyltransferase 1 [Schistosoma mansoni] protein arginine N-methyltransferase 1, putative [Schistosoma mansoni] (7e-48/cov=89%/id=72%)	151301219	NP_938074.2	1,00E-122	0,9	HMT1 hnRNP methyltransferase-like 2 isoform 3 [Homo sapiens]	|F GO:0008168|	Q2_P02714,Q2_P13521,Q2_P33375,Q2_P21819		[ Smp_scaff000061|60|995239|995299 PERFECT (60/0/0 qgap/0 tgap/-) ]	-0,482772325	-0,496597841	-0,403394702	-0,15591059	-1,161329348	-0,978959481	-1,631112407
486	68	Q2_P27131	C813100.1	none	TAAGGTCAAGTGACATTTTAAAGAGGGCGACACGACGGGACAGGGCAGGGCGACGACACA	0,483335884	*	C813100.1	U	OUT_GENOME	NO	No hits	{gi|226471228 l-isoaspartyl protein carboxyl methyltransferase [Schistosoma japonicum] (0.001/cov=31%/id=70%)}{gi|226471234 l-isoaspartyl protein carboxyl methyltransferase [Schistosoma japonicum] (0.001/cov=31%/id=70%)}{gi|56756743 unknown [Schistosoma j	TAAGGTCAAGTGACATTTTAAAGAGGGCGACACGACGGGACAGGGCAGGGCGACGACACA	-	-	0	-	-	-	-	gi|226471228	U	GenBank homolog	gi|226471228	U			-	-	-	-	gi|226471228 l-isoaspartyl protein carboxyl methyltransferase [Schistosoma japonicum] (0.001/cov=31%/id=70%)	4885539	NP_005380.1	2,00E-69	0,88	protein-L-isoaspartate (D-aspartate) O-methyltransferase [Homo sapiens]	|GO:0004719||GO:0006464||GO:0008168||GO:0016740||GO:0005737|			-	-0,794049791	-0,932754534	-1,207869502	-0,560872797	-2,189877886	-1,388447055	-0,316103016
504	46	Q2_P14819	C913210.1	none	GCATAACTATCCCGGATAATCATATGGATCTAATACATTGCTAATAGTGATAAATGTGGC	0,426763818		C913210.1	C	IN_GENOME	YES	No hits	NHF	GCATAACTATCCCGGATAATCATATGGATCTAATACATTGCTAATAGTGATAAATGTGGC	-	-	0	Smp_169370	U	-	-	-	-	S. mansoni Gene Predictions	Smp_169370	C		X	hypothetical protein	-	|Hypothetical (gi:256087203) [0.0/100%]||Hypothetical (gi:260822493) [2e-16/8%]||(gi:110756065) PREDICTED: similar to CG14535-PA [Apis mellifera] [4e-15/5%]||(gi:307207471) Kinesin-like protein CG14535 [Harpegnathos saltator] [3e-14/5%]||(gi:307166771) Ki	-	No hits	124430752	NP_060482.2	2,00E-10	0,07	kinesin family member 26B [Homo sapiens]	|F GO:0003777|	Q2_P34741,Q2_P14819,Q2_P39019,Q2_P27957,Q2_P08269	*	[ Smp_scaff000395|60|202823|202883 PERFECT (60/0/0 qgap/0 tgap/-) ]	-0,389402688	-0,145084857	-0,763450565	-0,737649061	-1,253047721	-1,337560445	-1,251403877
269	78	Q2_P26238	C811673.1	none	GTTATCTCTAACTGGGAGAAGAATATCCTCAAAGCTTTCCTGTTTTATTTCATATGCTTC	0,424278491	*	C811673.1	U	IN_GENOME	YES	No hits	NHF	GTTATCTCTAACTGGGAGAAGAATATCCTCAAAGCTTTCCTGTTTTATTTCATATGCTTC	-	Smp_scaff001989_164819_165312	0	-	-	-	-	-	-	No match	C811673.1	U			-	-	-	-	No hits	-	-	-	0	No hits	-		*	[ Smp_scaff001989|60|165227|165287 PERFECT (60/0/0 qgap/0 tgap/+) ]	0,463933275	0,286993545	-0,420988968	-0,320315568	-1,522446833	-1,521992095	-2,019219243
337	58	Q2_P06016	C810795.1	PREDICTED: similar to CG9003-PA [Strongylocentrotus purpuratus] ||	GCATACAAGTGCACATTGTGTTTGCCATGAAGACAATAAAAATGCTTTAGCTAGTGATAA	0,337836829	*	C810795.1	C	IN_GENOME	YES	No hits	{gi|256076132 f-box/leucine rich repeat protein [Schistosoma mansoni] f-box/leucine rich repeat protein, putative [Schistosoma mansoni] (e-143/cov=58%/id=97%)}{gi|72061099 PREDICTED: similar to ENSANGP00000010053 [Strongylocentrotus purpuratus] PREDICTED:	GCATACAAGTGCACATTGTGTTTGCCATGAAGACAATAAAAATGCTTTAGCTAGTGATAA	-	-	0	Smp_029210	C	-	-	gi|256076132	C	S. mansoni Gene Predictions	Smp_029210	U			f-box/leucine rich repeat protein, putative	-	|(gi:256076132) f-box/leucine rich repeat protein [Schistosoma mansoni] [0.0/100%]||Sjp (gi:76156861) [1e-43/31%]||(gi:72061099) PREDICTED: similar to ENSANGP00000010053 [Strongylocentrotus purpuratus] [6e-37/86%]||Hypothetical (gi:260832736) [2e-32/84%]|	-	gi|256076132 f-box/leucine rich repeat protein [Schistosoma mansoni] f-box/leucine rich repeat protein, putative [Schistosoma mansoni] (e-143/cov=58%/id=97%)	22748931	NP_689654.1	2,00E-11	0,52	F-box and leucine-rich repeat protein 14 [Homo sapiens]	|F GO:0005515|			[ Smp_scaff000061|60|817052|817112 PERFECT (60/0/0 qgap/0 tgap/+) ]	-1,080885165	-1,315972874	-0,303626956	-0,612066706	-1,105250599	-1,493424445	-0,281010387
518	14	Q2_P11915	C907457.1	none	GCAACCAAATATTACGGACTACTCATTAGACACTATTCCAACGTAACACTAAAATATCGA	0,400888192		C907457.1	C	IN_GENOME	YES	No hits	NHF	GCAACCAAATATTACGGACTACTCATTAGACACTATTCCAACGTAACACTAAAATATCGA	-	-	0	Smp_083040.2	U	-	-	-	-	S. mansoni Gene Predictions	Smp_083040.x	C		X	adducin related protein	-	|(gi:256086416) adducin related protein [Schistosoma mansoni] [0.0/100%]||(gi:256086418) adducin related protein [Schistosoma mansoni] [0.0/74%]||Sjp (gi:56756112) [0.0/101%]||(gi:29841224) similar to NM_014189 adducin 1 (alpha) isoform b in Homo sapiens	-	No hits	29826319	NP_001110.2	4,00E-69	0,48	adducin 1 (alpha) isoform a [Homo sapiens]	|F GO:0008270|	Q2_P18404,Q2_P06762,Q2_P31733,Q2_P11915,Q2_P31724,Q2_P16562,Q2_P36858,Q2_P11905,Q2_P37536	*	[ Smp_scaff000327|60|154048|154108 PERFECT (60/0/0 qgap/0 tgap/-) ]	-1,283987916	-1,906691621	-0,217126118	-0,925813799	-0,635534488	-0,000689776	-0,111886108
281	70	Q2_P04990	C809080.1	CG9911-PD isoform D [Drosophila melanogaster] gb|AAN09390.1| CG9911-PB isoform B [Drosophila melanogaster] gb|AAF48580.2| CG9911-PA isoform A [Drosophila melanogaster] ref|NP_727948.1| CG9911-PD isoform D [Drosophila melanogaster] ref|NP_727947.1| CG9	GAAAGAGGGAGAACGTTCGTCTATCAGTTGTTTATCTCTGTTCTATTTGAATCTACTTTA	0,466698671	*	C809080.1	C	IN_GENOME	YES	No hits	{gi|257205740 Thioredoxin domain-containing protein 4 precursor [Schistosoma japonicum] (0.0/cov=63%/id=76%)}{gi|256078463 BWK4-like protein [Schistosoma mansoni] BWK4-like protein [Schistosoma mansoni] (e-123/cov=35%/id=96%)}{gi|91092520 PREDICTED: simil	GAAAGAGGGAGAACGTTCGTCTATCAGTTGTTTATCTCTGTTCTATTTGAATCTACTTTA	-	-	0	Smp_144840	C	-	-	gi|257205740	C	S. mansoni Gene Predictions	Smp_144840	U			thioredoxin-like protein, putative	-	|(gi:256078463) BWK4-like protein [Schistosoma mansoni] [e-127/100%]||(gi:257205740) Thioredoxin domain-containing protein 4 precursor [Schistosoma japonicum] [e-103/100%]||Hypothetical (gi:91092520) [2e-42/104%]||(gi:290562962) Endoplasmic reticulum resi	-	gi|257205740 Thioredoxin domain-containing protein 4 precursor [Schistosoma japonicum] (0.0/cov=63%/id=76%)	52487191	NP_055866.1	4,00E-34	1,01	thioredoxin domain containing 4 (endoplasmic reticulum) [Homo sapiens]	|F GO:0003756|			[ Smp_scaff000101|60|1496068|1496128 PERFECT (60/0/0 qgap/0 tgap/+) ]	-0,747630936	-0,951656025	-0,887566248	-1,092100222	0,229158527	-0,041208429	-1,571762631
468	62	Q2_P08540	C901943.1	none	GCCACGATAAGAACCTTAAAATTTTCAGACAATAAGTGCAGAGCAGTTTGAAGAATACAT	0,382477754		C901943.1	C	IN_GENOME	YES	|(gi:256072351) 100%|	{gi|256072351 hypothetical protein [Schistosoma mansoni] expressed protein [Schistosoma mansoni] (2e-25/cov=93%/id=98%)}{gi|195998079 hypothetical protein TRIADDRAFT_52383 [Trichoplax adhaerens] hypothetical protein TRIADDRAFT_52383 [Trichoplax adhaerens]	GCCACGATAAGAACCTTAAAATTTTCAGACAATAAGTGCAGAGCAGTTTGAAGAATACAT	-	-	0	Smp_010380	U	-	-	gi|256072351	U	S. mansoni Gene Predictions	Smp_010380	C			hypothetical protein	-	|Hypothetical (gi:256072351) [8e-53/100%]||(gi:291230928) PREDICTED: isochorismatase domain containing 2-like [Saccoglossus kowalevskii] [1e-15/87%]||Hypothetical (gi:260803110) [6e-15/83%]||(gi:121583748) isochorismatase domain-containing protein 1 [Dani	-	gi|256072351 hypothetical protein [Schistosoma mansoni] expressed protein [Schistosoma mansoni] (2e-25/cov=93%/id=98%)	103471987	NP_057132.2	2,00E-16	0,89	isochorismatase domain containing 1 [Homo sapiens]	|F GO:0003824|	Q2_P08540,Q2_P28246	*	[ Smp_scaff000017|60|331426|331486 PERFECT (60/0/0 qgap/0 tgap/-) ]	-1,181313281	-0,376071455	-1,006087969	0,531912305	-1,300797191	-1,112757962	-1,13911306
81	77	Q2_P04514	C808373.1	none	CTCATTGACGAATAAACCGTTAAGAGTTTCTCTGCTGCTCGATTAACTTCGCTGTTTTGG	0,42927967	*	C808373.1	C	OUT_GENOME	NO	No hits	NHF	CTCATTGACGAATAAACCGTTAAGAGTTTCTCTGCTGCTCGATTAACTTCGCTGTTTTGG	-	-	0	-	-	-	-	-	-	No match	C808373.1	C			-	-	-	-	No hits	-	-	-	0	No hits	-			-	-0,69128376	-0,051521693	-0,117629246	-0,689971809	-1,480792984	-1,67782306	-0,506637223
203	2	Q2_P19253	C801937.1	SJCHGC03805 protein [Schistosoma japonicum] ||putative serine/threonine kinase [Haemonchus contortus] ||putative serine/threonine protein kinase HcSTK [Haemonchus contortus] ||putative serine/threonine kinase [Haemonchus contortus] ||putative serine/thre	ATTTTAATGCACTCGACTGTGTAGAATTCCCACTACAGACAAATGAAACTAGTGTTTAGC	0,316215094	*	C801937.1	U	IN_GENOME	YES	No hits	{gi|256073071 serine/threonine protein kinase [Schistosoma mansoni] serine/threonine kinase [Schistosoma mansoni] (e-121/cov=17%/id=98%)}{gi|256073073 serine/threonine protein kinase [Schistosoma mansoni] serine/threonine kinase [Schistosoma mansoni] (e-1	ATTTTAATGCACTCGACTGTGTAGAATTCCCACTACAGACAAATGAAACTAGTGTTTAGC	-	-	0	Smp_013840.1	U	-	-	gi|256073071	U	S. mansoni Gene Predictions	Smp_013840.x	U			serine/threonine kinase	-	|(gi:256073073) serine/threonine protein kinase [Schistosoma mansoni] [0.0/100%]||(gi:256073071) serine/threonine protein kinase [Schistosoma mansoni] [0.0/101%]||(gi:15042605) Ser/Thr protein kinase PAR-1alpha [Drosophila melanogaster] [e-161/28%]||(gi:2	-	gi|256073071 serine/threonine protein kinase [Schistosoma mansoni] serine/threonine kinase [Schistosoma mansoni] (e-121/cov=17%/id=98%)	86990432	NP_001034557.1	1,00E-161	0,27	MAP/microtubule affinity-regulating kinase 2 isoform c [Homo sapiens]	|F GO:0005524|			[ Smp_scaff000023|60|550825|550885 PERFECT (60/0/0 qgap/0 tgap/-) ]	-0,366467	-0,353484402	-0,770621765	-0,706618258	-0,616773782	-1,116062943	-1,383044264
275	12	Q2_P04481	C808329.1	Protein kinase [Anaeromyxobacter dehalogenans 2CP-C] gb|EAL81175.1| Protein kinase [Anaeromyxobacter dehalogenans 2CP-C] ||Protein kinase [Anaeromyxobacter dehalogenans 2CP-C] gb|EAL80764.1| Protein kinase [Anaeromyxobacter dehalogenans 2CP-C] ||serine/th	AGTCCCGAACAGGGGCGTGGTGGACAGGTAGACGCGAGATCCGATATTTATTCTTTGGGC	0,497381909	*	C808329.1	C	OUT_GENOME	NO	|(gi:296038646) PknB protein [Rhodococcus equi ATCC 33707] 85%||(gi:229491116) serine/threonine-protein kinase PknB [Rhodococcus erythropolis SK121] 85%||(gi:226362923) serine/threonine protein kinase PknB [Rhodococcus opacus B4] 85%||(gi:226303517) serin	{gi|220915254 serine/threonine protein kinase [Anaeromyxobacter dehalogenans 2CP-1] serine/threonine protein kinase [Anaeromyxobacter dehalogenans 2CP-1] (5e-43/cov=97%/id=41%)}{gi|86156544 serine/threonine protein kinase [Anaeromyxobacter dehalogenans 2C	AGTCCCGAACAGGGGCGTGGTGGACAGGTAGACGCGAGATCCGATATTTATTCTTTGGGC	-	-	0	-	-	-	-	gi|220915254	C	GenBank homolog	gi|220915254	U			-	-	-	-	gi|220915254 serine/threonine protein kinase [Anaeromyxobacter dehalogenans 2CP-1] serine/threonine protein kinase [Anaeromyxobacter dehalogenans 2CP-1] (5e-43/cov=97%/id=41%)	28557781	NP_006246.2	9,00E-25	0,54	protein kinase C, eta [Homo sapiens]	-			-	-2,110159712	-2,057335034	-0,382085561	-0,70089135	-1,147226508	-1,070505292	0,303415493
261	7	Q2_P30735	C905521.1	none	CAGACCATTTCAACATTCTATCTTGAATAAACCGATGGAGCTTCAGTTGATTTTTTGATG	0,595294		C905521.1	U	IN_GENOME	YES	No hits	NHF	CAGACCATTTCAACATTCTATCTTGAATAAACCGATGGAGCTTCAGTTGATTTTTTGATG	-	-	0	Smp_153260	C	-	-	-	-	S. mansoni Gene Predictions	Smp_153260	C	X		hypothetical protein	-	|Hypothetical (gi:256081629) [2e-54/100%]|	-	No hits	-	-	-	0	No hits	-		*	[ Smp_scaff000157|60|1017795|1017855 PERFECT (60/0/0 qgap/0 tgap/+) ]	-1,229510666	-0,274164628	-0,096215075	-0,785285619	-1,325566386	-1,631926609	-0,042310557
[truncated: 452 more rows]
[truncated: 5 more columns]
