# Supplementary material for: Effects of proteasome inhibitor MG-132 on the parasite Schistosoma mansoni
Source: PLoS One. 2017 Sep 12;12(9):e0184192. doi: 10.1371/journal.pone.0184192 (PMC5595316; doi:10.1371/journal.pone.0184192)
Supplement: S2 Dataset — (XLSX) [file pone.0184192.s006.xlsx]

## Sheet: Plan1
DATASET S2 - List of induced genes in MG132 treated adult worms (S. mansoni)
Row	Col	ProbeName	Contig	Annot	Sequence	Probe CV (Coeff Variation)	CV Best	ESTs Contig	Strand Contig	Status (50% coverage/80% identity)	Probe in Genome <= 2 mismatches)?	Probe GenBank on Sep 2nd 2010	Contig GenBank on Sep 2nd 2010	Probe Sequence	Contamination	New Gene? (no Smp - address)	Control Type	Gene Smp	Strand Contig versus Smp	Gene Sjc	Strand Contig versus Sjc	GI	Strand Contig versus GI	Gene category	NR Gene (Sma, Sjc, GI or Contig)	Probe Strand against NR Gene	UTR Smp	INTRON Smp	Gene annotation Smp	Gene annotation Sjc	Blast Gene Annotation Smp	Blast Gene Annotation Sjc	Gene annotation GI	Human GI	Human Refseq	E-value Human	Coverage Human	Human annotation	GO	Similar probes on either strand	CV Best for C Probes	Probe location in genome	MG132-1/Control1	MG132-1/Control1_swap	MG132-2/Control2	MG132-2/Control2_swap	MG132-3/Control3	MG132-3/Control3_swap	MG132-4/Control4
467	46	Q2_P06342	C811188.1	none	ACGTAGAAAGTTTAAGAAAAACGATTGTGTGGAGCAGTAATAGACTGATATGTTGGGGGC	0,413430641		C811188.1	C	IN_GENOME	NO	No hits	NHF	ACGTAGAAAGTTTAAGAAAAACGATTGTGTGGAGCAGTAATAGACTGATATGTTGGGGGC	-	-	0	-	-	-	-	-	-	No match	C811188.1	C			-	-	-	-	No hits	-	-	-	0	No hits	-		*	-	0,420316822	0,294843897	0,270892629	0,265157109	0,46695004	0,527178138	0,442733255
177	64	Q2_P30149	C904584.1	none	ATCAGACTACTAGAAATTTTATACTACGGCCCTAGATGTAGGCTCTTAAGTCCGATATTA	0,465390016	*	C904584.1	U	OUT_GENOME	NO	No hits	{gi|256080987 hypothetical protein [Schistosoma mansoni] hypothetical protein [Schistosoma mansoni] (6e-12/cov=38%/id=52%)}	ATCAGACTACTAGAAATTTTATACTACGGCCCTAGATGTAGGCTCTTAAGTCCGATATTA	-	-	0	-	-	-	-	gi|256080987	U	GenBank homolog	gi|256080987	U			-	-	-	-	gi|256080987 hypothetical protein [Schistosoma mansoni] hypothetical protein [Schistosoma mansoni] (6e-12/cov=38%/id=52%)	-	-	-	0	No hits	-			-	0,459264855	0,439607902	0,323732073	0,318531166	0,528546322	0,55708553	0,211283042
181	75	Q2_P08423	C901740.1	none	AAATGAAACTAAACGACCTAAACCTCCACAAGTCACTGGACATCAATTATTATCAAGTAG	0,38120317	*	C901740.1	C	IN_GENOME	YES	|(gi:256070185) serine/threonine protein kinase [Schistosoma mansoni] 100%|	{gi|256070185 serine/threonine protein kinase [Schistosoma mansoni] serine/threonine kinase [Schistosoma mansoni] (3e-44/cov=99%/id=96%)}{gi|241638790 Ser/Thr protein kinase, putative [Ixodes scapularis] Ser/Thr protein kinase, putative [Ixodes scapularis	AAATGAAACTAAACGACCTAAACCTCCACAAGTCACTGGACATCAATTATTATCAAGTAG	-	-	0	Smp_121780	C	-	-	gi|256070185	C	S. mansoni Gene Predictions	Smp_121780	U			serine/threonine kinase	-	|(gi:256070185) serine/threonine protein kinase [Schistosoma mansoni] [0.0/100%]||(gi:241638790) Ser/Thr protein kinase, putative [Ixodes scapularis] [2e-99/50%]||Hypothetical (gi:126723449) [2e-94/48%]||(gi:296491355) myosin light chain kinase, smooth mu	-	gi|256070185 serine/threonine protein kinase [Schistosoma mansoni] serine/threonine kinase [Schistosoma mansoni] (3e-44/cov=99%/id=96%)	116008192	NP_444253.3	6,00E-95	0,48	myosin light chain kinase isoform 1 [Homo sapiens]	|F GO:0005524|	Q2_P28155,Q2_P08423,Q2_P05111,Q2_P24808,Q2_P28132		[ Smp_scaff019021|60|282858|282918 PERFECT (60/0/0 qgap/0 tgap/+) ]	0,303373995	0,238730266	0,35667353	0,490944801	0,304711108	0,655051949	0,546976518
230	74	Q2_P00985	C802306.1	none	ACATCGTCTAGAACTATTGCCGTGGAGACACCAGTGGATAACAGTGATATGTTGATCAAA	0,401466546	*	C802306.1	C	IN_GENOME	YES	|(gi:256078725) 100%|	{gi|256078725 hypothetical protein [Schistosoma mansoni] expressed protein [Schistosoma mansoni] (7e-78/cov=99%/id=84%)}	ACATCGTCTAGAACTATTGCCGTGGAGACACCAGTGGATAACAGTGATATGTTGATCAAA	-	-	0	Smp_145430	C	Sjc_0091340	C	gi|256078725	C	S. mansoni Gene Predictions	Smp_145430	U			hypothetical protein	Sjp 0091340|expressed protein	|Hypothetical (gi:256078725) [0.0/100%]||(gi:225869181) sucrose-6-phosphate hydrolase [Streptococcus equi subsp. zooepidemicus] [7e-25/4%]||(gi:195977507) sucrose-6-phosphate hydrolase ScrB [Streptococcus equi subsp. zooepidemicus MGCS10565] [9e-25/4%]||(	|(gi:256078725) [0.0/105%]||(gi:123449823) [0.028/56%]||(gi:195045887) GH24427 [Drosophila grimshawi] [0.14/19%]||(gi:85726472) mucin 68D [Drosophila melanogaster] [0.14/64%]||(gi:289620413) [0.24/10%]|	gi|256078725 hypothetical protein [Schistosoma mansoni] expressed protein [Schistosoma mansoni] (7e-78/cov=99%/id=84%)	195963431	NP_001124396.1	0,92	0,07	transmembrane protein 201 isoform 1 [Homo sapiens]	|F GO:0004564|	Q2_P22386,Q2_P03141,Q2_P19560,Q2_P16777,Q2_P00985,Q2_P37109		[ Smp_scaff000103|60|1728367|1728427 PERFECT (60/0/0 qgap/0 tgap/+) ]	0,527124168	0,463164238	0,20319119	0,22893983	0,516526078	0,295243222	0,565564413
324	52	Q2_P26375	C811871.1	similar to GenBank Accession Number AK056046 unnamed protein product in Homo sapiens with Cellular retinaldehyde-binding protein (CRAL)/Triple function domain (TRIO) [Schistosoma japonicum] ||SJCHGC04309 protein [Schistosoma japonicum] ||unnamed protein	TCCTAGACATATTCCTCCCAGTCCACAGTTTTCTAAAGATTTTGTTATTCAGTCCAAAAA	0,365852076	*	C811871.1	U	IN_GENOME	YES	|(gi:256077388) msf1/px19 related [Schistosoma mansoni] 100%|	{gi|256077388 msf1/px19 related [Schistosoma mansoni] msf1/px19 related [Schistosoma mansoni] (e-145/cov=65%/id=98%)}{gi|226469150 putative cellular retinaldehyde-binding protein [Schistosoma japonicum] putative cellular retinaldehyde-binding protein [Sch	TCCTAGACATATTCCTCCCAGTCCACAGTTTTCTAAAGATTTTGTTATTCAGTCCAAAAA	-	-	0	Smp_036250.1	U	-	-	gi|256077388	U	S. mansoni Gene Predictions	Smp_036250.x	U			msf1/px19 related	-	|(gi:256077388) msf1/px19 related [Schistosoma mansoni] [e-173/100%]||(gi:226469150) putative cellular retinaldehyde-binding protein [Schistosoma japonicum] [e-122/100%]||Hypothetical (gi:29841030) [e-121/100%]||Sjp (gi:76156124) [1e-87/70%]||(gi:66522696	-	gi|256077388 msf1/px19 related [Schistosoma mansoni] msf1/px19 related [Schistosoma mansoni] (e-145/cov=65%/id=98%)	215490114	NP_001135877.1	2,00E-19	0,55	slowmo homolog 1 isoform 1 [Homo sapiens]	|C GO:0005739|			[ Smp_scaff019002|60|25134|25194 PERFECT (60/0/0 qgap/0 tgap/+) ][ Smp_scaff000082|60|297979|298039 PERFECT (60/0/0 qgap/0 tgap/-) ]	0,318769769	0,365521533	0,382362584	0,350112537	0,622600048	0,45627518	0,720704703
111	23	Q2_P26733	C812395.1	SJCHGC04902 protein [Schistosoma japonicum] ||similar to NM_017775 hypothetical protein FLJ20343 in Homo sapiens hypothetical protein FLJ20343 in Homo sapiens [Schistosoma japonicum] ||PREDICTED: similar to Tetratricopeptide repeat protein 19 (TPR repeat	CAACGAGCTTATGAAATCGCCAGTCAAATTTATCCTTTAGACCATGCGAATTGTTTAAAT	0,402695002	*	C812395.1	U	IN_GENOME	YES	|(gi:256085308) Tetratricopeptide repeat protein 19 (TPR repeat protein 19) [Schistosoma mansoni] 100%||Sjp (gi:56755533) 90%||(gi:29841038) 90%|	{gi|256085308 Tetratricopeptide repeat protein 19 (TPR repeat protein 19) [Schistosoma mansoni] Tetratricopeptide repeat protein 19 (TPR repeat protein 19), putative [Schistosoma mansoni] (e-121/cov=33%/id=99%)}{gi|56755533 SJCHGC04902 protein [Schistosom	CAACGAGCTTATGAAATCGCCAGTCAAATTTATCCTTTAGACCATGCGAATTGTTTAAAT	-	-	0	Smp_076910.1	U	-	-	gi|256085308	U	S. mansoni Gene Predictions	Smp_076910.x	U			Tetratricopeptide repeat protein 19 (TPR repeat protein 19), putative	-	|(gi:256085308) Tetratricopeptide repeat protein 19 (TPR repeat protein 19) [Schistosoma mansoni] [e-173/100%]||Sjp (gi:56755533) [e-120/99%]||Hypothetical (gi:29841038) [1e-82/62%]||(gi:115871715) PREDICTED: similar to Ttc19 protein [Strongylocentrotus p	-	gi|256085308 Tetratricopeptide repeat protein 19 (TPR repeat protein 19) [Schistosoma mansoni] Tetratricopeptide repeat protein 19 (TPR repeat protein 19), putative [Schistosoma mansoni] (e-121/cov=33%/id=99%)	22547159	NP_060245.2	1,00E-11	0,49	tetratricopeptide repeat domain 19 [Homo sapiens]	|F GO:0003777|	Q2_P41708,Q2_P26733		[ Smp_scaff000263|60|840273|840333 PERFECT (60/0/0 qgap/0 tgap/+) ]	0,509474424	0,648446652	0,031362072	0,264063608	0,365930581	0,63652995	0,519924199
282	27	Q2_P02257	C804640.1	PREDICTED: similar to DNA-repair protein complementing XP-C cells (Xeroderma pigmentosum group C complementing protein) (p125) [Danio rerio] ||PREDICTED: similar to DNA-repair protein complementing XP-C cells (Xeroderma pigmentosum group C complementing p	GAAGCATCAGATACAGAGATACCAAGCTCAAAATATGATTCAGCAGATGAATTTGTAGAA	0,320482243	*	C804640.1	C	IN_GENOME	YES	|Sjp (gi:76153539) 90%|	{gi|256074566 DNA repair protein xp-C / rad4 [Schistosoma mansoni] DNA repair protein xp-C / rad4, putative [Schistosoma mansoni] (e-158/cov=26%/id=96%)}{gi|84657286 DNA repair protein [Schistosoma mansoni] (e-117/cov=34%/id=100%)}{gi|298160921 nucleotide	GAAGCATCAGATACAGAGATACCAAGCTCAAAATATGATTCAGCAGATGAATTTGTAGAA	-	-	0	Smp_021550	C	Sjc_0001750	C	gi|256074566	C	S. mansoni Gene Predictions	Smp_021550	U			DNA repair protein xp-C / rad4, putative	Sjp 0001750|DNA-repair protein complementing XP-C cells homolog, putative	|(gi:256074566) DNA repair protein xp-C / rad4 [Schistosoma mansoni] [0.0/100%]||(gi:84657286) DNA repair protein [Schistosoma mansoni] [9e-53/14%]||(gi:113680968) xeroderma pigmentosum, complementation group C [Danio rerio] [2e-34/36%]||(gi:213626117) Xe	|(gi:256074566) DNA repair protein xp-C / rad4 [Schistosoma mansoni] [e-110/23%]||Sjp (gi:76153539) [2e-72/16%]||(gi:298160921) nucleotide excision repair protein [Bombyx mori] [2e-71/48%]||(gi:115640613) [2e-70/54%]||(gi:91087279) [5e-70/55%]|	gi|256074566 DNA repair protein xp-C / rad4 [Schistosoma mansoni] DNA repair protein xp-C / rad4, putative [Schistosoma mansoni] (e-158/cov=26%/id=96%)	224809302	NP_001139241.1	5,00E-31	0,38	xeroderma pigmentosum, complementation group C isoform 2 [Homo sapiens]	|F GO:0003684|			[ Smp_scaff000041|60|605937|605997 PERFECT (60/0/0 qgap/0 tgap/+) ]	0,426895806	0,489987651	0,432143988	0,415113207	0,360182291	0,390685466	0,333268899
75	51	Q2_P22208	C805930.1	none	CTTCACCTTCAACATTATCATCAAATTACCACTTGAATAGGCTAAGGTCATCTAACAAGT	0,392634054	*	C805930.1	U	IN_GENOME	YES	|(gi:256080964) netrin [Schistosoma mansoni] 100%|	{gi|256080964 netrin [Schistosoma mansoni] netrin, putative [Schistosoma mansoni] (4e-77/cov=89%/id=89%)}{gi|62956007 netrin 1 [Schmidtea mediterranea] (1e-09/cov=36%/id=43%)}{gi|18148986 netrin 1 [Dugesia japonica] (2e-08/cov=34%/id=40%)}	CTTCACCTTCAACATTATCATCAAATTACCACTTGAATAGGCTAAGGTCATCTAACAAGT	-	-	0	Smp_151310	U	-	-	gi|256080964	U	S. mansoni Gene Predictions	Smp_151310	U			netrin, putative	-	|(gi:256080964) netrin [Schistosoma mansoni] [0.0/100%]||(gi:256079271) netrin [Schistosoma mansoni] [e-156/84%]||(gi:62956009) netrin 2 [Schmidtea mediterranea] [e-126/62%]||(gi:308072152) netrin [Dugesia japonica] [e-124/60%]||(gi:62956007) netrin 1 [Sc	-	gi|256080964 netrin [Schistosoma mansoni] netrin, putative [Schistosoma mansoni] (4e-77/cov=89%/id=89%)	148613884	NP_004813.2	3,00E-99	0,81	netrin 1 [Homo sapiens]	|P GO:0007155|	Q2_P14098,Q2_P33976,Q2_P39403,Q2_P22208,Q2_P02990,Q2_P22065		[ Smp_scaff000144|60|848586|848646 PERFECT (60/0/0 qgap/0 tgap/+) ]	0,668416036	0,406831023	0,561093129	0,212550532	0,566849703	0,320748073	0,427948641
192	84	Q2_P19311	C802008.1	SJCHGC05296 protein [Schistosoma japonicum] ||SJCHGC07173 protein [Schistosoma japonicum] ||	CAGAAACACGCGAATTCGGCTGCCTTTTTAATGAAACCGAGTCGATGACTAAAGAATGGT	0,424464068	*	C802008.1	U	IN_GENOME	YES	|(gi:256073122) ankyrin repeat domain [Schistosoma mansoni] 94%||(gi:226478768) Ankyrin repeat domain-containing protein 15 (Kidney ankyrin repeat-containing protein) [Schistosoma japonicum] 89%||Sjp (gi:56758702) 89%|	{gi|226478768 Ankyrin repeat domain-containing protein 15 (Kidney ankyrin repeat-containing protein) [Schistosoma japonicum] (8e-70/cov=100%/id=72%)}{gi|256073122 ankyrin repeat domain [Schistosoma mansoni] ankyrin repeat domain, putative [Schistosoma man	CAGAAACACGCGAATTCGGCTGCCTTTTTAATGAAACCGAGTCGATGACTAAAGAATGGT	-	-	0	Smp_129770	U	Sjc_0085670	U	gi|226478768	U	S. mansoni Gene Predictions	Smp_129770	U			ankyrin repeat domain, putative	Sjp 0085670|KN motif and ankyrin repeat domain-containing protein 1, putative	|(gi:256073122) ankyrin repeat domain [Schistosoma mansoni] [0.0/100%]||(gi:226478768) Ankyrin repeat domain-containing protein 15 (Kidney ankyrin repeat-containing protein) [Schistosoma japonicum] [0.0/97%]||(gi:40743702) ankyrin-like protein [Schistosom	|(gi:226478768) Ankyrin repeat domain-containing protein 15 (Kidney ankyrin repeat-containing protein) [Schistosoma japonicum] [0.0/54%]||(gi:256073122) ankyrin repeat domain [Schistosoma mansoni] [e-180/35%]||Sjp (gi:76153822) [e-101/15%]||Sjp (gi:567587	gi|226478768 Ankyrin repeat domain-containing protein 15 (Kidney ankyrin repeat-containing protein) [Schistosoma japonicum] (8e-70/cov=100%/id=72%)	64464726	NP_055973.2	5,00E-36	0,32	KN motif and ankyrin repeat domains 1 isoform a [Homo sapiens]	|C GO:0005737|	Q2_P19311,Q2_P15276,Q2_P13411,Q2_P33260,Q2_P22901,Q2_P17661,Q2_P27790,Q2_P38116,Q2_P29839,Q2_P40228,Q2_P03586		[ Smp_scaff000024||158427|158487 (59/1/0 qgap/0 tgap/-) ]	0,090740088	0,3184773	0,159240069	0,359578866	0,568321693	0,587926539	0,470464476
340	75	Q2_P38282	C920953.1	none	CAGTAGTTTCTCCTCAGGTGCTTATAACTATTTATGTAGTGAAATGTAACTCTGAGGTAA	0,46236462	*	C920953.1	U	IN_GENOME	YES	No hits	NHF	CAGTAGTTTCTCCTCAGGTGCTTATAACTATTTATGTAGTGAAATGTAACTCTGAGGTAA	-	Smp_scaff000102_19892_20320	0	-	-	-	-	-	-	No match	C920953.1	U			-	-	-	-	No hits	-	-	-	0	No hits	-			[ Smp_scaff000102|60|20156|20216 PERFECT (60/0/0 qgap/0 tgap/-) ]	0,254875618	0,144125018	0,4399751	0,313519961	0,517301035	0,234079465	0,860076275
177	25	Q2_P04392	C808201.1	none	ATTCGATGGTTACACCCAGGGCGGGGGAGACGCTTGTACAAAGCGTGACACCTGTTCGAA	0,47935996	*	C808201.1	C	OUT_GENOME	NO	No hits	{gi|167842303 hypothetical protein Bpse38_36891 [Burkholderia thailandensis MSMB43] (1e-13/cov=101%/id=36%)}{gi|167842304 hypothetical protein Bpse38_36896 [Burkholderia thailandensis MSMB43] (4e-13/cov=101%/id=40%)}{gi|104783712 hypothetical protein PSEE	ATTCGATGGTTACACCCAGGGCGGGGGAGACGCTTGTACAAAGCGTGACACCTGTTCGAA	-	-	0	-	-	-	-	gi|167842303	C	GenBank homolog	gi|167842303	U			-	-	-	-	gi|167842303 hypothetical protein Bpse38_36891 [Burkholderia thailandensis MSMB43] (1e-13/cov=101%/id=36%)	-	-	-	0	No hits	-			-	0,087557466	0,369965688	0,500683139	0,57675118	0,590868349	0,774288156	0,18511496
341	74	Q2_P31474	C907060.1	none	TTTTCCTGATTTCTGTTTCTGACTACCAATGAAGTGTATTCCTTGGTCTTTCTCTTTTCC	0,642646069		C907060.1	U	IN_GENOME	YES	No hits	{gi|254587306 endonuclease-reverse transcriptase [Schistosoma japonicum] (0.001/cov=17%/id=54%)}{gi|67625701 TPA: endonuclease-reverse transcriptase [Schistosoma mansoni] (0.002/cov=17%/id=48%)}{gi|256062479 hypothetical protein [Schistosoma mansoni] cons	TTTTCCTGATTTCTGTTTCTGACTACCAATGAAGTGTATTCCTTGGTCTTTCTCTTTTCC	-	-	0	Smp_129020	C	-	-	gi|254587306	C	S. mansoni Gene Predictions	Smp_129020	C	X		innexin, putative	-	|(gi:256072855) innexin [Schistosoma mansoni] [0.0/100%]||(gi:226480024) Innexin unc-7 [Schistosoma japonicum] [0.0/100%]||(gi:86355165) innexin9 [Dugesia japonica] [e-113/88%]||(gi:86355163) innexin8 [Dugesia japonica] [e-111/89%]||(gi:86355167) innexin1	-	gi|254587306 endonuclease-reverse transcriptase [Schistosoma japonicum] (0.001/cov=17%/id=54%)	163659920	NP_443071.2	1,00E-06	0,28	pannexin 2 isoform 1 [Homo sapiens]	|C GO:0005921|		*	[ Smp_scaff000021|60|1002436|1002496 PERFECT (60/0/0 qgap/0 tgap/+) ]	0,219683847	0,453684311	0,008958834	0,228200722	0,556262933	0,572608343	0,835385689
212	19	Q2_P34274	C912350.1	none	TTATTGCTGGCCCATTTTTAAACTTTCGGACTACGCATTAATAGTAGTGAACATCCACAT	0,399604541		C912350.1	U	IN_GENOME	YES	No hits	{gi|15027662 NADH dehydrogenase subunit 5 [Tetrahymena thermophila] NADH dehydrogenase subunit 5 [Tetrahymena thermophila] (0.48/cov=46%/id=29%)}{gi|260810105 hypothetical protein BRAFLDRAFT_95534 [Branchiostoma floridae] hypothetical protein BRAFLDRAFT_9	TTATTGCTGGCCCATTTTTAAACTTTCGGACTACGCATTAATAGTAGTGAACATCCACAT	-	-	0	Smp_148150	C	-	-	gi|15027662	C	S. mansoni Gene Predictions	Smp_148150	C		X	cohesin subunit rad21, putative	-	|(gi:256079795) cohesin subunit rad21 [Schistosoma mansoni] [0.0/100%]||(gi:226469820) RAD21 homolog [Schistosoma japonicum] [0.0/100%]||(gi:226487608) RAD21 homolog [Schistosoma japonicum] [0.0/52%]||Sjp (gi:76154177) [e-175/43%]||Sjp (gi:56757305) [2e-9	-	gi|15027662 NADH dehydrogenase subunit 5 [Tetrahymena thermophila] NADH dehydrogenase subunit 5 [Tetrahymena thermophila] (0.48/cov=46%/id=29%)	5453994	NP_006256.1	1,00E-69	0,22	RAD21 homolog [Homo sapiens]	|F GO:0005515|	Q2_P34267,Q2_P14376,Q2_P19544,Q2_P34274,Q2_P22591,Q2_P14384	*	[ Smp_scaff000124|60|653261|653321 PERFECT (60/0/0 qgap/0 tgap/+) ]	0,336081172	0,438721221	0,135152904	0,287481824	0,440396623	0,529068142	0,67533906
439	8	Q2_P26668	C812294.1	none	GAGACTGAGTCAACAAGATACATTTTACACAACTTGAAAGCCAGACAAAATGTAGTTACA	0,450365404		C812294.1	U	IN_GENOME	YES	No hits	NHF	GAGACTGAGTCAACAAGATACATTTTACACAACTTGAAAGCCAGACAAAATGTAGTTACA	-	Smp_scaff000129_1013088_1013721	0	-	-	-	-	-	-	No match	C812294.1	U			-	-	-	-	No hits	-	-	-	0	No hits	-		*	[ Smp_scaff000129|60|1013138|1013198 PERFECT (60/0/0 qgap/0 tgap/-) ]	0,239898801	0,247789058	0,024712816	0,327271972	0,688966314	0,730995536	0,598270956
442	3	Q2_P25933	C811259.1	DEAD (Asp-Glu-Ala-Asp) box polypeptide 1 [Gallus gallus] gb|AAL15417.1| DEAD box protein DDX1 [Gallus gallus] ||PREDICTED: similar to DEAD (Asp-Glu-Ala-Asp) box polypeptide 1 DEAD box-1 DEAD/H (Asp-Glu-Ala-Asp/His) box polypeptide 1 [Pan troglodytes] ||	ACTTTCTTATATGTACAGATGTTGCTGCACGTGGTATCGATATTACTGGTCTCCCATATG	0,392670514	*	C811259.1	U	IN_GENOME	YES	|(gi:256085130) DEAD box ATP-dependent RNA helicase [Schistosoma mansoni] 100%||(gi:196004212) 89%||(gi:198463630) GA21506 [Drosophila pseudoobscura pseudoobscura] 89%||(gi:195592346) GD15023 [Drosophila simulans] 89%||(gi:195496689) GE22606 [Drosophila y	{gi|256085130 DEAD box ATP-dependent RNA helicase [Schistosoma mansoni] DEAD box ATP-dependent RNA helicase, putative [Schistosoma mansoni] (3e-72/cov=70%/id=97%)}{gi|224048758 PREDICTED: DEAD (Asp-Glu-Ala-Asp) box polypeptide 1 [Taeniopygia guttata] (2e-	ACTTTCTTATATGTACAGATGTTGCTGCACGTGGTATCGATATTACTGGTCTCCCATATG	-	-	0	Smp_163110	U	Sjc_0011260	U	gi|256085130	U	S. mansoni Gene Predictions	Smp_163110	U			DEAD box ATP-dependent RNA helicase, putative	Sjp 0011260|ATP-dependent RNA helicase DDX1, putative	|(gi:256085130) DEAD box ATP-dependent RNA helicase [Schistosoma mansoni] [0.0/100%]||(gi:48095590) PREDICTED: similar to Dead-box-1 CG9054-PA isoform 1 [Apis mellifera] [0.0/98%]||(gi:45383053) ATP-dependent RNA helicase DDX1 [Gallus gallus] [0.0/98%]||(	|(gi:256085130) DEAD box ATP-dependent RNA helicase [Schistosoma mansoni] [8e-89/83%]||(gi:45383053) ATP-dependent RNA helicase DDX1 [Gallus gallus] [3e-65/82%]||(gi:224048758) PREDICTED: DEAD (Asp-Glu-Ala-Asp) box polypeptide 1 [Taeniopygia guttata] [5e-	gi|256085130 DEAD box ATP-dependent RNA helicase [Schistosoma mansoni] DEAD box ATP-dependent RNA helicase, putative [Schistosoma mansoni] (3e-72/cov=70%/id=97%)	4826686	NP_004930.1	0	0,98	DEAD (Asp-Glu-Ala-Asp) box polypeptide 1 [Homo sapiens]	|F GO:0008026|	Q2_P36255,Q2_P37723,Q2_P39827,Q2_P25933		[ Smp_scaff000261|60|73494|73554 PERFECT (60/0/0 qgap/0 tgap/+) ]	0,722441159	0,750124852	0,528666329	0,36923976	0,503665551	0,097296478	0,297461345
165	6	Q2_P26532	C812090.1	SJCHGC05141 protein [Schistosoma japonicum] ||MGC53520 protein [Xenopus laevis] ||MGC69427 protein [Xenopus tropicalis] ref|NP_001004849.1| MGC69427 protein [Xenopus tropicalis] ||LOC494714 protein [Xenopus laevis] ||unnamed protein product [Tetraodon nig	CCCAAATGTTTAGTCTTTCTAACTATAACTGAACCTTTTGTTAATTCCACCAGTTTGCTG	0,339107991	*	C812090.1	U	IN_GENOME	YES	No hits	{gi|256053064 family C85 unassigned peptidase (C85 family) [Schistosoma mansoni] family C85 unassigned peptidase (C85 family) [Schistosoma mansoni] (0.0/cov=53%/id=99%)}{gi|226488809 OTU domain-containing protein 5-A [Schistosoma japonicum] (0.0/cov=54%/i	CCCAAATGTTTAGTCTTTCTAACTATAACTGAACCTTTTGTTAATTCCACCAGTTTGCTG	-	-	0	Smp_093950	U	-	-	gi|256053064	U	S. mansoni Gene Predictions	Smp_093950	U			family C85 unassigned peptidase (C85 family)	-	|(gi:256053064) family C85 unassigned peptidase (C85 family) [Schistosoma mansoni] [0.0/96%]||(gi:226488809) OTU domain-containing protein 5-A [Schistosoma japonicum] [0.0/96%]||(gi:226469908) OTU domain-containing protein 5-A [Schistosoma japonicum] [0.0	-	gi|256053064 family C85 unassigned peptidase (C85 family) [Schistosoma mansoni] family C85 unassigned peptidase (C85 family) [Schistosoma mansoni] (0.0/cov=53%/id=99%)	209977021	NP_001129630.1	8,00E-62	0,68	OTU domain containing 5 isoform b [Homo sapiens]	-			[ Smp_scaff000553|60|26835|26895 PERFECT (60/0/0 qgap/0 tgap/-) ]	0,290112456	0,370722029	0,149537109	0,313772334	0,590526644	0,575206375	0,512975646
224	67	Q2_P14249	C912049.1	none	CGGATGTTTTGTATGTGCATACCATATGATCTTGTAAGGTGGTATAACTATCTACTAGTA	0,298952785		C912049.1	C	IN_GENOME	YES	No hits	NHF	CGGATGTTTTGTATGTGCATACCATATGATCTTGTAAGGTGGTATAACTATCTACTAGTA	-	-	0	Smp_126470	U	-	-	-	-	S. mansoni Gene Predictions	Smp_126470	C		X	hypothetical protein	-	|Hypothetical (gi:256071908) [e-103/100%]||Sjp (gi:56759516) [1e-14/32%]||Hypothetical (gi:309310898) [0.083/51%]|	-	No hits	-	-	-	0	No hits	|C GO:0016021|	Q2_P14249,Q2_P40391,Q2_P34132	*	[ Smp_scaff000012|60|1178212|1178272 PERFECT (60/0/0 qgap/0 tgap/-) ]	0,061998851	0,250470048	0,473000658	0,405502623	0,522459669	0,818991761	0,737134561
459	63	Q2_P18475	C800690.1	CDC23 (cell division cycle 23 yeast homolog) [Danio rerio] ref|NP_957227.1| CDC23 (cell division cycle 23 yeast homolog) [Danio rerio] ||CDC23 (cell division cycle 23 yeast homolog) [Xenopus tropicalis] ||PREDICTED: hypothetical protein XP_697315 [D	TTGGCGTGCATATTGTGTTGGTGATATAGAAGGTGAAGCATTGATGCGATTAGCTATCTG	0,488201544	*	C800690.1	U	IN_GENOME	YES	|(gi:256077610) cell division cycle [Schistosoma mansoni] 100%|	{gi|256077610 cell division cycle [Schistosoma mansoni] cell division cycle, putative [Schistosoma mansoni] (0.0/cov=97%/id=98%)}{gi|241846308 cell division cycle regulator protein, putative [Ixodes scapularis] cell division cycle regulator protein, putat	TTGGCGTGCATATTGTGTTGGTGATATAGAAGGTGAAGCATTGATGCGATTAGCTATCTG	-	-	0	Smp_037400	U	Sjc_0045520	U	gi|256077610	U	S. mansoni Gene Predictions	Smp_037400	U			cell division cycle, putative	Sjp 0045520|ko:K03355 anaphase-promoting complex component APC8, putative	|(gi:256077610) cell division cycle [Schistosoma mansoni] [0.0/100%]||(gi:241846308) cell division cycle regulator protein, putative [Ixodes scapularis] [e-111/72%]||(gi:156538665) PREDICTED: similar to CDC23 (cell division cycle 23, yeast, homolog) [Naso	|(gi:256077610) cell division cycle [Schistosoma mansoni] [0.0/73%]||(gi:48138874) PREDICTED: similar to CDC23 (cell division cycle 23, yeast, homolog) [Apis mellifera] [e-111/55%]||(gi:91083387) [e-110/54%]||(gi:156538665) PREDICTED: similar to CDC23 (ce	gi|256077610 cell division cycle [Schistosoma mansoni] cell division cycle, putative [Schistosoma mansoni] (0.0/cov=97%/id=98%)	118402596	NP_004652.2	1,00E-106	0,72	cell division cycle protein 23 [Homo sapiens]	|F GO:0005488|	Q2_P18475		[ Smp_scaff000088|60|457801|457861 PERFECT (60/0/0 qgap/0 tgap/-) ]	0,21907565	0,28506932	0,221084631	0,282430946	0,483580471	0,574551119	0,597987187
489	76	Q2_P07509	C812992.1	none	TGCCAAAAGAGTATTTGGCCTTTACTTGGTTGCACATTGCACAAAGAGAAAATGTGAAAG	0,363422678		C812992.1	C	IN_GENOME	YES	|(gi:256078643) mitochondrial import receptor subunit tom40 [Schistosoma mansoni] 100%||(gi:226469992) putative mitochondrial import receptor subunit TOM40 homolog [Schistosoma japonicum] 94%||(gi:226469990) putative mitochondrial import receptor subunit	{gi|256078643 mitochondrial import receptor subunit tom40 [Schistosoma mansoni] mitochondrial import receptor subunit tom40, putative [Schistosoma mansoni] (2e-07/cov=24%/id=77%)}{gi|226469992 putative mitochondrial import receptor subunit TOM40 homolog [	TGCCAAAAGAGTATTTGGCCTTTACTTGGTTGCACATTGCACAAAGAGAAAATGTGAAAG	-	-	0	Smp_042560	U	-	-	gi|256078643	U	S. mansoni Gene Predictions	Smp_042560	C			mitochondrial import receptor subunit tom40, putative	-	|(gi:256078643) mitochondrial import receptor subunit tom40 [Schistosoma mansoni] [0.0/100%]||(gi:226469990) putative mitochondrial import receptor subunit TOM40 homolog [Schistosoma japonicum] [e-174/100%]||(gi:226469992) putative mitochondrial import re	-	gi|256078643 mitochondrial import receptor subunit tom40 [Schistosoma mansoni] mitochondrial import receptor subunit tom40, putative [Schistosoma mansoni] (2e-07/cov=24%/id=77%)	193083122	NP_001122389.1	3,00E-54	0,9	translocase of outer mitochondrial membrane 40 [Homo sapiens]	|F GO:0008308|	Q2_P07509,Q2_P00508	*	[ Smp_scaff000103|60|372159|372219 PERFECT (60/0/0 qgap/0 tgap/-) ]	0,38398737	0,283943074	0,509904703	0,405552059	0,388085373	0,527824377	0,47795997
184	22	Q2_P21091	C804369.1	none	AAAATCTGATCTTGCACAATATCATCGTGATACGCTCCCAGCACATGCTCTGATCAGAAC	0,373421824	*	C804369.1	U	IN_GENOME	NO*	|(gi:256079513) 100%|	{gi|256079513 hypothetical protein [Schistosoma mansoni] expressed protein [Schistosoma mansoni] (e-131/cov=66%/id=100%)}{gi|94958293 unknown [Schistosoma japonicum] (2e-80/cov=59%/id=75%)}	AAAATCTGATCTTGCACAATATCATCGTGATACGCTCCCAGCACATGCTCTGATCAGAAC	-	-	0	-	-	-	-	gi|256079513	U	GenBank homolog	gi|256079513	U			-	-	-	-	gi|256079513 hypothetical protein [Schistosoma mansoni] expressed protein [Schistosoma mansoni] (e-131/cov=66%/id=100%)	-	-	-	0	No hits	-	Q2_P21091,Q2_P03430,Q2_P09559,Q2_P19289,Q2_P29296,Q2_P22721		[ Smp_scaff000120|60|379976|380036 PERFECT (60/0/0 qgap/0 tgap/-) ]	0,196905328	0,240380257	0,165705924	0,350313239	0,415207138	0,442556047	0,851472778
18	37	Q2_P26369	C811861.1	SJCHGC02624 protein [Schistosoma japonicum] ||	CCCGTTGAAAACCATCAATAGTTTGGATGATCTTCACCTTCTCATACTAAGTCATAAAGT	0,432372111	*	C811861.1	U	IN_GENOME	YES	No hits	{gi|76157178 SJCHGC02624 protein [Schistosoma japonicum] (1e-29/cov=58%/id=62%)}	CCCGTTGAAAACCATCAATAGTTTGGATGATCTTCACCTTCTCATACTAAGTCATAAAGT	-	-	0	Smp_155420	U	-	-	gi|76157178	U	S. mansoni Gene Predictions	Smp_155420	U		X	Hypothetical protein, putative	-	|Hypothetical (gi:256082424) [0.0/100%]||Sjp (gi:171473802) [5e-64/25%]||Sjp (gi:76153657) [5e-36/21%]||Sjp (gi:76157178) [6e-33/18%]||(gi:292610375) PREDICTED: thioredoxin domain containing 11-like [Danio rerio] [3e-14/38%]|	-	gi|76157178 SJCHGC02624 protein [Schistosoma japonicum] (1e-29/cov=58%/id=62%)	54633317	NP_056998.4	2,00E-10	0,37	thioredoxin domain containing 11 [Homo sapiens]	|F GO:0004781|	Q2_P39579,Q2_P26369,Q2_P39321,Q2_P36681,Q2_P16414		[ Smp_scaff000185|60|290456|290516 PERFECT (60/0/0 qgap/0 tgap/+) ]	0,120235945	0,197012244	0,199412648	0,386002522	0,510114019	0,624616809	0,648886469
331	81	Q2_P25105	C809773.1	SJCHGC05976 protein [Schistosoma japonicum] ||	GACTAAAGTTGCTGTAGGTTATTCTTACTGGTGTCAATTTCAGTACAATCGTTTATCTCA	0,541448649	*	C809773.1	U	IN_GENOME	YES	No hits	{gi|256074149 hypothetical protein [Schistosoma mansoni] hypothetical protein [Schistosoma mansoni] (e-128/cov=58%/id=86%)}{gi|226470344 Zinc finger, C2H2-type domain-containing protein [Schistosoma japonicum] (4e-51/cov=56%/id=42%)}{gi|76157553 SJCHGC059	GACTAAAGTTGCTGTAGGTTATTCTTACTGGTGTCAATTTCAGTACAATCGTTTATCTCA	-	-	0	Smp_019430	U	-	-	gi|256074149	U	S. mansoni Gene Predictions	Smp_019430	U			hypothetical protein	-	|Hypothetical (gi:256074149) [e-137/100%]||(gi:226485571) Zinc finger, C2H2-type domain-containing protein [Schistosoma japonicum] [1e-54/96%]||Sjp (gi:76157553) [2e-54/96%]||(gi:226470342) Zinc finger, C2H2-type domain-containing protein [Schistosoma jap	-	gi|256074149 hypothetical protein [Schistosoma mansoni] hypothetical protein [Schistosoma mansoni] (e-128/cov=58%/id=86%)	13375887	NP_078921.1	2,00E-05	0,26	zinc finger, matrin type 4 isoform a [Homo sapiens]	|F GO:0003677|	Q2_P25105		[ Smp_scaff000036|60|2073176|2073236 PERFECT (60/0/0 qgap/0 tgap/+) ]	0,111386794	0,502457845	0,378192009	0,11943827	0,924798151	0,476706301	0,288431032
38	18	Q2_P40853	JAP00736.C	SJCHGC04958 protein [Schistosoma japonicum] ||PREDICTED: retinoic acid inducible in neuroblastoma cells 1 [Rattus norvegicus] ||neuron navigator 2 isoform 2 [Homo sapiens] ||NAV2 protein [Homo sapiens] ||retinoic acid inducible in neuroblastoma cells RAIN	TGGTAATTTAATTGGTGTTCCAGGTGGTGCACTTATAGTTCCTGGAAAATGTATCTCATT	0,482469929		JAP00736.C	C	OUT_GENOME	YES	|(gi:256085623) 100%||Sjp (gi:76157174) 80%|	{gi|76157174 SJCHGC04958 protein [Schistosoma japonicum] (e-114/cov=99%/id=87%)}{gi|256085623 hypothetical protein [Schistosoma mansoni] expressed protein [Schistosoma mansoni] (5e-83/cov=107%/id=64%)}{gi|242019973 conserved hypothetical protein [Pediculu	TGGTAATTTAATTGGTGTTCCAGGTGGTGCACTTATAGTTCCTGGAAAATGTATCTCATT	-	-	0	-	-	Sjc_0090980	U	gi|76157174	U	S. japonicum Gene Predictions	Sjc_0090980	C			-	Sjp 0090980|expressed protein	-	|Sjp (gi:76157174) [1e-54/18%]||(gi:256085623) [5e-49/27%]||(gi:16359179) NAV2 protein [Homo sapiens] [3e-10/27%]||(gi:291384703) PREDICTED: neuron navigator 2 isoform 2 [Oryctolagus cuniculus] [5e-10/27%]||(gi:297491770) PREDICTED: retinoic acid inducibl	gi|76157174 SJCHGC04958 protein [Schistosoma japonicum] (e-114/cov=99%/id=87%)	161169013	NP_892009.3	8,00E-08	0,11	neuron navigator 2 isoform 1 [Homo sapiens]	-	Q2_P35627,Q2_P15626,Q2_P34837,Q2_P34905,Q2_P14982,Q2_P11962,Q2_P40853,Q2_P30718,Q2_P10923,Q2_P09372,Q2_P29124,Q2_P26237,Q2_P06651,Q2_P31785	*	[ Smp_scaff000286|60|185825|185885 PERFECT (60/0/0 qgap/0 tgap/+) ]	0,310643627	0,172783175	0,312340928	0,09617814	0,705025654	0,519219052	0,841214654
455	57	Q2_P34868	C913510.1	none	GTGATCAATCAATTGTGAGGTGTACTTGAAATTTGAGGGAACTGATGTTCCCTGACGGAT	0,405417579	*	C913510.1	U	IN_GENOME	YES	No hits	NHF	GTGATCAATCAATTGTGAGGTGTACTTGAAATTTGAGGGAACTGATGTTCCCTGACGGAT	-	Smp_scaff000250_115360_115663	0	-	-	-	-	-	-	No match	C913510.1	U			-	-	-	-	No hits	-	-	-	0	No hits	|GO:0048477||GO:0003700||GO:0003677||GO:0006355||GO:0009792||GO:0008283||GO:0005634||GO:0030307||GO:0045927||GO:0008361||GO:0040018||GO:0051726||GO:0042023||GO:0035212||GO:0046620||GO:0009987||GO:0045449||GO:0001558||GO:0005515||GO:0045941||GO:0022008||GO		*	[ Smp_scaff000250|60|115546|115606 PERFECT (60/0/0 qgap/0 tgap/+) ]	0,289374938	0,37732941	0,376313104	0,384525245	0,248149482	0,285923914	0,786713401
303	72	Q2_P07992	C900427.1	none	GAAATTACTGAACCAGGTGAAATACCAGAAACACTAAGCAAAAAGCAGAAGCAGTAAAAA	0,340947854		C900427.1	C	IN_GENOME	YES	No hits	{gi|292630531 PREDICTED: Gag-Pol polyprotein-like [Danio rerio] (1e-09/cov=45%/id=41%)}{gi|292625216 PREDICTED: Gag-Pol polyprotein-like [Danio rerio] (1e-09/cov=45%/id=41%)}{gi|292624577 PREDICTED: Gag-Pol polyprotein-like [Danio rerio] (1e-09/cov=45%/id	GAAATTACTGAACCAGGTGAAATACCAGAAACACTAAGCAAAAAGCAGAAGCAGTAAAAA	-	-	0	Smp_178850	U	-	-	gi|292630531	C	S. mansoni Gene Predictions	Smp_178850	C		X	poly(A) polymerase, putative	-	|(gi:256066067) poly(A) polymerase [Schistosoma mansoni] [0.0/100%]||(gi:226479000) poly (A) polymerase beta [Schistosoma japonicum] [0.0/99%]||(gi:122890852) poly(A) polymerase gamma [Danio rerio] [e-123/100%]||(gi:41054866) poly(A) polymerase gamma [Dan	-	gi|292630531 PREDICTED: Gag-Pol polyprotein-like [Danio rerio] (1e-09/cov=45%/id=41%)	16306568	NP_075045.2	1,00E-121	0,98	poly(A) polymerase gamma [Homo sapiens]	|F GO:0004652|	Q2_P27662,Q2_P31111,Q2_P07992	*	[ Smp_scaff001778|60|9124|9184 PERFECT (60/0/0 qgap/0 tgap/-) ]	0,65105769	0,454788978	0,343497037	0,235474416	0,629097007	0,604518706	0,437650125
341	14	Q2_P07814	C900010.1	none	CAATACGATCAATCTAACAAGGTACTATCTATCCATTTGCCTCGGTTGATGGTATTTTTT	0,37072605	*	C900010.1	C	IN_GENOME	YES	No hits	NHF	CAATACGATCAATCTAACAAGGTACTATCTATCCATTTGCCTCGGTTGATGGTATTTTTT	-	Smp_scaff000095_538075_538795	0	-	-	-	-	-	-	No match	C900010.1	C			-	-	-	-	No hits	224451077	NP_001138786.1	0,42	0,12	HBV PreS1-transactivated protein 3 isoform b [Homo sapiens]	-			[ Smp_scaff000095|60|538296|538356 PERFECT (60/0/0 qgap/0 tgap/+) ]	0,555107775	0,382843325	0,365324533	0,553521981	0,378253787	0,363459997	0,592230888
357	84	Q2_P38540	JAP06474.C	none	GACCCTTTCATGGATCGTTGGTGTCAACGAATTAGTTTATCCGATAAAATTTATGATGAA	0,3305657	*	JAP06474.C	U	OUT_GENOME	YES	|(gi:256071410) 100%|	{gi|256071410 hypothetical protein [Schistosoma mansoni] hypothetical protein [Schistosoma mansoni] (4e-39/cov=47%/id=73%)}	GACCCTTTCATGGATCGTTGGTGTCAACGAATTAGTTTATCCGATAAAATTTATGATGAA	-	-	0	-	-	Sjc_0038380	U	gi|256071410	U	S. japonicum Gene Predictions	Sjc_0038380	U			-	Sjp 0038380|expressed protein	-	|Sjp (gi:76156884) [e-108/49%]||(gi:256071410) [8e-78/104%]||(gi:301613919) PREDICTED: transmembrane protein 145-like [Xenopus (Silurana) tropicalis] [2e-05/21%]||(gi:292622299) [2e-05/21%]||(gi:147900372) transmembrane protein 145 [Xenopus laevis] [2e-05	gi|256071410 hypothetical protein [Schistosoma mansoni] hypothetical protein [Schistosoma mansoni] (4e-39/cov=47%/id=73%)	110556629	NP_775904.2	1,00E-07	0,25	transmembrane protein 145 [Homo sapiens]	-	Q2_P38329,Q2_P38540,Q2_P39683		[ Smp_scaff000008|60|329099|329159 PERFECT (60/0/0 qgap/0 tgap/-) ]	0,425026647	0,267563144	0,579214733	0,508618952	0,436890536	0,426393248	0,529559409
77	62	Q2_P18575	C800818.1	Phosphatidylinositol-3-phosphatase associated protein [Mus musculus] ref|NP_766546.1| phosphatidylinositol-3-phosphatase associated protein [Mus musculus] dbj|BAC26803.1| unnamed protein product [Mus musculus] ||MGC81352 protein [Xenopus laevis] ||MGC8135	GGTTGGTTATCCGATGAATCTATTATGAATGCTTTAAATCGAATTGTTTTACCAGCACCA	0,348726853	*	C800818.1	U	IN_GENOME	YES	|(gi:256089257) myotubularin-related protein [Schistosoma mansoni] 100%|	{gi|256089257 myotubularin-related protein [Schistosoma mansoni] myotubularin-related protein [Schistosoma mansoni] (0.0/cov=44%/id=98%)}{gi|256069173 hypothetical protein [Schistosoma mansoni] hypothetical protein [Schistosoma mansoni] (2e-47/cov=13%/id=	GGTTGGTTATCCGATGAATCTATTATGAATGCTTTAAATCGAATTGTTTTACCAGCACCA	-	-	0	Smp_098880	U	Sjc_0048090	U	gi|256089257	U	S. mansoni Gene Predictions	Smp_098880	U			myotubularin-related protein	Sjp 0048090|Myotubularin-related protein 10-B, putative	|(gi:256089257) myotubularin-related protein [Schistosoma mansoni] [0.0/100%]||Hypothetical (gi:256069173) [1e-45/20%]||(gi:291244367) PREDICTED: myotubularin related protein 9-like [Saccoglossus kowalevskii] [5e-11/26%]||Hypothetical (gi:260786783) [8e-1	|(gi:256089257) myotubularin-related protein [Schistosoma mansoni] [e-139/27%]||(gi:256069173) [2e-40/8%]||(gi:256092359) [6e-24/6%]||(gi:256089255) [6e-21/5%]||(gi:301612233) PREDICTED: myotubularin-related protein 2-like [Xenopus (Silurana) tropicalis]	gi|256089257 myotubularin-related protein [Schistosoma mansoni] myotubularin-related protein [Schistosoma mansoni] (0.0/cov=44%/id=98%)	19923424	NP_056273.2	9,00E-13	0,21	myotubularin-related protein 9 [Homo sapiens]	|F GO:0004725|	Q2_P18575		[ Smp_scaff000621|60|70450|70510 PERFECT (60/0/0 qgap/0 tgap/+) ]	0,692581739	0,652417279	0,249381676	0,42790249	0,539541001	0,860233498	0,049022418
127	21	Q2_P01319	C803032.1	SJCHGC05639 protein [Schistosoma japonicum] ||	CGGGAACTATACACAGTATCTGGATACTATTCTTGTATAATCTCATTTCATTTATCTCCG	0,404963969	*	C803032.1	C	IN_GENOME	YES	No hits	{gi|256070667 hypothetical protein [Schistosoma mansoni] hypothetical protein [Schistosoma mansoni] (e-100/cov=70%/id=68%)}{gi|76153106 SJCHGC05639 protein [Schistosoma japonicum] (3e-69/cov=48%/id=66%)}{gi|256089575 hypothetical protein [Schistosoma mans	CGGGAACTATACACAGTATCTGGATACTATTCTTGTATAATCTCATTTCATTTATCTCCG	-	-	0	Smp_001950	C	-	-	gi|256070667	C	S. mansoni Gene Predictions	Smp_001950	U			hypothetical protein	-	|Hypothetical (gi:256070667) [e-114/100%]||Sjp (gi:76153106) [9e-41/91%]|	-	gi|256070667 hypothetical protein [Schistosoma mansoni] hypothetical protein [Schistosoma mansoni] (e-100/cov=70%/id=68%)	-	-	-	0	No hits	|C GO:0016021|			[ Smp_scaff000003|60|530897|530957 PERFECT (60/0/0 qgap/0 tgap/-) ]	0,43999767	0,529002737	0,238038975	0,435815593	0,553782341	0,721684622	0,312143231
66	43	Q2_P05932	C810701.1	SJCHGC01847 protein [Schistosoma japonicum] ||	CATAGAGGATTTGCGGACGTTTATTTCAGATCATCAAGTCAATGAATCAAACATGAATGA	0,330134044	*	C810701.1	C	IN_GENOME	YES	|(gi:256081906) 100%||(gi:256081904) 100%|	{gi|256081906 hypothetical protein [Schistosoma mansoni] expressed protein [Schistosoma mansoni] (2e-22/cov=19%/id=96%)}{gi|256081904 hypothetical protein [Schistosoma mansoni] expressed protein [Schistosoma mansoni] (2e-22/cov=19%/id=96%)}{gi|56757177 SJ	CATAGAGGATTTGCGGACGTTTATTTCAGATCATCAAGTCAATGAATCAAACATGAATGA	-	-	0	Smp_059210.4	C	-	-	gi|256081906	C	S. mansoni Gene Predictions	Smp_059210.x	U			hypothetical protein	-	|Hypothetical (gi:256081906) [e-145/60%]||Hypothetical (gi:256081904) [e-145/60%]||Hypothetical (gi:256081908) [e-145/60%]||Hypothetical (gi:256081910) [e-145/60%]||Hypothetical (gi:256081912) [e-145/60%]|	-	gi|256081906 hypothetical protein [Schistosoma mansoni] expressed protein [Schistosoma mansoni] (2e-22/cov=19%/id=96%)	33620747	NP_057216.2	4,90E-02	0,14	myelin expression factor 2 [Homo sapiens]	|F GO:0000166|	Q2_P19736,Q2_P16334,Q2_P14257,Q2_P34143,Q2_P34580,Q2_P36609,Q2_P16356,Q2_P13272,Q2_P30198,Q2_P10423,Q2_P31089,Q2_P25895,Q2_P06357,Q2_P05932,Q2_P26483,Q2_P06867,Q2_P16321,Q2_P36571,Q2_P36585,Q2_P21387		[ Smp_scaff000160|60|1153074|1153134 PERFECT (60/0/0 qgap/0 tgap/-) ]	0,842601187	0,964266116	0,199906111	0,460815569	0,179238889	0,582152701	0,185784752
433	26	Q2_P22313	C806063.1	none	GGACTTAAACAATTATCCTGACTTACTGTTCCTGGGATAACATTTAAGTTTGTATGTCGA	0,418032853		C806063.1	U	IN_GENOME	YES	|(gi:256074659) cpg binding protein [Schistosoma mansoni] 100%||(gi:256074657) cpg binding protein [Schistosoma mansoni] 100%||(gi:256074655) cpg binding protein [Schistosoma mansoni] 100%|	{gi|256074659 cpg binding protein [Schistosoma mansoni] cpg binding protein, putative [Schistosoma mansoni] (2e-30/cov=61%/id=78%)}{gi|256074657 cpg binding protein [Schistosoma mansoni] cpg binding protein, putative [Schistosoma mansoni] (2e-30/cov=61%/i	GGACTTAAACAATTATCCTGACTTACTGTTCCTGGGATAACATTTAAGTTTGTATGTCGA	-	-	0	Smp_022020.2	C	Sjc_0081000	C	gi|256074659	C	S. mansoni Gene Predictions	Smp_022020.x	C			cpg binding protein, putative	Sjp 0081000|CpG-binding protein, putative	|(gi:256074657) cpg binding protein [Schistosoma mansoni] [0.0/100%]||(gi:256074655) cpg binding protein [Schistosoma mansoni] [0.0/100%]||(gi:256074659) cpg binding protein [Schistosoma mansoni] [0.0/100%]||Sjp (gi:76156800) [3e-71/26%]||Hypothetical (gi	|(gi:256074655) cpg binding protein [Schistosoma mansoni] [0.0/99%]||(gi:256074657) cpg binding protein [Schistosoma mansoni] [0.0/99%]||(gi:256074659) cpg binding protein [Schistosoma mansoni] [0.0/81%]||Sjp (gi:76156800) [e-168/38%]||(gi:73962137) PREDI	gi|256074659 cpg binding protein [Schistosoma mansoni] cpg binding protein, putative [Schistosoma mansoni] (2e-30/cov=61%/id=78%)	156142182	NP_001095124.1	1,00E-12	0,06	CXXC finger 1 (PHD domain) isoform 1 [Homo sapiens]	|F GO:0008270|	Q2_P16976,Q2_P22313,Q2_P37328	*	[ Smp_scaff000042|60|758278|758338 PERFECT (60/0/0 qgap/0 tgap/+) ]	0,771393335	0,451557114	0,782242302	0,391028943	0,796828396	0,356068588	0,246993313
242	29	Q2_P25059	C809708.1	none	GTGCGTGTGTAGTTGAGTGATTAACTCCCCCCTTCATCCATTAATGATTATTATTATTAT	0,341446078	*	C809708.1	U	IN_GENOME	YES	No hits	{gi|239754944 PREDICTED: hypothetical protein [Homo sapiens] (0.42/cov=48%/id=24%)}	GTGCGTGTGTAGTTGAGTGATTAACTCCCCCCTTCATCCATTAATGATTATTATTATTAT	-	Smp_scaff000045_164480_165155	0	-	-	-	-	gi|239754944	U	GenBank homolog	gi|239754944	U			-	-	-	-	gi|239754944 PREDICTED: hypothetical protein [Homo sapiens] (0.42/cov=48%/id=24%)	239754944	XP_001717734.2	7,00E-32	0,37	PREDICTED: hypothetical protein [Homo sapiens]	-			[ Smp_scaff000045|60|164911|164971 PERFECT (60/0/0 qgap/0 tgap/+) ]	0,745440012	0,530426531	0,529354777	0,412779143	0,840639893	0,648873812	0,069696467
361	24	Q2_P10346	C904545.1	none	TTTGTAACATACACCGAACAGGTGAGATTAAATGCAGATCCGATAGTAATCAAGGTTGGA	0,570549258		C904545.1	C	IN_GENOME	YES	|(gi:256090587) 100%|	{gi|256090587 hypothetical protein [Schistosoma mansoni] hypothetical protein [Schistosoma mansoni] (7e-72/cov=99%/id=99%)}{gi|222823796 transcriptional regulatory protein HypF [Campylobacter lari RM2100] transcriptional regulatory protein HypF [Campyloba	TTTGTAACATACACCGAACAGGTGAGATTAAATGCAGATCCGATAGTAATCAAGGTTGGA	-	-	0	Smp_180730	U	Sjc_0110190	U	gi|256090587	U	S. mansoni Gene Predictions	Smp_180730	C			hypothetical protein	Sjp 0110190|IPR007110,Immunoglobulin-like,domain-containing	|Hypothetical (gi:256090587) [3e-93/100%]||(gi:156555406) PREDICTED: similar to RE34508p [Nasonia vitripennis] [0.83/91%]||(gi:222823796) transcriptional regulatory protein HypF [Campylobacter lari RM2100] [0.96/47%]|	|(gi:256090587) [2e-70/96%]||(gi:222823796) transcriptional regulatory protein HypF [Campylobacter lari RM2100] [0.004/46%]||(gi:221061999) [0.036/53%]||(gi:156095973) [0.047/53%]||(gi:226288178) predicted protein [Paracoccidioides brasiliensis Pb18] [0.1	gi|256090587 hypothetical protein [Schistosoma mansoni] hypothetical protein [Schistosoma mansoni] (7e-72/cov=99%/id=99%)	4557695	NP_000213.1	0,19	0,3	v-kit Hardy-Zuckerman 4 feline sarcoma viral oncogene homolog isoform 1 precursor [Homo sapiens]	|C GO:0016021|	Q2_P10346,Q2_P30122	*	[ Smp_scaff001996|60|328592|328652 PERFECT (60/0/0 qgap/0 tgap/-) ]	0,172529121	0,416917464	0,188513566	0,622962362	0,445056263	0,744943924	0,60057298
51	29	Q2_P23817	C808090.1	SJCHGC02552 protein [Schistosoma japonicum] ||	CGTCAGAATATATGAGTGCATCTAGATACACACAAACGTACATGCATTGCATAAGTTAAA	0,436529253	*	C808090.1	U	IN_GENOME	YES	No hits	{gi|256084857 hypothetical protein [Schistosoma mansoni] conserved Schistosoma protein, unknown function [Schistosoma mansoni] (0.0/cov=37%/id=76%)}{gi|257216356 putative GatA-binding transcription factor [Schistosoma japonicum] (e-157/cov=30%/id=56%)}{gi	CGTCAGAATATATGAGTGCATCTAGATACACACAAACGTACATGCATTGCATAAGTTAAA	-	-	0	Smp_074650	U	-	-	gi|256084857	U	S. mansoni Gene Predictions	Smp_074650	U			conserved Schistosoma protein, unknown function	-	|Hypothetical (gi:256084857) [0.0/100%]||(gi:257216356) putative GatA-binding transcription factor [Schistosoma japonicum] [2e-99/51%]||Sjp (gi:56758032) [3e-99/51%]|	-	gi|256084857 hypothetical protein [Schistosoma mansoni] conserved Schistosoma protein, unknown function [Schistosoma mansoni] (0.0/cov=37%/id=76%)	-	-	-	0	No hits	-			[ Smp_scaff000256|60|682413|682473 PERFECT (60/0/0 qgap/0 tgap/+) ]	0,092655208	0,2404787	0,171421928	0,492171793	0,516238188	0,886992811	0,52696031
387	50	Q2_P01852	C803979.1	none	GATAATAAGGATAGTGGACAATTTAATGGATTTGTATAGGTTGGTGCTGTACAGTGATGA	0,511323096		C803979.1	C	IN_GENOME	YES	|(gi:256076065) dentin sialoprotein [Schistosoma mansoni] 100%|	{gi|256076065 dentin sialoprotein [Schistosoma mansoni] Dentin sialophosphoprotein precursor [Contains: Dentin phosphoprotein (Dentin phosphophoryn) (DPP); Dentin sialoprotein (DSP)], putative [Schistosoma mansoni] (9e-16/cov=45%/id=70%)}	GATAATAAGGATAGTGGACAATTTAATGGATTTGTATAGGTTGGTGCTGTACAGTGATGA	-	-	0	Smp_137760	U	-	-	gi|256076065	U	S. mansoni Gene Predictions	Smp_137760	C		X	Dentin sialophosphoprotein precursor [Contains: Dentin phosphoprotein (Dentin phosphophoryn) (DPP)	-	|(gi:256076065) dentin sialoprotein [Schistosoma mansoni] [0.0/100%]|	-	gi|256076065 dentin sialoprotein [Schistosoma mansoni] Dentin sialophosphoprotein precursor [Contains: Dentin phosphoprotein (Dentin phosphophoryn) (DPP); Dentin sialoprotein (DSP)], putative [Schistosoma mansoni] (9e-16/cov=45%/id=70%)	-	-	-	0	No hits	|C GO:0005737|	Q2_P20796,Q2_P01852,Q2_P20728,Q2_P31035,Q2_P13953,Q2_P11244,Q2_P33825	*	[ Smp_scaff000060|60|952957|953017 PERFECT (60/0/0 qgap/0 tgap/-) ]	0,226864781	0,098257379	0,215756899	0,188938361	0,737440917	0,702222694	0,791068103
347	33	Q2_P31639	C907312.1	MGC83185 protein [Xenopus laevis] ||unnamed protein product [Tetraodon nigroviridis] ||polymerase (DNA directed) delta 1 catalytic subunit 125kDa variant [Homo sapiens] ||polymerase (DNA directed) delta 1 catalytic subunit [Homo sapiens] sp|P28340|DPO	GTGATACAGATTCAGTAATGTGTAAATTTGGTGTATCCACAGTTACAGAAGCTATGGAAT	0,379919913	*	C907312.1	U	IN_GENOME	YES	|(gi:256087234) DNA polymerase delta catalytic subunit [Schistosoma mansoni] 100%||(gi:293323353) DNA polymerase delta [Taenia ovis] 89%||(gi:293323345) DNA polymerase delta [Echinococcus oligarthrus] 89%|	{gi|256087234 DNA polymerase delta catalytic subunit [Schistosoma mansoni] DNA polymerase delta catalytic subunit, putative [Schistosoma mansoni] (5e-95/cov=99%/id=92%)}{gi|293323353 DNA polymerase delta [Taenia ovis] (1e-64/cov=99%/id=67%)}{gi|293323345	GTGATACAGATTCAGTAATGTGTAAATTTGGTGTATCCACAGTTACAGAAGCTATGGAAT	-	-	0	Smp_087010	U	Sjc_0046040	U	gi|256087234	U	S. mansoni Gene Predictions	Smp_087010	U			DNA polymerase delta catalytic subunit, putative	Sjp 0046040|ko:K02327 DNA polymerase delta subunit 1, putative	|(gi:256087234) DNA polymerase delta catalytic subunit [Schistosoma mansoni] [0.0/100%]||(gi:147899700) DNA-directed DNA polymerase delta 1 [Xenopus laevis] [0.0/96%]||(gi:262176855) DNA polymerase delta [Xenopus laevis] [0.0/96%]||(gi:113931510) DNA-dire	|(gi:256087234) DNA polymerase delta catalytic subunit [Schistosoma mansoni] [0.0/50%]||(gi:168003912) predicted protein [Physcomitrella patens subsp. patens] [0.0/100%]||(gi:156407049) predicted protein [Nematostella vectensis] [0.0/51%]||(gi:260826580)	gi|256087234 DNA polymerase delta catalytic subunit [Schistosoma mansoni] DNA polymerase delta catalytic subunit, putative [Schistosoma mansoni] (5e-95/cov=99%/id=92%)	156616275	NP_002682.2	0	0,95	DNA-directed DNA polymerase delta 1 [Homo sapiens]	|F GO:0003677|	Q2_P14321,Q2_P23023,Q2_P03694,Q2_P31639		[ Smp_scaff000396|60|376475|376535 PERFECT (60/0/0 qgap/0 tgap/-) ]	0,434468891	0,595079292	0,20063517	0,275852597	0,622103607	0,265866606	0,853004129
146	56	Q2_P28277	C901986.1	none	GGATCTAGCCATACAGTACCACCATCACTAAGATAATATAATTCATTGAATAAAGCAGAC	0,433436436		C901986.1	U	IN_GENOME	YES	|(gi:256082539) bile acid beta-glucosidase-related [Schistosoma mansoni] 100%||(gi:256082537) bile acid beta-glucosidase-related [Schistosoma mansoni] 100%||(gi:221120886) PREDICTED: similar to predicted protein [Hydra magnipapillata] 89%||(gi:156356077)	{gi|256082539 bile acid beta-glucosidase-related [Schistosoma mansoni] bile acid beta-glucosidase-related [Schistosoma mansoni] (1e-08/cov=36%/id=100%)}{gi|256082537 bile acid beta-glucosidase-related [Schistosoma mansoni] bile acid beta-glucosidase-relat	GGATCTAGCCATACAGTACCACCATCACTAAGATAATATAATTCATTGAATAAAGCAGAC	-	-	0	Smp_155750.1	C	Sjc_0046440	C	gi|256082539	C	S. mansoni Gene Predictions	Smp_155750.x	C		X	bile acid beta-glucosidase-related	Sjp 0046440|Non-lysosomal glucosylceramidase, putative	|(gi:256082537) bile acid beta-glucosidase-related [Schistosoma mansoni] [0.0/100%]||(gi:256082539) bile acid beta-glucosidase-related [Schistosoma mansoni] [0.0/80%]||Hypothetical (gi:291241331) [e-150/97%]||(gi:296190240) PREDICTED: non-lysosomal glucos	|(gi:256082537) bile acid beta-glucosidase-related [Schistosoma mansoni] [0.0/87%]||(gi:256082539) bile acid beta-glucosidase-related [Schistosoma mansoni] [e-143/57%]||(gi:224090236) PREDICTED: glucosidase, beta (bile acid) 2 [Taeniopygia guttata] [3e-91	gi|256082539 bile acid beta-glucosidase-related [Schistosoma mansoni] bile acid beta-glucosidase-related [Schistosoma mansoni] (1e-08/cov=36%/id=100%)	24308251	NP_065995.1	1,00E-149	0,98	bile acid beta-glucosidase [Homo sapiens]	-	Q2_P08570,Q2_P41518,Q2_P39124,Q2_P28277	*	[ Smp_scaff000188|60|83532|83592 PERFECT (60/0/0 qgap/0 tgap/-) ]	0,380198147	0,203732653	0,348819446	0,274514457	0,913613084	0,834783322	0,357134636
502	65	Q2_P12784	C909285.1	G elongation factor 1 [Mus musculus] sp|Q8K0D5|EFG1_MOUSE Elongation factor G 1 mitochondrial precursor (mEF-G 1) (Elongation factor G1) ||G elongation factor 1 [Mus musculus] ref|NP_613057.1| G elongation factor 1 [Mus musculus] ||elongation factor G [M	CTGGACAAAAAATTACTGGTGTACGATTTCGTTTACAAGATGGTGATAATCATTGTGTAG	0,425244869	*	C909285.1	C	IN_GENOME	YES	|(gi:256085074) translation elongation factor G [Schistosoma mansoni] 100%||(gi:260796947) 84%|	{gi|256085074 translation elongation factor G [Schistosoma mansoni] translation elongation factor G, putative [Schistosoma mansoni] (9e-42/cov=99%/id=100%)}{gi|260796947 hypothetical protein BRAFLDRAFT_277030 [Branchiostoma floridae] hypothetical protein	CTGGACAAAAAATTACTGGTGTACGATTTCGTTTACAAGATGGTGATAATCATTGTGTAG	-	-	0	Smp_075690	C	Sjc_0080540	C	gi|256085074	C	S. mansoni Gene Predictions	Smp_075690	U			translation elongation factor G, putative	Sjp 0080540|ko:K02355 elongation factor EF-G, putative	|(gi:256085074) translation elongation factor G [Schistosoma mansoni] [0.0/100%]||(gi:48098747) PREDICTED: similar to CG4567-PA isoform 1 [Apis mellifera] [0.0/96%]||(gi:157127164) translation elongation factor g [Aedes aegypti] [0.0/97%]||(gi:158298622)	|(gi:256085074) translation elongation factor G [Schistosoma mansoni] [0.0/90%]||(gi:260796947) [e-139/87%]||(gi:48098747) PREDICTED: similar to CG4567-PA isoform 1 [Apis mellifera] [e-138/87%]||(gi:158298622) AGAP009737-PA [Anopheles gambiae str. PEST] [	gi|256085074 translation elongation factor G [Schistosoma mansoni] translation elongation factor G, putative [Schistosoma mansoni] (9e-42/cov=99%/id=100%)	18390331	NP_079272.4	0	0,99	G elongation factor, mitochondrial 1 [Homo sapiens]	-	Q2_P23386,Q2_P12784		[ Smp_scaff000259|60|729255|729315 PERFECT (60/0/0 qgap/0 tgap/-) ]	0,635541741	0,43346355	0,49176836	0,208977184	0,726087056	0,353119783	0,500610366
296	59	Q2_P37465	C918366.1	none	TGATGTGAAGAATCCGTCCTGATATAATGGACAAAACTGTACAACTCAAAGCATGTATCT	0,392957497		C918366.1	U	IN_GENOME	YES	No hits	NHF	TGATGTGAAGAATCCGTCCTGATATAATGGACAAAACTGTACAACTCAAAGCATGTATCT	-	-	0	Smp_092500	C	-	-	-	-	S. mansoni Gene Predictions	Smp_092500	C		X	hypothetical protein	-	|Hypothetical (gi:256088167) [3e-72/100%]||Hypothetical (gi:56755571) [3e-56/100%]||Sjp (gi:56757878) [4e-56/100%]||Sjp (gi:56755914) [1e-12/93%]||(gi:256072565) xylosyltransferase [Schistosoma mansoni] [2e-12/73%]|	-	No hits	14249348	NP_116120.1	4,00E-12	0,76	thioredoxin-like 5 [Homo sapiens]	|P GO:0045454|	Q2_P37465,Q2_P17105	*	[ Smp_scaff000463|60|39251|39311 PERFECT (60/0/0 qgap/0 tgap/+) ]	0,855393994	0,674128592	0,493918424	0,404032523	0,337066361	0,272899715	0,449557681
139	46	Q2_P06138	C810928.1	SJCHGC00998 protein [Schistosoma japonicum] ||SJCHGC09384 protein [Schistosoma japonicum] ||PREDICTED: similar to WD repeat domain 53 [Bos taurus] ||WD repeat domain 53 [Mus musculus] dbj|BAB23821.1| unnamed protein product [Mus musculus] sp|Q9DB94|WDR53_	GCACTTTTGATTCCTCTTCAATATTGGCTCAGTAAGACTATGTTTACTGGCTTAATAGTT	0,414412089		C810928.1	C	IN_GENOME	YES	No hits	{gi|226487398 WD repeat protein 53 [Schistosoma japonicum] (e-168/cov=62%/id=75%)}{gi|226487400 WD repeat protein 53 [Schistosoma japonicum] (e-168/cov=62%/id=75%)}{gi|226487402 WD repeat protein 53 [Schistosoma japonicum] (e-168/cov=62%/id=75%)}	GCACTTTTGATTCCTCTTCAATATTGGCTCAGTAAGACTATGTTTACTGGCTTAATAGTT	-	-	0	Smp_132100	U	-	-	gi|226487398	C	S. mansoni Gene Predictions	Smp_132100	C			hypothetical protein	-	|Hypothetical (gi:256073865) [1e-28/100%]|	-	gi|226487398 WD repeat protein 53 [Schistosoma japonicum] (e-168/cov=62%/id=75%)	-	-	-	0	No hits	-		*	[ Smp_scaff000034|60|1295087|1295147 PERFECT (60/0/0 qgap/0 tgap/+) ]	0,465437091	0,21800979	0,424722168	0,221598037	0,890253402	0,571468052	0,634304226
259	31	Q2_P39706	JAP06769.C	ENSANGP00000027652 [Anopheles gambiae str. PEST] ref|XP_558145.1| ENSANGP00000027652 [Anopheles gambiae str. PEST] ||ENSANGP00000017963 [Anopheles gambiae str. PEST] ref|XP_314574.2| ENSANGP00000017963 [Anopheles gambiae str. PEST] ||PREDICTED: hypothetic	GTGTTTCCTCACTTTGTCGCTGTGTTTTGTTTTCATATATTTCGAATTTAGTCTCTACTC	0,393702739	*	JAP06769.C	U	OUT_GENOME	YES	|(gi:256092464) 100%||(gi:257216472) putative Transmembrane protein 57 [Schistosoma japonicum] 89%|	{gi|257216472 putative Transmembrane protein 57 [Schistosoma japonicum] (2e-86/cov=47%/id=100%)}{gi|256092464 hypothetical protein [Schistosoma mansoni] conserved hypothetical protein [Schistosoma mansoni] (1e-53/cov=47%/id=78%)}{gi|158293256 AGAP010611-P	GTGTTTCCTCACTTTGTCGCTGTGTTTTGTTTTCATATATTTCGAATTTAGTCTCTACTC	-	-	0	-	-	Sjc_0204860	U	gi|257216472	U	S. japonicum Gene Predictions	Sjc_0204860	U			-	Sjp 0204860|Macoilin, putative	-	|(gi:257216472) putative Transmembrane protein 57 [Schistosoma japonicum] [0.0/100%]||Sjp (gi:76153158) [e-106/24%]||(gi:256088783) [2e-80/23%]||(gi:256092464) [5e-73/23%]||(gi:256088787) [8e-69/21%]|	gi|257216472 putative Transmembrane protein 57 [Schistosoma japonicum] (2e-86/cov=47%/id=100%)	31542661	NP_060672.2	5,00E-33	0,23	transmembrane protein 57 [Homo sapiens]	-	Q2_P41169,Q2_P39706		[ Smp_scaff010556|60|1514|1574 PERFECT (60/0/0 qgap/0 tgap/+) ]	0,319392018	0,277702121	0,29523622	0,345701439	0,429924507	0,422939423	0,772820238
91	70	Q2_P39484	JAP03497.C	SJCHGC03513 protein [Schistosoma japonicum] ||Novel putative protein similar to YIL091C yeast hypothetical 84 kD protein from SGA1-KTR7 (human) - like [Danio rerio] ||ENSANGP00000022094 [Anopheles gambiae str. PEST] ref|XP_309479.2| ENSANGP00000022094 [An	CCATGGAAATGTTGGTGGACCATAAAAAATAAATGTTTGAGGTCCACGAATTTTTCGCCT	0,372577458		JAP03497.C	C	OUT_GENOME	YES	|(gi:226478950) Digestive organ expansion factor homolog [Schistosoma japonicum] 100%||(gi:256083519) 100%||Sjp (gi:56756493) 100%|	{gi|226478950 Digestive organ expansion factor homolog [Schistosoma japonicum] (e-106/cov=59%/id=98%)}{gi|256083519 hypothetical protein [Schistosoma mansoni] conserved hypothetical protein [Schistosoma mansoni] (6e-89/cov=57%/id=92%)}{gi|56756493 SJCHGC0	CCATGGAAATGTTGGTGGACCATAAAAAATAAATGTTTGAGGTCCACGAATTTTTCGCCT	-	-	0	-	-	Sjc_0207720	U	gi|226478950	U	S. japonicum Gene Predictions	Sjc_0207720	C			-	Sjp 0207720|Digestive organ expansion factor homolog, putative	-	|(gi:226478950) Digestive organ expansion factor homolog [Schistosoma japonicum] [0.0/100%]||(gi:256083519) [0.0/99%]||Sjp (gi:76156943) [6e-98/32%]||Sjp (gi:56756493) [4e-79/26%]||(gi:148232461) [4e-50/50%]|	gi|226478950 Digestive organ expansion factor homolog [Schistosoma japonicum] (e-106/cov=59%/id=98%)	75677335	NP_055203.4	6,00E-51	0,5	digestive-organ expansion factor homolog [Homo sapiens]	-	Q2_P34419,Q2_P14512,Q2_P29095,Q2_P09342,Q2_P41312,Q2_P40121,Q2_P41357,Q2_P40481,Q2_P39484	*	[ Smp_scaff000219|60|162770|162830 PERFECT (60/0/0 qgap/0 tgap/+) ]	0,202160566	0,29440412	0,128590659	0,438179549	0,821506682	0,915620137	0,278525087
286	25	Q2_P12534	C908720.1	none	TCCGTCAATAGATTTTTGTACAGACAAACCATGTAGAAATAAAGGTCAATGCATCTCTAG	0,425943317	*	C908720.1	C	IN_GENOME	YES	|(gi:256066536) chondroitin sulfate proteoglycan-related [Schistosoma mansoni] 100%|	{gi|256066536 chondroitin sulfate proteoglycan-related [Schistosoma mansoni] chondroitin sulfate proteoglycan-related [Schistosoma mansoni] (2e-39/cov=98%/id=100%)}{gi|170576786 Thrombospondin N-terminal -like domain containing protein [Brugia malayi] Thr	TCCGTCAATAGATTTTTGTACAGACAAACCATGTAGAAATAAAGGTCAATGCATCTCTAG	-	-	0	Smp_180760	C	Sjc_0009790	C	gi|256066536	C	S. mansoni Gene Predictions	Smp_180760	U			chondroitin sulfate proteoglycan-related	Sjp 0009790|Neurexin-1-alpha precursor, putative	|(gi:256066536) chondroitin sulfate proteoglycan-related [Schistosoma mansoni] [0.0/100%]||(gi:226958327) neurexin-1-alpha isoform 2 [Mus musculus] [2e-60/71%]||(gi:291386803) PREDICTED: neurexin I-like isoform 2 [Oryctolagus cuniculus] [2e-60/71%]||(gi:2	|(gi:256066536) chondroitin sulfate proteoglycan-related [Schistosoma mansoni] [e-119/98%]||(gi:292623091) PREDICTED: neurexin 3a-like, partial [Danio rerio] [8e-10/77%]||(gi:220678016) neurexin 2a [Danio rerio] [8e-10/84%]||(gi:121583792) neurexin 2a [Da	gi|256066536 chondroitin sulfate proteoglycan-related [Schistosoma mansoni] chondroitin sulfate proteoglycan-related [Schistosoma mansoni] (2e-39/cov=98%/id=100%)	21166380	NP_620060.1	5,00E-62	0,69	neurexin 2 isoform alpha-2 precursor [Homo sapiens]	|F GO:0005509|	Q2_P32340,Q2_P12534,Q2_P30969,Q2_P11179,Q2_P29784,Q2_P37219,Q2_P25904,Q2_P06366,Q2_P10029,Q2_P16876		[ Smp_scaff001997|60|254134|254194 PERFECT (60/0/0 qgap/0 tgap/+) ]	0,125732989	0,724190041	-0,092045696	0,323409202	0,679644457	0,960371014	0,555907843
457	28	Q2_P13947	C911503.1	none	GTACATGACATATGTGTTGTGTTTAGAAAAACGTTTAGGGTATTCAAAATGTATCCGTGC	0,383593715	*	C911503.1	C	IN_GENOME	YES	|(gi:256087666) 100%|	{gi|256087666 hypothetical protein [Schistosoma mansoni] expressed protein [Schistosoma mansoni] (5e-44/cov=73%/id=86%)}	GTACATGACATATGTGTTGTGTTTAGAAAAACGTTTAGGGTATTCAAAATGTATCCGTGC	-	-	0	Smp_089650	C	-	-	gi|256087666	C	S. mansoni Gene Predictions	Smp_089650	U			hypothetical protein	-	|Hypothetical (gi:256087666) [e-170/100%]|	-	gi|256087666 hypothetical protein [Schistosoma mansoni] expressed protein [Schistosoma mansoni] (5e-44/cov=73%/id=86%)	-	-	-	0	No hits	|C GO:0016021|	Q2_P13947,Q2_P33819		[ Smp_scaff000420|60|272043|272103 PERFECT (60/0/0 qgap/0 tgap/-) ]	0,351853674	0,291972199	0,419037278	0,926228738	0,440540841	0,274707448	0,956221121
15	31	Q2_P40607	JAP11772.S	none	CGCCAAGTAAGACTAATTGTATACCTAATTTACCATATTGAGGATCCAGTTCTTTGATAC	0,434039119		JAP11772.S	U	OUT_GENOME	YES	|(gi:256085217) 100%|	{gi|256085217 hypothetical protein [Schistosoma mansoni] expressed protein [Schistosoma mansoni] (9e-21/cov=45%/id=70%)}	CGCCAAGTAAGACTAATTGTATACCTAATTTACCATATTGAGGATCCAGTTCTTTGATAC	-	-	0	-	-	Sjc_0088210	C	gi|256085217	C	S. japonicum Gene Predictions	Sjc_0088210	C			-	Sjp 0088210|hypothetical protein	-	|(gi:256085217) [6e-59/85%]||(gi:118388360) Ubiquitin carboxyl-terminal hydrolase family protein [Tetrahymena thermophila] [0.011/60%]||(gi:26991918) sensor histidine kinase/GAF domain-containing protein [Pseudomonas putida KT2440] [0.26/39%]||(gi:6848933	gi|256085217 hypothetical protein [Schistosoma mansoni] expressed protein [Schistosoma mansoni] (9e-21/cov=45%/id=70%)	-	-	-	0	No hits	-	Q2_P15124,Q2_P21148,Q2_P14399,Q2_P34290,Q2_P18828,Q2_P00473,Q2_P10166,Q2_P29928,Q2_P31227,Q2_P11444,Q2_P31671,Q2_P11863,Q2_P23195,Q2_P03839,Q2_P06814,Q2_P26422,Q2_P23227,Q2_P03874,Q2_P40607,Q2_P39011,Q2_P02138,Q2_P35041	*	[ Smp_scaff000262|60|711483|711543 PERFECT (60/0/0 qgap/0 tgap/+) ]	0,459100523	0,228238746	0,451395795	0,266591087	0,624933353	0,358420329	0,828328475
402	14	Q2_P01795	C803855.1	none	CATCATTTCTAAGATTACAACAAACTACTCGAGCTGAAAATCCGCTCAATTTACGGAAAC	0,393690954		C803855.1	C	IN_GENOME	YES	|(gi:256079108) 100%|	{gi|256079108 hypothetical protein [Schistosoma mansoni] expressed protein [Schistosoma mansoni] (1e-74/cov=99%/id=100%)}{gi|226484648 U3 small nucleolar RNA-associated protein 15 homolog [Schistosoma japonicum] (5e-60/cov=97%/id=81%)}{gi|221486115 WD dom	CATCATTTCTAAGATTACAACAAACTACTCGAGCTGAAAATCCGCTCAATTTACGGAAAC	-	-	0	Smp_045070	U	-	-	gi|256079108	U	S. mansoni Gene Predictions	Smp_045070	C			hypothetical protein	-	|Hypothetical (gi:256079108) [0.0/100%]||(gi:226484648) U3 small nucleolar RNA-associated protein 15 homolog [Schistosoma japonicum] [e-126/43%]||Sjp (gi:56753327) [1e-58/25%]||Hypothetical (gi:60302854) [7e-21/83%]||(gi:168022280) predicted protein [Phys	-	gi|256079108 hypothetical protein [Schistosoma mansoni] expressed protein [Schistosoma mansoni] (1e-74/cov=99%/id=100%)	50980309	NP_115551.2	1,00E-15	0,34	UTP15, U3 small nucleolar ribonucleoprotein, homolog [Homo sapiens]	|C GO:0005634|	Q2_P32219,Q2_P12423,Q2_P23762,Q2_P20700,Q2_P01795	*	[ Smp_scaff000113|60|472191|472251 PERFECT (60/0/0 qgap/0 tgap/+) ]	0,596405835	0,538202679	0,355227677	0,359876308	0,689957448	0,636708775	0,277858021
91	12	Q2_P41257	JAP08908.C	SJCHGC09744 protein [Schistosoma japonicum] ||	CTCAATCAGAGGGAACAGTTAGTATTGTAGAAAGTTCAGATAATGATTCTGCGGTTTTTT	0,386328786	*	JAP08908.C	U	OUT_GENOME	YES	|(gi:256072738) titin [Schistosoma mansoni] 100%|	{gi|60699735 SJCHGC09744 protein [Schistosoma japonicum] (7e-43/cov=45%/id=100%)}{gi|256072738 titin [Schistosoma mansoni] titin, putative [Schistosoma mansoni] (1e-33/cov=75%/id=58%)}	CTCAATCAGAGGGAACAGTTAGTATTGTAGAAAGTTCAGATAATGATTCTGCGGTTTTTT	-	-	0	-	-	Sjc_0019880	U	gi|60699735	U	S. japonicum Gene Predictions	Sjc_0019880	U			-	Sjp 0019880|Striated muscle preferentially expressed protein kinase, putative	-	|(gi:256072738) titin [Schistosoma mansoni] [0.0/100%]||Sjp (gi:60699735) [8e-42/10%]||(gi:198425815) PREDICTED: similar to myosin light chain kinase [Ciona intestinalis] [5e-18/40%]||(gi:123295462) SPEG complex locus [Danio rerio] [7e-17/47%]||(gi:557419	gi|60699735 SJCHGC09744 protein [Schistosoma japonicum] (7e-43/cov=45%/id=100%)	110349713	NP_597676.2	2,00E-15	0,31	titin isoform novex-1 [Homo sapiens]	-	Q2_P41257,Q2_P32434,Q2_P12612,Q2_P21306,Q2_P31742,Q2_P30965,Q2_P11175,Q2_P11924,Q2_P02260		[ Smp_scaff000020|60|967264|967324 PERFECT (60/0/0 qgap/0 tgap/+) ]	0,459156178	0,57998277	0,302923755	0,515326947	0,74613425	0,87536865	0,147871879
69	25	Q2_P37514	C918491.1	none	GCATGGGAGAGACAGGGAAACGATAAGTCTTTTCACTATTAATGAAAATATAACATTGTG	0,488902889		C918491.1	U	IN_GENOME	YES	No hits	{gi|256076256 slingshot dual specificity phosphatase [Schistosoma mansoni] slingshot dual specificity phosphatase, putative [Schistosoma mansoni] (0.001/cov=31%/id=95%)}	GCATGGGAGAGACAGGGAAACGATAAGTCTTTTCACTATTAATGAAAATATAACATTGTG	-	-	0	Smp_138310	C	-	-	gi|256076256	C	S. mansoni Gene Predictions	Smp_138310	C		X	slingshot dual specificity phosphatase, putative	-	|(gi:256076256) slingshot dual specificity phosphatase [Schistosoma mansoni] [0.0/100%]||(gi:205360964) slingshot 2-like [Danio rerio] [3e-94/34%]||(gi:189528954) PREDICTED: slingshot homolog 2 [Danio rerio] [3e-94/34%]||(gi:242008686) slingshot dual spec	-	gi|256076256 slingshot dual specificity phosphatase [Schistosoma mansoni] slingshot dual specificity phosphatase, putative [Schistosoma mansoni] (0.001/cov=31%/id=95%)	37674210	NP_203747.2	3,00E-94	0,37	slingshot 2 [Homo sapiens]	|F GO:0004725|	Q2_P20771,Q2_P12469,Q2_P32263,Q2_P00827,Q2_P17160,Q2_P16694,Q2_P37006,Q2_P37514,Q2_P19283	*	[ Smp_scaff000063|60|521701|521761 PERFECT (60/0/0 qgap/0 tgap/-) ]	-0,143178868	0,266237209	0,346389289	0,897737451	0,236563969	0,649598822	0,904535193
281	80	Q2_P03353	C806522.1	SJCHGC03300 protein [Schistosoma japonicum] ||PREDICTED: similar to CG32675-PA isoform A [Apis mellifera] ||Hypothetical protein Y37D8A.22 [Caenorhabditis elegans] ref|NP_499688.2| Y37D8A.22 [Caenorhabditis elegans] ||Hypothetical protein CBG15756 [Caeno	TGGAGTCAATCATGTGGGGCTTAGGGACTGCGCTTGGCGAATTGCCTCCTTATTTCATGG	0,41936814	*	C806522.1	C	IN_GENOME	NO	|(gi:256074271) vacuole membrane protein [Schistosoma mansoni] 100%||Sjp (gi:76156255) 100%||(gi:196008575) 89%||(gi:115733040) PREDICTED: similar to MGC89709 protein [Strongylocentrotus purpuratus] 89%||(gi:242013395) vacuole membrane protein, putative [	{gi|256074271 vacuole membrane protein [Schistosoma mansoni] vacuole membrane protein, putative [Schistosoma mansoni] (8e-60/cov=74%/id=98%)}{gi|76156255 SJCHGC03300 protein [Schistosoma japonicum] (7e-49/cov=73%/id=78%)}{gi|66524757 PREDICTED: similar to	TGGAGTCAATCATGTGGGGCTTAGGGACTGCGCTTGGCGAATTGCCTCCTTATTTCATGG	-	-	0	-	-	Sjc_0051690	C	gi|256074271	C	S. japonicum Gene Predictions	Sjc_0051690	U			-	Sjp 0051690|Transmembrane protein 49, putative	-	|Sjp (gi:76156255) [3e-99/85%]||(gi:29841354) similar to NM_067287 Y37D8A [Schistosoma japonicum] [6e-58/43%]||(gi:126307422) [2e-53/83%]||(gi:56118368) transmembrane protein 49 [Xenopus (Silurana) tropicalis] [7e-53/83%]||(gi:148228953) transmembrane pro	gi|256074271 vacuole membrane protein [Schistosoma mansoni] vacuole membrane protein, putative [Schistosoma mansoni] (8e-60/cov=74%/id=98%)	20070349	NP_112200.2	1,00E-51	0,8	transmembrane protein 49 [Homo sapiens]	|GO:0005783||GO:0016020||GO:0016021||GO:0033116|			-	0,2568435	0,263773412	0,282831098	0,264946217	0,710599802	0,738043684	0,638300095
141	40	Q2_P02963	C805874.1	SJCHGC05380 protein [Schistosoma japonicum] ||ENSANGP00000010376 [Anopheles gambiae str. PEST] ref|XP_317733.2| ENSANGP00000010376 [Anopheles gambiae str. PEST] ||GA21363-PA [Drosophila pseudoobscura] ||CG8844-PB isoform B [Drosophila melanogaster] gb|AA	CGTATTGTGTAATATTACATGTGCATAGCCTTTTTCTATACATGATCTTACTGCACACCT	0,544029671	*	C805874.1	C	IN_GENOME	YES	No hits	{gi|256081698 hypothetical protein [Schistosoma mansoni] expressed protein [Schistosoma mansoni] (e-124/cov=69%/id=100%)}{gi|226471224 NADH dehydrogenase (ubiquinone) 1 beta subcomplex 10 [Schistosoma japonicum] (2e-80/cov=69%/id=64%)}{gi|226488036 NADH d	CGTATTGTGTAATATTACATGTGCATAGCCTTTTTCTATACATGATCTTACTGCACACCT	-	-	0	Smp_058150.1	C	-	-	gi|256081698	C	S. mansoni Gene Predictions	Smp_058150.x	U			hypothetical protein	-	|Hypothetical (gi:256081698) [e-124/100%]||(gi:226471224) NADH dehydrogenase (ubiquinone) 1 beta subcomplex 10 [Schistosoma japonicum] [3e-74/99%]||(gi:226488036) NADH dehydrogenase (ubiquinone) 1 beta subcomplex 10 [Schistosoma japonicum] [9e-74/99%]||Sj	-	gi|256081698 hypothetical protein [Schistosoma mansoni] expressed protein [Schistosoma mansoni] (e-124/cov=69%/id=100%)	4758774	NP_004539.1	8,00E-07	0,61	NADH dehydrogenase (ubiquinone) 1 beta subcomplex, 10, 22kDa [Homo sapiens]	|P GO:0006810|			[ Smp_scaff000158|60|861483|861543 PERFECT (60/0/0 qgap/0 tgap/-) ]	-0,019178399	0,824316851	0,5593232	0,344226103	0,035687795	0,374925019	0,917389512
318	36	Q2_P00986	C802312.1	none	AGAAACAAATAACTAGCTGAGACTTATCTTCAAACTACCAGGCATTCCGTATTGTATCTG	0,38705407		C802312.1	C	IN_GENOME	YES	No hits	NHF	AGAAACAAATAACTAGCTGAGACTTATCTTCAAACTACCAGGCATTCCGTATTGTATCTG	-	-	0	Smp_062720.3	U	-	-	-	-	S. mansoni Gene Predictions	Smp_062720.x	C		X	E1b-55kD-associated protein, putative	-	|(gi:256082628) E1b-55kD-associated protein [Schistosoma mansoni] [0.0/100%]||(gi:256082622) E1b-55kD-associated protein [Schistosoma mansoni] [0.0/50%]||(gi:226467768) Heterogeneous nuclear ribonucleoprotein U-like protein 1 [Schistosoma japonicum] [0.0/	-	No hits	21536326	NP_008971.2	1,00E-112	0,36	heterogeneous nuclear ribonucleoprotein U-like 1 isoform a [Homo sapiens]	|F GO:0000166|	Q2_P00643,Q2_P19041,Q2_P12281,Q2_P00649,Q2_P34281,Q2_P10686,Q2_P00986,Q2_P28769,Q2_P10856,Q2_P30653,Q2_P24119,Q2_P04597,Q2_P19566,Q2_P30465	*	[ Smp_scaff000189|60|202068|202128 PERFECT (60/0/0 qgap/0 tgap/+) ]	0,86535717	0,772563026	0,414441128	0,335314834	0,561923367	0,52428662	0,249518699
184	5	Q2_P03046	C806019.1	none	GACCCAATACTAGTATTACTACTACTGATCTTTTCACCTAAACATTTTGCTACAGAATGC	0,515649214		C806019.1	C	IN_GENOME	YES	|(gi:256071210) 100%|	{gi|256071210 hypothetical protein [Schistosoma mansoni] expressed protein [Schistosoma mansoni] (4e-96/cov=97%/id=87%)}{gi|47214017 unnamed protein product [Tetraodon nigroviridis] (5e-07/cov=23%/id=51%)}{gi|27545285 integrator complex subunit 7 [Danio r	GACCCAATACTAGTATTACTACTACTGATCTTTTCACCTAAACATTTTGCTACAGAATGC	-	-	0	Smp_124700	U	-	-	gi|256071210	U	S. mansoni Gene Predictions	Smp_124700	C			hypothetical protein	-	|Hypothetical (gi:256071210) [0.0/100%]||Sjp (gi:76157343) [e-103/23%]||(gi:301610396) PREDICTED: integrator complex subunit 7-like [Xenopus (Silurana) tropicalis] [2e-46/24%]||(gi:147898767) integrator complex subunit 7 [Xenopus laevis] [4e-46/24%]||Hypo	-	gi|256071210 hypothetical protein [Schistosoma mansoni] expressed protein [Schistosoma mansoni] (4e-96/cov=97%/id=87%)	7661566	NP_056249.1	2,00E-42	0,24	integrator complex subunit 7 [Homo sapiens]	|F GO:0005488|	Q2_P22277,Q2_P06573,Q2_P15821,Q2_P03046	*	[ Smp_scaff000006|60|2093610|2093670 PERFECT (60/0/0 qgap/0 tgap/-) ]	0,236287851	0,115681967	0,314094456	0,106090679	0,542589137	0,597321634	1,051743362
335	15	Q2_P05835	C810596.1	PREDICTED: similar to ENSANGP00000010432 [Apis mellifera] ||Hypothetical protein K01C8.1 [Caenorhabditis elegans] ref|NP_495741.2| K01C8.1 [Caenorhabditis elegans] ||Hypothetical protein CBG00666 [Caenorhabditis briggsae] ||PREDICTED: similar to ENSANGP00	GGGGTATAACCTCAGATTTGTGCGTAAAAGCTCATCAGTGTTTATAAAGTAAACAATCAT	0,368296461	*	C810596.1	C	IN_GENOME	YES	No hits	{gi|256075960 threonine dehydratase/deaminase [Schistosoma mansoni] threonine dehydratase/deaminase, putative [Schistosoma mansoni] (e-159/cov=75%/id=93%)}{gi|260823748 hypothetical protein BRAFLDRAFT_286400 [Branchiostoma floridae] hypothetical protein B	GGGGTATAACCTCAGATTTGTGCGTAAAAGCTCATCAGTGTTTATAAAGTAAACAATCAT	-	-	0	Smp_137520	C	Sjc_0009260	C	gi|256075960	C	S. mansoni Gene Predictions	Smp_137520	U			threonine dehydratase/deaminase, putative	Sjp 0009260|ko:K01754 threonine dehydratase [EC4.3.1.19], putative	|(gi:256075960) threonine dehydratase/deaminase [Schistosoma mansoni] [0.0/100%]||Hypothetical (gi:260823748) [e-113/91%]||(gi:156403606) predicted protein [Nematostella vectensis] [e-108/90%]||(gi:307196301) Threonine dehydratase catabolic [Harpegnathos	|(gi:256075960) threonine dehydratase/deaminase [Schistosoma mansoni] [e-147/92%]||(gi:66508985) PREDICTED: similar to CG8129-PB, isoform B [Apis mellifera] [7e-80/91%]||(gi:157137230) threonine dehydratase/deaminase [Aedes aegypti] [4e-78/91%]||(gi:71991	gi|256075960 threonine dehydratase/deaminase [Schistosoma mansoni] threonine dehydratase/deaminase, putative [Schistosoma mansoni] (e-159/cov=75%/id=93%)	11345492	NP_068766.1	5,00E-29	0,72	serine racemase [Homo sapiens]	|F GO:0030170|			[ Smp_scaff000059|60|591936|591996 PERFECT (60/0/0 qgap/0 tgap/-) ]	0,268650098	0,026485517	0,255633266	0,136802177	0,821470361	0,554070261	1,006253259
16	72	Q2_P11833	C907306.1	none	CGGGAACCATTTAACTAGATCGTTTGTAATGCACTTAAACCTTTAGGCAAACCAATTTTA	0,432466247	*	C907306.1	C	IN_GENOME	YES	No hits	NHF	CGGGAACCATTTAACTAGATCGTTTGTAATGCACTTAAACCTTTAGGCAAACCAATTTTA	-	NOSMP(2721)/Smp_scaff006864	0	-	-	-	-	-	-	No match	C907306.1	C			-	-	-	-	No hits	-	-	-	0	No hits	-			[ Smp_scaff006864|60|399|459 PERFECT (60/0/0 qgap/0 tgap/+) ][ Smp_scaff000421|60|15674|15734 PERFECT (60/0/0 qgap/0 tgap/-) ]	0,073955283	0,128582454	0,044251199	0,399253973	0,639162086	0,811725905	0,739572041
219	41	Q2_P24849	C809414.1	Hypothetical protein ZK909.2c [Caenorhabditis elegans] ref|NP_740964.1| protein KINase family member (kin-1) [Caenorhabditis elegans] ||Hypothetical protein ZK909.2e [Caenorhabditis elegans] emb|CAD45583.1| Hypothetical protein ZK909.2e [Caenorhabditis el	CGTTACGGTAATTTAAAAAACGGTGTCGATGATATCAAATGTCATAAATGGTTCCGGCCA	0,376150138	*	C809414.1	U	IN_GENOME	YES	|(gi:256085968) serine/threonine protein kinase [Schistosoma mansoni] 100%||(gi:242007537) cAMP-dependent protein kinase catalytic subunit, putative [Pediculus humanus corporis] 84%||(gi:297279035) PREDICTED: cAMP-dependent protein kinase catalytic subuni	{gi|25141300 protein KINase family member (kin-1) [Caenorhabditis elegans] (1e-95/cov=88%/id=79%)}{gi|25141294 protein KINase family member (kin-1) [Caenorhabditis elegans] RecName: Full=cAMP-dependent protein kinase catalytic subunit; Short=PKA C (1e-95/	CGTTACGGTAATTTAAAAAACGGTGTCGATGATATCAAATGTCATAAATGGTTCCGGCCA	-	-	0	Smp_080770	U	Sjc_0052410	U	gi|25141300	U	S. mansoni Gene Predictions	Smp_080770	U		X	serine/threonine kinase	Sjp 0052410|ko:K04345 protein kinase A, putative	|(gi:256085968) serine/threonine protein kinase [Schistosoma mansoni] [e-111/100%]||(gi:25141296) protein KINase family member (kin-1) [Caenorhabditis elegans] [1e-93/99%]||(gi:25141310) protein KINase family member (kin-1) [Caenorhabditis elegans] [2e-93	|(gi:25141300) protein KINase family member (kin-1) [Caenorhabditis elegans] [e-134/91%]||(gi:25141308) protein KINase family member (kin-1) [Caenorhabditis elegans] [e-134/91%]||(gi:17508227) protein KINase family member (kin-1) [Caenorhabditis elegans]	gi|25141300 protein KINase family member (kin-1) [Caenorhabditis elegans] (1e-95/cov=88%/id=79%)	4506055	NP_002721.1	1,00E-91	0,99	cAMP-dependent protein kinase catalytic subunit alpha isoform 1 [Homo sapiens]	|F GO:0005524|	Q2_P24849		[ Smp_scaff000306|60|227305|227365 PERFECT (60/0/0 qgap/0 tgap/+) ]	0,543570155	0,264789763	0,481771043	0,232572786	0,656476796	0,35261696	0,776762625
113	34	Q2_P28822	C902739.1	none	TGTCCCACGTGGTACGTATCCATGGGCAGCATCAATTCAAGCTAAACGACATACATCATG	0,382211214		C902739.1	U	IN_GENOME	YES	No hits	{gi|157743318 prostasin-like [Danio rerio] Zgc:101788 protein [Danio rerio] (0.48/cov=51%/id=36%)}{gi|301603863 PREDICTED: acrosin-like [Xenopus (Silurana) tropicalis] (0.63/cov=61%/id=37%)}	TGTCCCACGTGGTACGTATCCATGGGCAGCATCAATTCAAGCTAAACGACATACATCATG	-	-	0	Smp_121390	C	-	-	gi|157743318	U	S. mansoni Gene Predictions	Smp_121390	C		X	hypothetical protein	-	|Hypothetical (gi:256070124) [e-106/100%]||Sjp (gi:76154066) [6e-35/49%]|	-	gi|157743318 prostasin-like [Danio rerio] Zgc:101788 protein [Danio rerio] (0.48/cov=51%/id=36%)	-	-	-	0	No hits	|C GO:0016021|	Q2_P17100,Q2_P37460,Q2_P01946,Q2_P36291,Q2_P20907,Q2_P09217,Q2_P09093,Q2_P26183,Q2_P11148,Q2_P30935,Q2_P28960,Q2_P28822	*	[ Smp_scaff019012|60|38001|38061 PERFECT (60/0/0 qgap/0 tgap/+) ]	0,615657339	0,452567187	0,643216814	0,583705636	0,432150415	0,505339033	0,3742992
315	23	Q2_P12741	C909198.1	SJCHGC04279 protein [Schistosoma japonicum] ||CDC28 protein kinase regulatory subunit 2 [Xenopus tropicalis] ||PREDICTED: similar to GA22037-PA [Apis mellifera] ||Xe-p9 protein [Xenopus laevis] sp|Q91879|CKS2_XENLA Cyclin-dependent kinases regulatory subu	CTATGCATGCATAACTGTTAACTTTCGCAAACAAACTGCGTGTTAAGTTCTTCTTTATTG	0,371927127	*	C909198.1	C	IN_GENOME	YES	No hits	{gi|256083539 hypothetical protein [Schistosoma mansoni] cyclin-dependent kinases regulatory subunit or 60S ribosome subunit biogenesis protein nip7-related [Schistosoma mansoni] (2e-41/cov=78%/id=100%)}{gi|226470160 Cyclin-dependent kinase subunit 30A [S	CTATGCATGCATAACTGTTAACTTTCGCAAACAAACTGCGTGTTAAGTTCTTCTTTATTG	-	-	0	Smp_158910	C	-	-	gi|256083539	C	S. mansoni Gene Predictions	Smp_158910	U			cyclin-dependent kinases regulatory subunit or 60S ribosome subunit biogenesis protein nip7-related	-	|Hypothetical (gi:256083539) [4e-50/100%]||(gi:226470160) Cyclin-dependent kinase subunit 30A [Schistosoma japonicum] [9e-45/100%]||Sjp (gi:76162581) [9e-43/96%]||(gi:157109134) cyclin-dependent kinases regulatory subunit. putative [Aedes aegypti] [4e-28/	-	gi|256083539 hypothetical protein [Schistosoma mansoni] cyclin-dependent kinases regulatory subunit or 60S ribosome subunit biogenesis protein nip7-related [Schistosoma mansoni] (2e-41/cov=78%/id=100%)	4502859	NP_001818.1	6,00E-28	0,8	CDC28 protein kinase 2 [Homo sapiens]	|F GO:0016538|	Q2_P12741		[ Smp_scaff000219|60|412819|412879 PERFECT (60/0/0 qgap/0 tgap/+) ]	0,337531001	0,235473892	0,222867443	0,212252904	0,946648441	0,976575651	0,448421166
258	8	Q2_P15813	C915818.1	none	CCGCAACTAGGCAAGGCATAGGCTAATAATAGGATTGGAGCACATAAATACACAGGGAAG	0,451317985	*	C915818.1	C	IN_GENOME	YES	No hits	NHF	CCGCAACTAGGCAAGGCATAGGCTAATAATAGGATTGGAGCACATAAATACACAGGGAAG	-	Smp_scaff000279_15666_16116	0	-	-	-	-	-	-	No match	C915818.1	C			-	-	-	-	No hits	-	-	-	0	No hits	-			[ Smp_scaff000279|60|15666|15726 PERFECT (60/0/0 qgap/0 tgap/-) ]	0,201031044	0,223010312	0,252226145	0,430075326	0,791449779	0,710013031	0,631606794
177	54	Q2_P08457	C901798.1	none	TTTATATCAGATACCTCGGAAAGGTATCAACTATCAAGCATAAACAAAATACCGGCAGCA	0,441572538		C901798.1	C	IN_GENOME	YES	No hits	NHF	TTTATATCAGATACCTCGGAAAGGTATCAACTATCAAGCATAAACAAAATACCGGCAGCA	-	Smp_scaff019006_27923_28479	0	-	-	-	-	-	-	No match	C901798.1	C			-	-	-	-	No hits	-	-	-	0	No hits	-		*	[ Smp_scaff019006|60|27929|27989 PERFECT (60/0/0 qgap/0 tgap/-) ]	0,51625126	0,31183709	0,405474682	0,19278024	1,062887302	0,845424256	0,441402721
37	12	Q2_P08476	C901824.1	none	GTTCTGTTGTTGTTTGCTGACGATTTTGTTCTTTTGATTGTGCTTCACTAACTAATCTTC	0,451769958		C901824.1	C	IN_GENOME	YES	|(gi:256078362) nucleobindin [Schistosoma mansoni] 100%|	{gi|256078362 nucleobindin [Schistosoma mansoni] nucleobindin, putative [Schistosoma mansoni] (3e-25/cov=39%/id=100%)}{gi|257205918 Nucleobindin-2 precursor [Schistosoma japonicum] (6e-07/cov=42%/id=53%)}	GTTCTGTTGTTGTTTGCTGACGATTTTGTTCTTTTGATTGTGCTTCACTAACTAATCTTC	-	-	0	Smp_144560	U	-	-	gi|256078362	U	S. mansoni Gene Predictions	Smp_144560	C			nucleobindin, putative	-	|(gi:256078362) nucleobindin [Schistosoma mansoni] [0.0/100%]||(gi:257205918) Nucleobindin-2 precursor [Schistosoma japonicum] [6e-49/67%]||Sjp (gi:56753451) [3e-30/33%]||(gi:241647497) Niemann-Pick type C1 domain-containing protein, putative [Ixodes scap	-	gi|256078362 nucleobindin [Schistosoma mansoni] nucleobindin, putative [Schistosoma mansoni] (3e-25/cov=39%/id=100%)	20070228	NP_006175.2	1,00E-10	0,52	nucleobindin 1 [Homo sapiens]	|F GO:0003677|	Q2_P18350,Q2_P02210,Q2_P28182,Q2_P08476,Q2_P21244	*	[ Smp_scaff000100|60|1281600|1281660 PERFECT (60/0/0 qgap/0 tgap/+) ]	0,591468972	0,083133682	0,756945912	0,360881006	0,781582848	0,572949472	0,729293283
305	61	Q2_P06310	C811144.1	cement precursor protein 3B variant 2 [Phragmatopoma californica] ||	TCATTTAATCCATCATCCTTACATTCAGAACCAACTTATCATTCCTCATACGTCCAGTCA	0,423867557	*	C811144.1	C	IN_GENOME	YES	|(gi:256070303) 100%|	{gi|256070303 hypothetical protein [Schistosoma mansoni] hypothetical protein [Schistosoma mansoni] (e-154/cov=99%/id=88%)}{gi|63055551 cement precursor protein 3B variant 2 [Phragmatopoma californica] (0.41/cov=62%/id=22%)}{gi|119900165 hypothetical prot	TCATTTAATCCATCATCCTTACATTCAGAACCAACTTATCATTCCTCATACGTCCAGTCA	-	-	0	Smp_000230	C	-	-	gi|256070303	C	S. mansoni Gene Predictions	Smp_000230	U			hypothetical protein	-	|Hypothetical (gi:256070303) [0.0/100%]||(gi:256075216) zinc finger protein [Schistosoma mansoni] [2e-05/3%]||(gi:198451829) GA16105 [Drosophila pseudoobscura pseudoobscura] [2e-04/19%]||(gi:195145740) GL23170 [Drosophila persimilis] [2e-04/19%]||(gi:1950	-	gi|256070303 hypothetical protein [Schistosoma mansoni] hypothetical protein [Schistosoma mansoni] (e-154/cov=99%/id=88%)	7662010	NP_055458.1	5,00E-05	0,19	zinc finger protein 516 [Homo sapiens]	|F GO:0003677|	Q2_P16340,Q2_P36594,Q2_P33361,Q2_P13506,Q2_P01516,Q2_P20368,Q2_P06310,Q2_P09318,Q2_P26314,Q2_P06721,Q2_P17040,Q2_P37399,Q2_P29073		[ Smp_scaff000001|60|1137278|1137338 PERFECT (60/0/0 qgap/0 tgap/-) ]	0,762095539	0,867626561	0,458408488	0,377466556	0,580456148	0,852707288	0,250158233
384	23	Q2_P13371	C910335.1	none	CGAAAACCAACTATACAATGTCCTGAACCACTGGTACTTTCTAATAATACCATAACAGTT	0,466865575		C910335.1	C	IN_GENOME	YES	|(gi:256073739) 100%|	{gi|256073739 hypothetical protein [Schistosoma mansoni] expressed protein [Schistosoma mansoni] (1e-22/cov=29%/id=94%)}{gi|256086079 ATP-dependent transporter [Schistosoma mansoni] ATP-dependent transporter, putative [Schistosoma mansoni] (3e-05/cov=20%/	CGAAAACCAACTATACAATGTCCTGAACCACTGGTACTTTCTAATAATACCATAACAGTT	-	-	0	Smp_131530	U	-	-	gi|256073739	U	S. mansoni Gene Predictions	Smp_131530	C		X	hypothetical protein	-	|Hypothetical (gi:256073739) [0.0/100%]||(gi:110749347) PREDICTED: similar to mitochondrial ribosomal protein L33 CG3712-PA [Apis mellifera] [7e-04/7%]||(gi:242023418) mitochondrial 50S ribosomal protein L33, putative [Pediculus humanus corporis] [0.007/8	-	gi|256073739 hypothetical protein [Schistosoma mansoni] expressed protein [Schistosoma mansoni] (1e-22/cov=29%/id=94%)	4759048	NP_004882.1	0,056	0,08	mitochondrial ribosomal protein L33 isoform a [Homo sapiens]	|F GO:0003735|	Q2_P00420,Q2_P18766,Q2_P13371,Q2_P16751,Q2_P30777,Q2_P10984,Q2_P37079,Q2_P33217	*	[ Smp_scaff000031|60|792585|792645 PERFECT (60/0/0 qgap/0 tgap/-) ]	0,643982153	0,258988297	0,570693156	0,081113771	0,873692844	0,650283594	0,640989798
222	38	Q2_P37907	C919420.1	SJCHGC06456 protein [Schistosoma japonicum] ||similar to GenBank Accession Number AAC72944 proteasome subunit p58 in Homo sapiens [Schistosoma japonicum] ||PREDICTED: similar to proteasome (prosome macropain) 26S subunit non-ATPase 3 (predicted) [Stron	AGGTATACTTGCATCTACTTCTTGTGATGTTTTTGATTGATGAAAATCACCTAGAAGAGG	0,482258546	*	C919420.1	U	IN_GENOME	YES	|(gi:256086928) 26S proteasome regulatory subunit S3 [Schistosoma mansoni] 100%||(gi:256086926) 26S proteasome regulatory subunit S3 [Schistosoma mansoni] 100%||Sjp (gi:56754694) 94%||(gi:29841320) similar to GenBank Accession Number AAC72944 proteasome s	{gi|256086926 26S proteasome regulatory subunit S3 [Schistosoma mansoni] 26S proteasome regulatory subunit S3, putative [Schistosoma mansoni] (3e-84/cov=52%/id=100%)}{gi|56754694 SJCHGC06456 protein [Schistosoma japonicum] (8e-76/cov=52%/id=90%)}{gi|29841	AGGTATACTTGCATCTACTTCTTGTGATGTTTTTGATTGATGAAAATCACCTAGAAGAGG	-	-	0	Smp_085310.2	U	Sjc_0020800	U	gi|256086926	U	S. mansoni Gene Predictions	Smp_085310.x	U			26S proteasome regulatory subunit S3, putative	Sjp 0020800|ko:K03033 26S proteasome regulatory subunit N3, putative	|(gi:256086928) 26S proteasome regulatory subunit S3 [Schistosoma mansoni] [0.0/100%]||(gi:256086926) 26S proteasome regulatory subunit S3 [Schistosoma mansoni] [0.0/100%]||Sjp (gi:56754694) [0.0/100%]||(gi:291227095) PREDICTED: proteasome 26S non-ATPase	|Sjp (gi:56754694) [0.0/99%]||(gi:256086926) 26S proteasome regulatory subunit S3 [Schistosoma mansoni] [0.0/99%]||(gi:256086928) 26S proteasome regulatory subunit S3 [Schistosoma mansoni] [0.0/78%]||(gi:29841320) similar to GenBank Accession Number AAC72	gi|256086926 26S proteasome regulatory subunit S3 [Schistosoma mansoni] 26S proteasome regulatory subunit S3, putative [Schistosoma mansoni] (3e-84/cov=52%/id=100%)	25777612	NP_002800.2	1,00E-132	1	proteasome 26S non-ATPase subunit 3 [Homo sapiens]	|C GO:0005829|	Q2_P37907,Q2_P23458		[ Smp_scaff000372|60|109256|109316 PERFECT (60/0/0 qgap/0 tgap/-) ]	0,185833214	0,200277073	0,110651068	0,192796529	0,742663954	0,591845453	1,139967988
438	26	Q2_P20758	C803929.1	none	GCGGAATCCGAAACATTTTTCAATCATTCTGGCAACTAACAATCAATTGATAGAATACGA	0,348106554	*	C803929.1	U	IN_GENOME	YES	No hits	NHF	GCGGAATCCGAAACATTTTTCAATCATTCTGGCAACTAACAATCAATTGATAGAATACGA	-	Smp_scaff000012_199455_200026	0	-	-	-	-	-	-	No match	C803929.1	U			-	-	-	-	No hits	-	-	-	0	No hits	-			[ Smp_scaff000012|60|199961|200021 PERFECT (60/0/0 qgap/0 tgap/+) ]	0,624804413	0,646774021	0,751191371	0,781629466	0,220188429	0,234354644	0,352420336
452	39	Q2_P22138	C805837.1	CG17369-PB isoform B [Drosophila melanogaster] gb|AAF54836.1| CG17369-PA isoform A [Drosophila melanogaster] ref|NP_731726.1| CG17369-PA isoform A [Drosophila melanogaster] ref|NP_476908.1| CG17369-PB isoform B [Drosophila melanogaster] gb|AAK93047.1|	CACTTCTGATGGTTCCTTTACCCATTACTACATACATTAAATCTTTCCAGTGTTTTGCAA	0,445809123	*	C805837.1	U	IN_GENOME	YES	No hits	{gi|256076175 ATP synthase subunit beta vacuolar [Schistosoma mansoni] ATP synthase subunit beta vacuolar, putative [Schistosoma mansoni] (0.0/cov=70%/id=100%)}{gi|17136796 vacuolar H[+]-ATPase 55kD B subunit, isoform B [Drosophila melanogaster] vacuolar	CACTTCTGATGGTTCCTTTACCCATTACTACATACATTAAATCTTTCCAGTGTTTTGCAA	-	-	0	Smp_029390	U	Sjc_0031510	U	gi|256076175	U	S. mansoni Gene Predictions	Smp_029390	U			ATP synthase subunit beta vacuolar, putative	Sjp 0031510|ko:K02147 V-type H+-transporting ATPase subunit B, putative	|(gi:256076175) ATP synthase subunit beta vacuolar [Schistosoma mansoni] [0.0/100%]||(gi:125773061) GA14484 [Drosophila pseudoobscura pseudoobscura] [0.0/100%]||(gi:17136796) vacuolar H[+] [0.0/100%]||(gi:195329486) GM25995 [Drosophila sechellia] [0.0/100	|(gi:256076175) ATP synthase subunit beta vacuolar [Schistosoma mansoni] [0.0/99%]||(gi:195036310) GH18893 [Drosophila grimshawi] [0.0/99%]||(gi:242011359) vacuolar ATP synthase subunit B, putative [Pediculus humanus corporis] [0.0/98%]||(gi:37781636) vac	gi|256076175 ATP synthase subunit beta vacuolar [Schistosoma mansoni] ATP synthase subunit beta vacuolar, putative [Schistosoma mansoni] (0.0/cov=70%/id=100%)	19913428	NP_001684.2	0	0,97	vacuolar H+ATPase B2 [Homo sapiens]	|C GO:0033180|			[ Smp_scaff000062|60|636480|636540 PERFECT (60/0/0 qgap/0 tgap/-) ]	0,381342886	0,554227904	-0,027838588	0,200764982	0,714563536	1,171403268	0,671929018
247	17	Q2_P29395	C903554.1	none	GGGGGAAATGTTGTCAGGGTAATTGTGATACGAAAATCGTATGACAAGAAATATGATTAT	0,406766721	*	C903554.1	U	IN_GENOME	YES	No hits	NHF	GGGGGAAATGTTGTCAGGGTAATTGTGATACGAAAATCGTATGACAAGAAATATGATTAT	-	Smp_scaff000042_24646_24909	0	-	-	-	-	-	-	No match	C903554.1	U			-	-	-	-	No hits	-	-	-	0	No hits	-			[ Smp_scaff000042|60|24795|24855 PERFECT (60/0/0 qgap/0 tgap/+) ]	0,303393596	0,088069776	0,494963693	0,294467432	0,688400342	0,472825904	0,929908137
502	38	Q2_P01906	C804051.1	none	GGAAAGAACTTTTTCATTCATTCATATATCTCTCCGTACAACAAAATGACACCAGAATCG	0,435950325		C804051.1	C	IN_GENOME	YES	No hits	NHF	GGAAAGAACTTTTTCATTCATTCATATATCTCTCCGTACAACAAAATGACACCAGAATCG	-	-	0	Smp_140360	U	-	-	-	-	S. mansoni Gene Predictions	Smp_140360	C		X	hypothetical protein	-	|Hypothetical (gi:256077040) [0.0/100%]||Sjp (gi:76157015) [8e-55/14%]||Sjp (gi:56757363) [1e-27/12%]||Sjp (gi:76157241) [2e-26/18%]||Hypothetical (gi:256090697) [2e-22/9%]|	-	No hits	111074524	NP_612365.2	4,00E-18	0,09	Src homology 2 domain containing F [Homo sapiens]	|F GO:0005524|	Q2_P01906,Q2_P30248,Q2_P36841,Q2_P16548,Q2_P26102,Q2_P03681,Q2_P23010,Q2_P39464,Q2_P06520,Q2_P39763	*	[ Smp_scaff000075|60|732331|732391 PERFECT (60/0/0 qgap/0 tgap/-) ]	0,271260881	0,922336388	0,143575814	0,499862171	0,33970105	0,447288983	0,785983002
133	69	Q2_P08978	C902567.1	none	GAAAGGGAGCTCTTTATGGTGAACCATGGGATTAACCTAACATTTTCCATGACTTTTTAG	0,385390153		C902567.1	C	IN_GENOME	YES	No hits	NHF	GAAAGGGAGCTCTTTATGGTGAACCATGGGATTAACCTAACATTTTCCATGACTTTTTAG	-	-	0	Smp_168330	U	-	-	-	-	S. mansoni Gene Predictions	Smp_168330	C		X	mbp-1 interacting protein-2a, putative	-	|(gi:256086874) mbp-1 interacting protein-2a [Schistosoma mansoni] [1e-78/100%]||Sjp (gi:56756617) [3e-73/100%]||Sjp (gi:56757025) [2e-41/70%]||(gi:115616438) PREDICTED: similar to R29515_1 [Strongylocentrotus purpuratus] [3e-41/97%]||(gi:291235919) PREDI	-	No hits	58533179	NP_001011658.1	5,00E-40	0,98	trafficking protein particle complex 2 isoform 1 [Homo sapiens]	|P GO:0006888|	Q2_P19356,Q2_P33698,Q2_P13829,Q2_P41190,Q2_P28694,Q2_P40490,Q2_P39762,Q2_P08978	*	[ Smp_scaff000367|60|66691|66751 PERFECT (60/0/0 qgap/0 tgap/-) ]	0,659350179	0,401887562	0,585749268	0,533987392	0,604674113	0,466908453	0,447536518
81	34	Q2_P24280	C808708.1	none	CAAACAAATTCATGTGTACAAGTGTGTACAAGTACAGTGAAAACACTGAGATTCACTAAC	0,412977397		C808708.1	U	IN_GENOME	YES	No hits	NHF	CAAACAAATTCATGTGTACAAGTGTGTACAAGTACAGTGAAAACACTGAGATTCACTAAC	-	-	0	Smp_129430	C	-	-	-	-	S. mansoni Gene Predictions	Smp_129430	C		X	myocyte-specific enhancer factor 2a, putative	-	|(gi:256072990) myocyte-specific enhancer factor 2a [Schistosoma mansoni] [0.0/100%]||(gi:18676385) Mef2 myocyte enhancer factor 2 [Podocoryne carnea] [6e-40/16%]||(gi:170592883) Mef2c protein [Brugia malayi] [1e-39/23%]||(gi:1019934) CeMef-2 [Caenorhabdi	-	No hits	196114945	NP_001124477.1	3,00E-41	0,15	myocyte enhancer factor 2C isoform 2 [Homo sapiens]	|F GO:0043565|	Q2_P38727,Q2_P40194,Q2_P13363,Q2_P36520,Q2_P04741,Q2_P24280,Q2_P16282,Q2_P33210	*	[ Smp_scaff000022|60|1300634|1300694 PERFECT (60/0/0 qgap/0 tgap/-) ]	0,263762311	0,612739543	-0,021760131	0,314600736	0,687377147	0,960729167	0,475262221
23	73	Q2_P05265	C809703.1	none	GACACTTGGTCACAACCTTCAACACTAGGAGAAGCAGGCATAGCATTTTTGGGTTCTTCA	0,419754609		C809703.1	C	IN_GENOME	YES	|(gi:256079458) m-phase inducer phosphatase(cdc25) [Schistosoma mansoni] 100%|	{gi|256079458 m-phase inducer phosphatase(cdc25) [Schistosoma mansoni] m-phase inducer phosphatase(cdc25), putative [Schistosoma mansoni] (7e-90/cov=50%/id=94%)}{gi|297676974 PREDICTED: hypothetical protein LOC100443621, partial [Pongo abelii] (0.020/cov=	GACACTTGGTCACAACCTTCAACACTAGGAGAAGCAGGCATAGCATTTTTGGGTTCTTCA	-	-	0	Smp_046810	U	-	-	gi|256079458	U	S. mansoni Gene Predictions	Smp_046810	C			m-phase inducer phosphatase(cdc25), putative	-	|(gi:256079458) m-phase inducer phosphatase(cdc25) [Schistosoma mansoni] [0.0/100%]||Hypothetical (gi:301620701) [1e-19/14%]||Hypothetical (gi:147902734) [2e-19/17%]||Hypothetical (gi:50287603) [3e-19/21%]||(gi:290563412) cell division cycle 25 [Bombyx mo	-	gi|256079458 m-phase inducer phosphatase(cdc25) [Schistosoma mansoni] m-phase inducer phosphatase(cdc25), putative [Schistosoma mansoni] (7e-90/cov=50%/id=94%)	11641413	NP_068659.1	2,00E-18	0,15	cell division cycle 25B isoform 1 [Homo sapiens]	|F GO:0004725|	Q2_P25979,Q2_P05265	*	[ Smp_scaff000119|60|717843|717903 PERFECT (60/0/0 qgap/0 tgap/+) ]	0,400115364	0,535505607	0,35485045	0,605721362	0,711934697	0,779781428	0,205116442
426	9	Q2_P35540	C915206.1	similar to GenBank Accession Number AY060439 CG8253 gene product in Drosophila melanogaster [Schistosoma japonicum] ||	AGGGAGTTCGGTAACTTACATTGTGGATACGTTGTATTTTTGTCTAATGTAAACAAATCC	0,366048218	*	C915206.1	U	IN_GENOME	YES	|(gi:256078237) 100%||(gi:189502868) 70%||(gi:29841303) similar to GenBank Accession Number AY060439 CG8253 gene product in Drosophila melanogaster [Schistosoma japonicum] 70%|	{gi|256078237 hypothetical protein [Schistosoma mansoni] expressed protein [Schistosoma mansoni] (2e-44/cov=56%/id=100%)}{gi|29841303 similar to GenBank Accession Number AY060439 CG8253 gene product in Drosophila melanogaster [Schistosoma japonicum] (1e-2	AGGGAGTTCGGTAACTTACATTGTGGATACGTTGTATTTTTGTCTAATGTAAACAAATCC	-	-	0	Smp_144200	U	-	-	gi|256078237	U	S. mansoni Gene Predictions	Smp_144200	U			hypothetical protein	-	|Hypothetical (gi:256078237) [e-115/100%]||(gi:29841303) similar to GenBank Accession Number AY060439 CG8253 gene product in Drosophila melanogaster [Schistosoma japonicum] [4e-65/88%]||Hypothetical (gi:189502868) [2e-63/86%]||(gi:290462731) Protein N-ter	-	gi|256078237 hypothetical protein [Schistosoma mansoni] expressed protein [Schistosoma mansoni] (2e-44/cov=56%/id=100%)	8922281	NP_060494.1	1,00E-20	0,98	WDYHV motif containing 1 [Homo sapiens]	-	Q2_P24870,Q2_P35540		[ Smp_scaff000099|60|828228|828288 PERFECT (60/0/0 qgap/0 tgap/+) ]	0,431947351	0,285759777	0,428638383	1,096698693	0,34502623	0,141572151	0,420775457
317	32	Q2_P26364	C811854.1	none	AGGAAGACAAGTTGGGCGACGATTACCGTAAAGTGTGTAGTAGAGTTCAGCGACTGCACA	0,469044953		C811854.1	U	IN_GENOME	YES	|(gi:110755353) PREDICTED: similar to TBP-associated factor 2 CG6711-PA [Apis mellifera] 65%|	{gi|301788308 PREDICTED: transcription initiation factor TFIID subunit 2-like, partial [Ailuropoda melanoleuca] (2e-04/cov=40%/id=51%)}{gi|297683539 PREDICTED: transcription initiation factor TFIID subunit 2-like [Pongo abelii] (2e-04/cov=40%/id=51%)}{gi|	AGGAAGACAAGTTGGGCGACGATTACCGTAAAGTGTGTAGTAGAGTTCAGCGACTGCACA	-	Smp_scaff000021_447032_447297	0	-	-	Sjc_0022540	C	gi|301788308	C	S. japonicum Gene Predictions	Sjc_0022540	C			-	Sjp 0022540|ko:K03128 transcription initiation factor TFIID subunit D2, putative	-	|(gi:256072813) Tata binding protein associated factor (M01 family) [Schistosoma mansoni] [0.0/37%]||(gi:292622006) [e-174/78%]||(gi:116256083) RecName: Full=Transcription initiation factor TFIID subunit 2; AltName: Full=Transcription initiation factor TF	gi|301788308 PREDICTED: transcription initiation factor TFIID subunit 2-like, partial [Ailuropoda melanoleuca] (2e-04/cov=40%/id=51%)	4507347	NP_003175.1	1,00E-175	0,78	TBP-associated factor 2 [Homo sapiens]	|GO:0008237||GO:0008270||GO:0045449||GO:0005634||GO:0006350|		*	[ Smp_scaff000021|60|447032|447092 PERFECT (60/0/0 qgap/0 tgap/-) ]	-0,005195386	0,196674276	0,32039803	0,451666955	0,689833791	1,022332277	0,515298677
260	39	Q2_P31401	C906943.1	none	CAATGCGTAACGTACTCATGCCAGACCTTGTTTAGATTTTCTTCTCATTCAGTTGCAGAA	0,516668011		C906943.1	U	IN_GENOME	YES	No hits	{gi|256090922 hypothetical protein [Schistosoma mansoni] hypothetical protein [Schistosoma mansoni] (6e-08/cov=32%/id=55%)}{gi|256091496 hypothetical protein [Schistosoma mansoni] hypothetical protein [Schistosoma mansoni] (7e-08/cov=33%/id=54%)}{gi|25609	CAATGCGTAACGTACTCATGCCAGACCTTGTTTAGATTTTCTTCTCATTCAGTTGCAGAA	-	-	0	Smp_092530.2	C	-	-	gi|256090922	C	S. mansoni Gene Predictions	Smp_092530.x	C		X	adapter-related protein complex 1 gamma subunit (gamma-adaptin)	-	|(gi:256052935) adapter-related protein complex 1 gamma subunit (gamma-adaptin) [Schistosoma mansoni] [0.0/100%]||(gi:256052937) adapter-related protein complex 1 gamma subunit (gamma-adaptin) [Schistosoma mansoni] [0.0/82%]||(gi:224064635) PREDICTED: ada	-	gi|256090922 hypothetical protein [Schistosoma mansoni] hypothetical protein [Schistosoma mansoni] (6e-08/cov=32%/id=55%)	71773010	NP_001025178.1	1,00E-164	1	adaptor-related protein complex 1, gamma 1 subunit isoform a [Homo sapiens]	|F GO:0008565|	Q2_P02421,Q2_P21483,Q2_P02202,Q2_P16757,Q2_P35910,Q2_P11610,Q2_P31401,Q2_P15756	*	[ Smp_scaff000465|60|35888|35948 PERFECT (60/0/0 qgap/0 tgap/-) ]	0,22455059	0,096095641	0,169891915	0,202830034	0,951621602	0,839221737	0,767340347
204	81	Q2_P32074	C908167.1	SJCHGC08315 protein [Schistosoma japonicum] ||	GGTTGCGATAAAGAAAAATTGAAGACTATTCAACCAGAAAATAACAATGACCAGTGGTGT	0,461427229	*	C908167.1	U	IN_GENOME	YES	No hits	{gi|256072476 hypothetical protein [Schistosoma mansoni] expressed protein [Schistosoma mansoni] (4e-38/cov=72%/id=84%)}{gi|56757169 SJCHGC08315 protein [Schistosoma japonicum] (2e-09/cov=56%/id=51%)}{gi|291222504 PREDICTED: ninein-like [Saccoglossus kowa	GGTTGCGATAAAGAAAAATTGAAGACTATTCAACCAGAAAATAACAATGACCAGTGGTGT	-	-	0	Smp_128010	U	-	-	gi|256072476	U	S. mansoni Gene Predictions	Smp_128010	U			hypothetical protein	-	|Hypothetical (gi:256072476) [e-142/100%]||Sjp (gi:56757169) [8e-08/28%]||Hypothetical (gi:167534796) [0.33/49%]|	-	gi|256072476 hypothetical protein [Schistosoma mansoni] expressed protein [Schistosoma mansoni] (4e-38/cov=72%/id=84%)	91199543	NP_061152.3	0,79	0,32	myeloid/lymphoid or mixed-lineage leukemia 5 [Homo sapiens]	|F GO:0005515|			[ Smp_scaff000018|60|164367|164427 PERFECT (60/0/0 qgap/0 tgap/+) ]	0,637652815	0,901192857	0,432465091	0,854848126	0,168023078	0,668277998	0,074035832
91	72	Q2_P29393	C903551.1	none	TCTGCCGCGTGTATATATCATCATCTTACATGGACATGCATGCGGAACGTGATCTGATTT	0,425984292	*	C903551.1	U	IN_GENOME	YES	|(gi:256089381) 100%|	{gi|256089381 hypothetical protein [Schistosoma mansoni] expressed protein [Schistosoma mansoni] (1e-23/cov=51%/id=83%)}{gi|256083258 hypothetical protein [Schistosoma mansoni] expressed protein [Schistosoma mansoni] (0.004/cov=20%/id=63%)}	TCTGCCGCGTGTATATATCATCATCTTACATGGACATGCATGCGGAACGTGATCTGATTT	-	-	0	Smp_099800	U	-	-	gi|256089381	U	S. mansoni Gene Predictions	Smp_099800	U			hypothetical protein	-	|Hypothetical (gi:256089381) [0.0/100%]||Hypothetical (gi:256064508) [0.0/24%]||Hypothetical (gi:256069679) [0.0/18%]||Hypothetical (gi:256083256) [e-143/53%]||Sjp (gi:76153557) [e-101/14%]|	-	gi|256089381 hypothetical protein [Schistosoma mansoni] expressed protein [Schistosoma mansoni] (1e-23/cov=51%/id=83%)	21536371	NP_009041.2	3,00E-31	0,37	telomerase-associated protein 1 [Homo sapiens]	|F GO:0005515|	Q2_P14195,Q2_P34073,Q2_P22539,Q2_P08335,Q2_P23257,Q2_P09646,Q2_P28028,Q2_P10806,Q2_P30601,Q2_P29393		[ Smp_scaff000627|60|172072|172132 PERFECT (60/0/0 qgap/0 tgap/-) ]	0,242182913	0,036775594	0,1931542	0,063435302	0,803519741	0,663082825	0,92807469
115	71	Q2_P08402	C901705.1	none	AAGAAGCATCTGTAGCGATGCGTTTTGCTGAGAAAGCAATTCATACTTTATAAATCCCTG	0,468014675	*	C901705.1	C	IN_GENOME	YES	No hits	NHF	AAGAAGCATCTGTAGCGATGCGTTTTGCTGAGAAAGCAATTCATACTTTATAAATCCCTG	-	-	0	Smp_130610	C	-	-	-	-	S. mansoni Gene Predictions	Smp_130610	U	X		tRNA (guanine-N(7)-)-methyltransferase, putative	-	|(gi:256073388) tRNA (guanine-N(7)-)-methyltransferase [Schistosoma mansoni] [e-155/100%]||Sjp (gi:56753902) [e-127/115%]||(gi:170571642) tRNA (guanine-N(7)-)-methyltransferase [Brugia malayi] [3e-69/92%]||(gi:307768560) tRNA guanine-N7 methyltransferase	-	No hits	167004078	NP_005362.3	3,00E-66	0,94	methyltransferase-like protein 1 isoform a [Homo sapiens]	|F GO:0008176|			[ Smp_scaff000026|60|2310833|2310893 PERFECT (60/0/0 qgap/0 tgap/+) ]	0,675280428	0,653753459	0,105522851	0,22150188	0,519953385	0,627496601	0,674298242
42	17	Q2_P17323	C919096.1	none	ACTAGTGTCAATATTATTCTCCGTGAAACTAGGAGACGATACTTGTTTCATACGAATTTC	0,427049943		C919096.1	C	IN_GENOME	YES	|(gi:256077357) 100%|	{gi|256077357 hypothetical protein [Schistosoma mansoni] expressed protein [Schistosoma mansoni] (2e-62/cov=98%/id=83%)}	ACTAGTGTCAATATTATTCTCCGTGAAACTAGGAGACGATACTTGTTTCATACGAATTTC	-	-	0	Smp_141600	U	-	-	gi|256077357	U	S. mansoni Gene Predictions	Smp_141600	C			hypothetical protein	-	|Hypothetical (gi:256077357) [0.0/100%]||Hypothetical (gi:149637857) [2e-65/45%]||(gi:307208646) UHRF1-binding protein 1-like [Harpegnathos saltator] [8e-61/53%]||(gi:148223109) UHRF1-binding protein 1-like [Xenopus laevis] [2e-59/52%]||Hypothetical (gi:5	-	gi|256077357 hypothetical protein [Schistosoma mansoni] expressed protein [Schistosoma mansoni] (2e-62/cov=98%/id=83%)	55749644	NP_055869.1	7,00E-58	0,24	UHRF1 (ICBP90) binding protein 1-like isoform a [Homo sapiens]	-	Q2_P14988,Q2_P34911,Q2_P12900,Q2_P32723,Q2_P18263,Q2_P00145,Q2_P03097,Q2_P09726,Q2_P29466,Q2_P17511,Q2_P17323,Q2_P37716,Q2_P22339,Q2_P11196	*	[ Smp_scaff000081|60|334544|334604 PERFECT (60/0/0 qgap/0 tgap/-) ]	0,37827747	-0,170061635	0,150998629	0,294186639	0,787177075	1,055446507	0,796779579
398	2	Q2_P24757	C809296.1	calcineurin B [Schistosoma japonicum] ||calcineurin B [Schistosoma mansoni] ||protein phospatase 3 regulatory subunit B alpha isoform type 1 [Rattus norvegicus] ref|NP_000936.1| protein phosphatase 3 regulatory subunit B alpha isoform 1 [Homo sapiens]	CCCATGTTTTAAAATCACTGTGGATTTTCATCATGCTCAAATCTTTTTGAATGGTGCATG	0,437179628	*	C809296.1	U	IN_GENOME	YES	No hits	{gi|256083015 calcineurin B [Schistosoma mansoni] calcineurin B, putative [Schistosoma mansoni] (5e-90/cov=42%/id=100%)}{gi|226489160 protein phosphatase 3, regulatory subunit [Schistosoma japonicum] (1e-89/cov=42%/id=99%)}{gi|189503126 unknown [Schistoso	CCCATGTTTTAAAATCACTGTGGATTTTCATCATGCTCAAATCTTTTTGAATGGTGCATG	-	-	0	Smp_064950	U	-	-	gi|256083015	U	S. mansoni Gene Predictions	Smp_064950	U			calcineurin B, putative	-	|(gi:256083015) calcineurin B [Schistosoma mansoni] [3e-91/100%]||(gi:226489160) protein phosphatase 3, regulatory subunit [Schistosoma japonicum] [8e-91/100%]||Hypothetical (gi:189503126) [1e-90/100%]||(gi:28916470) calcineurin B [Schistosoma japonicum]	-	gi|256083015 calcineurin B [Schistosoma mansoni] calcineurin B, putative [Schistosoma mansoni] (5e-90/cov=42%/id=100%)	4506025	NP_000936.1	1,00E-80	1	protein phosphatase 3, regulatory subunit B, alpha isoform 1 [Homo sapiens]	|F GO:0005509|			[ Smp_scaff000198|60|850816|850876 PERFECT (60/0/0 qgap/0 tgap/-) ]	0,144802034	0,207333351	0,268195639	0,249637814	1,095981511	0,909865756	0,616327804
305	4	Q2_P12270	C908177.1	SJCHGC09389 protein [Schistosoma japonicum] ||	GGTCATCGTCGTTCTATCAGGAACTTTTTCTCTTTACGACGTAAATCATAATATGAGTAT	0,391705115	*	C908177.1	C	IN_GENOME	YES	No hits	{gi|256072807 hypothetical protein [Schistosoma mansoni] Abnormal long morphology protein 1 (Sp8), putative [Schistosoma mansoni] (2e-44/cov=53%/id=100%)}{gi|76155840 SJCHGC09389 protein [Schistosoma japonicum] (2e-38/cov=52%/id=91%)}{gi|270005159 hypothe	GGTCATCGTCGTTCTATCAGGAACTTTTTCTCTTTACGACGTAAATCATAATATGAGTAT	-	-	0	Smp_128930	C	Sjc_0086140	C	gi|256072807	C	S. mansoni Gene Predictions	Smp_128930	U			Abnormal long morphology protein 1 (Sp8), putative	Sjp 0086140|Spectrin beta chain, erythrocyte, putative	|Hypothetical (gi:256072807) [0.0/100%]||(gi:256078002) Spectrin beta chain brain 3 (Spectrin non-erythroid beta chain 3) (Beta-IV spectrin) [Schistosoma mansoni] [e-166/77%]||(gi:110759783) PREDICTED: similar to Spectrin beta chain [Apis mellifera] [e-12	|(gi:256072807) [0.0/104%]||Sjp (gi:76155840) [e-167/35%]||(gi:256078002) Spectrin beta chain brain 3 (Spectrin non-erythroid beta chain 3) (Beta-IV spectrin) [Schistosoma mansoni] [8e-79/69%]||(gi:18859423) spectrin beta chain, erythrocyte [Danio rerio]	gi|256072807 hypothetical protein [Schistosoma mansoni] Abnormal long morphology protein 1 (Sp8), putative [Schistosoma mansoni] (2e-44/cov=53%/id=100%)	112382250	NP_003119.2	1,00E-123	0,72	spectrin, beta, non-erythrocytic 1 isoform 1 [Homo sapiens]	|F GO:0003779|	Q2_P01596,Q2_P12270,Q2_P28037,Q2_P16746,Q2_P41393,Q2_P37069,Q2_P08340		[ Smp_scaff000021|60|338442|338502 PERFECT (60/0/0 qgap/0 tgap/+) ]	0,284378673	-0,047513217	0,690665478	0,429088132	0,50502962	0,60219524	0,907176767
332	10	Q2_P37357	C918140.1	none	TATTCATTCACCTTTGATGTTTAATTGGGTGAGTTATTTTCCAATTCCTATCCTCCCCAC	0,354841228	*	C918140.1	U	IN_GENOME	YES	No hits	NHF	TATTCATTCACCTTTGATGTTTAATTGGGTGAGTTATTTTCCAATTCCTATCCTCCCCAC	-	Smp_scaff000131_1866571_1866943	0	-	-	-	-	-	-	No match	C918140.1	U			-	-	-	-	No hits	-	-	-	0	No hits	-		*	[ Smp_scaff000131|60|1866571|1866631 PERFECT (60/0/0 qgap/0 tgap/-) ]	0,213362407	-0,057909612	0,375427403	0,398998849	0,850453127	0,920693353	0,719112561
219	53	Q2_P39151	JAP01263.C	SJCHGC03173 protein [Schistosoma japonicum] ||PREDICTED: similar to WD repeat domain 27 [Strongylocentrotus purpuratus] ||PREDICTED: similar to WD repeat domain 27 partial [Strongylocentrotus purpuratus] ||hypothetical protein conserved [Trypanosoma bru	CCATATTTGTATACAATCTTTTGGTGCTACTGTTGCATATACTGTATATCCTGTACCAAG	0,540786551		JAP01263.C	C	OUT_GENOME	YES	|(gi:256088731) 100%||Sjp (gi:76155861) 85%|	{gi|76155861 SJCHGC03173 protein [Schistosoma japonicum] (e-167/cov=94%/id=96%)}{gi|256088731 hypothetical protein [Schistosoma mansoni] Hypothetical protein, putative [Schistosoma mansoni] (e-112/cov=94%/id=68%)}{gi|115918062 PREDICTED: similar to WD rep	CCATATTTGTATACAATCTTTTGGTGCTACTGTTGCATATACTGTATATCCTGTACCAAG	-	-	0	-	-	Sjc_0042470	U	gi|76155861	U	S. japonicum Gene Predictions	Sjc_0042470	C			-	Sjp 0042470|IPR001680,WD-40 repeat;IPR011046,WD40-like,domain-containing	-	|Sjp (gi:76155861) [e-154/75%]||(gi:256088731) [e-153/103%]||(gi:115918062) PREDICTED: similar to WD repeat domain 27 [Strongylocentrotus purpuratus] [2e-30/100%]||(gi:221117762) PREDICTED: similar to WD repeat domain 27, partial [Hydra magnipapillata] [5	gi|76155861 SJCHGC03173 protein [Schistosoma japonicum] (e-167/cov=94%/id=96%)	134133292	NP_872358.3	2,00E-14	0,97	WD repeat domain 27 [Homo sapiens]	-	Q2_P39151	*	[ Smp_scaff000588|60|101135|101195 PERFECT (60/0/0 qgap/0 tgap/+) ]	0,604451193	0,780485053	0,530926523	0,604265784	0,607720263	0,69070558	0,123552786
94	75	Q2_P41249	JAP08771.C	SJCHGC09694 protein [Schistosoma japonicum] ||	ACGTGAAATAACTACTGATCGAATGCGTGCATTAATCTTGCCTAGTCCACATATAAAAAA	0,428323566	*	JAP08771.C	C	OUT_GENOME	YES	|(gi:256082331) 100%|	{gi|76163194 SJCHGC09694 protein [Schistosoma japonicum] (1e-36/cov=41%/id=100%)}{gi|256082331 hypothetical protein [Schistosoma mansoni] hypothetical protein [Schistosoma mansoni] (5e-28/cov=64%/id=60%)}{gi|256090818 hypothetical protein [Schistosoma man	ACGTGAAATAACTACTGATCGAATGCGTGCATTAATCTTGCCTAGTCCACATATAAAAAA	-	-	0	-	-	Sjc_0037470	C	gi|76163194	U	S. japonicum Gene Predictions	Sjc_0037470	U			-	Sjp 0037470|Ras GTPase-activating protein gap-2, putative	-	|(gi:256082329) synaptic ras gtpase activating protein syngap [Schistosoma mansoni] [0.0/66%]||(gi:256082331) [e-133/17%]||Sjp (gi:76152993) [3e-97/9%]||(gi:17568371) GTPase Activating Protein family member (gap-2) [Caenorhabditis elegans] [8e-73/24%]||(g	gi|76163194 SJCHGC09694 protein [Schistosoma japonicum] (1e-36/cov=41%/id=100%)	41281683	NP_619723.1	7,00E-60	0,24	disabled homolog 2 interacting protein isoform 2 [Homo sapiens]	-	Q2_P41249		[ Smp_scaff000181|60|225802|225862 PERFECT (60/0/0 qgap/0 tgap/+) ]	0,380322603	0,393482776	0,71897974	0,851579107	0,114325385	0,348568853	0,630256913
37	38	Q2_P37174	C917842.1	none	TGATAGTGTGGAATTTGGACGTATTCTTTGTAACCAGGAGTTTACCTACCTTCATTCGGA	0,405359624	*	C917842.1	U	IN_GENOME	YES	|(gi:256085798) 100%|	{gi|256085798 hypothetical protein [Schistosoma mansoni] expressed protein [Schistosoma mansoni] (2e-35/cov=97%/id=82%)}	TGATAGTGTGGAATTTGGACGTATTCTTTGTAACCAGGAGTTTACCTACCTTCATTCGGA	-	-	0	Smp_165200	U	-	-	gi|256085798	U	S. mansoni Gene Predictions	Smp_165200	U			hypothetical protein	-	|Hypothetical (gi:256085798) [0.0/100%]||Sjp (gi:76152701) [9e-83/21%]||Hypothetical (gi:226480694) [9e-72/15%]||Sjp (gi:76152608) [5e-36/10%]||Sjp (gi:56756408) [2e-16/14%]|	-	gi|256085798 hypothetical protein [Schistosoma mansoni] expressed protein [Schistosoma mansoni] (2e-35/cov=97%/id=82%)	29336063	NP_005384.2	0,13	0,05	plexin B3 [Homo sapiens]	|F GO:0005524|	Q2_P16835,Q2_P17975,Q2_P30816,Q2_P37174,Q2_P23825,Q2_P11930,Q2_P31750,Q2_P11024		[ Smp_scaff000296|60|105400|105460 PERFECT (60/0/0 qgap/0 tgap/+) ]	0,231406397	0,193870249	0,314046362	0,134883651	0,738683523	0,645321285	0,956629126
134	67	Q2_P31314	C906782.1	PREDICTED: similar to oxysterol-binding protein-like protein 11 [Danio rerio] ||hypothetical protein [Macaca fascicularis] ||OSBPL11 protein [Homo sapiens] dbj|BAB14477.1| unnamed protein product [Homo sapiens] dbj|BAB14391.1| unnamed protein product [Hom	CCAGGTCAATTTTAACAGTACCTTGGGTTGAATTCGGTGATAAAGTCTCTGTCACATGCC	0,385928724	*	C906782.1	U	IN_GENOME	YES	|(gi:256082640) oxysterol binding protein 9 [Schistosoma mansoni] 100%||(gi:256082638) oxysterol binding protein 9 [Schistosoma mansoni] 100%||(gi:226482324) Oxysterol-binding protein-related protein 11 [Schistosoma japonicum] 89%||(gi:226482322) Oxystero	{gi|256082640 oxysterol binding protein 9 [Schistosoma mansoni] oxysterol binding protein 9,, putative [Schistosoma mansoni] (6e-58/cov=100%/id=100%)}{gi|256082638 oxysterol binding protein 9 [Schistosoma mansoni] oxysterol binding protein 9,, putative [S	CCAGGTCAATTTTAACAGTACCTTGGGTTGAATTCGGTGATAAAGTCTCTGTCACATGCC	-	-	0	Smp_156000.2	U	Sjc_0300420	U	gi|256082640	U	S. mansoni Gene Predictions	Smp_156000.x	U			oxysterol binding protein 9,, putative	Sjp 0300420|Oxysterol-binding protein-related protein 11, putative	|(gi:256082638) oxysterol binding protein 9 [Schistosoma mansoni] [0.0/100%]||(gi:256082640) oxysterol binding protein 9 [Schistosoma mansoni] [0.0/83%]||(gi:226482322) Oxysterol-binding protein-related protein 11 [Schistosoma japonicum] [0.0/98%]||(gi:22	|(gi:226482322) Oxysterol-binding protein-related protein 11 [Schistosoma japonicum] [0.0/100%]||(gi:226482324) Oxysterol-binding protein-related protein 11 [Schistosoma japonicum] [0.0/100%]||(gi:256082638) oxysterol binding protein 9 [Schistosoma manson	gi|256082640 oxysterol binding protein 9 [Schistosoma mansoni] oxysterol binding protein 9,, putative [Schistosoma mansoni] (6e-58/cov=100%/id=100%)	19923812	NP_060254.2	3,00E-94	0,7	oxysterol-binding protein-like protein 10 [Homo sapiens]	|P GO:0006869|	Q2_P31314,Q2_P39023,Q2_P38608,Q2_P07723,Q2_P27262		[ Smp_scaff000189|60|520437|520497 PERFECT (60/0/0 qgap/0 tgap/+) ]	0,440432656	0,641586916	0,610139592	0,7391377	0,638867108	0,844630162	0,070933748
117	55	Q2_P10807	C905250.1	none	CGGTGAATTTACGTATTGCAACATTTTTACAACCGGTGGTAGAAATAAATTCCCATACAT	0,387062778	*	C905250.1	C	IN_GENOME	YES	|(gi:256091556) 100%||(gi:256080250) fras1 related extracellular matrix protein [Schistosoma mansoni] 100%|	{gi|256080250 fras1 related extracellular matrix protein [Schistosoma mansoni] fras1 related extracellular matrix protein [Schistosoma mansoni] (1e-26/cov=96%/id=96%)}{gi|256091556 hypothetical protein [Schistosoma mansoni] hypothetical protein [Schistoso	CGGTGAATTTACGTATTGCAACATTTTTACAACCGGTGGTAGAAATAAATTCCCATACAT	-	-	0	Smp_149390	C	Sjc_0109570	C	gi|256080250	C	S. mansoni Gene Predictions	Smp_149390	U			fras1 related extracellular matrix protein	Sjp 0109570|expressed protein	|(gi:256080250) fras1 related extracellular matrix protein [Schistosoma mansoni] [0.0/100%]||Sjp (gi:76154331) [0.0/13%]||Sjp (gi:76153103) [1e-79/6%]||Hypothetical (gi:91078144) [1e-64/12%]||(gi:195390997) GJ24277 [Drosophila virilis] [3e-64/13%]|	|(gi:256080250) fras1 related extracellular matrix protein [Schistosoma mansoni] [e-121/91%]||(gi:256091556) [5e-26/20%]||(gi:300794986) FRAS1-related extracellular matrix protein 1 [Bos taurus] [0.002/22%]||(gi:260784423) [0.004/68%]||(gi:72062539) PREDI	gi|256080250 fras1 related extracellular matrix protein [Schistosoma mansoni] fras1 related extracellular matrix protein [Schistosoma mansoni] (1e-26/cov=96%/id=96%)	79749430	NP_997244.3	5,00E-30	0,11	FRAS1-related extracellular matrix protein 2 precursor [Homo sapiens]	|F GO:0005509|	Q2_P09316,Q2_P29071,Q2_P27436,Q2_P10807,Q2_P40125,Q2_P08371,Q2_P39256,Q2_P40185,Q2_P41361,Q2_P28070		[ Smp_scaff000129|60|1122399|1122459 PERFECT (60/0/0 qgap/0 tgap/-) ]	0,249379485	0,423323557	-0,037071997	0,137143547	1,023937526	1,147621898	0,517615193
223	51	Q2_P09194	C902907.1	none	GGATAATAATAGCAATAATGAACTATTGTGTCGTCATGACGTTTTCTGCGTCATTTGACA	0,350769473		C902907.1	C	IN_GENOME	YES	No hits	NHF	GGATAATAATAGCAATAATGAACTATTGTGTCGTCATGACGTTTTCTGCGTCATTTGACA	-	-	0	Smp_161940	U	-	-	-	-	S. mansoni Gene Predictions	Smp_161940	C		X	cytochrome oxidase biogenesis protein (oxa1 mitochondrial), putative	-	|(gi:256084614) cytochrome oxidase biogenesis protein (oxa1 mitochondrial) [Schistosoma mansoni] [e-158/100%]||(gi:226467554) preprotein translocase YidC subunit [Schistosoma japonicum] [4e-88/87%]||(gi:157114183) cytochrome oxidase biogenesis protein (ox	-	No hits	223718097	NP_005006.3	5,00E-35	0,69	oxidase (cytochrome c) assembly 1-like [Homo sapiens]	|P GO:0051205|	Q2_P12734,Q2_P32550,Q2_P28934,Q2_P35389,Q2_P09194,Q2_P15446	*	[ Smp_scaff000253|60|21669|21729 PERFECT (60/0/0 qgap/0 tgap/-) ]	0,551671842	0,38550149	0,950209023	0,786720539	0,545785305	0,408822084	0,364797479
363	46	Q2_P36596	C916897.1	none	CAAACTGCTGTTCATCATTTAATACGTCTTGTAACATCAACTACCAGCATAAGTACTAGT	0,419501697	*	C916897.1	U	IN_GENOME	YES	|(gi:256091393) 100%||(gi:256081864) protein kinase [Schistosoma mansoni] 100%|	{gi|256091393 hypothetical protein [Schistosoma mansoni] hypothetical protein [Schistosoma mansoni] (8e-78/cov=96%/id=100%)}{gi|256081864 protein kinase [Schistosoma mansoni] protein kinase [Schistosoma mansoni] (8e-78/cov=96%/id=100%)}{gi|66807193 hypoth	CAAACTGCTGTTCATCATTTAATACGTCTTGTAACATCAACTACCAGCATAAGTACTAGT	-	-	0	Smp_183170	U	-	-	gi|256091393	U	S. mansoni Gene Predictions	Smp_183170	U			hypothetical protein	-	|(gi:256081864) protein kinase [Schistosoma mansoni] [e-129/91%]||Hypothetical (gi:256091393) [e-129/91%]|	-	gi|256091393 hypothetical protein [Schistosoma mansoni] hypothetical protein [Schistosoma mansoni] (8e-78/cov=96%/id=100%)	-	-	-	0	No hits	|C GO:0016021|	Q2_P36596,Q2_P16343		[ Smp_scaff004688|60|1124|1184 PERFECT (60/0/0 qgap/0 tgap/+) ][ Smp_scaff000160|60|333917|333977 PERFECT (60/0/0 qgap/0 tgap/+) ]	0,240283873	0,520970091	0,236727008	0,611887039	0,340011023	0,592295385	0,19817137
398	16	Q2_P35461	C915078.1	none	GCATCCTACTTTAGAACATTATGGAATCAAAAGTTCAATTGGTGAGAGGAGATTTTGTGT	0,356349625	*	C915078.1	U	IN_GENOME	YES	No hits	{gi|256077621 phosphatidylinositol-4-phosphate 5-kinase type II [Schistosoma mansoni] phosphatidylinositol-4-phosphate 5-kinase type II, putative [Schistosoma mansoni] (7e-14/cov=19%/id=100%)}{gi|256077619 phosphatidylinositol-4-phosphate 5-kinase type II	GCATCCTACTTTAGAACATTATGGAATCAAAAGTTCAATTGGTGAGAGGAGATTTTGTGT	-	-	0	Smp_142370.2	U	-	-	gi|256077621	U	S. mansoni Gene Predictions	Smp_142370.x	U		X	phosphatidylinositol-4-phosphate 5-kinase type II, putative	-	|(gi:256077619) phosphatidylinositol-4-phosphate 5-kinase type II [Schistosoma mansoni] [0.0/100%]||(gi:256077621) phosphatidylinositol-4-phosphate 5-kinase type II [Schistosoma mansoni] [0.0/103%]||Sjp (gi:56759534) [e-112/52%]||(gi:4505819) phosphatidyl	-	gi|256077621 phosphatidylinositol-4-phosphate 5-kinase type II [Schistosoma mansoni] phosphatidylinositol-4-phosphate 5-kinase type II, putative [Schistosoma mansoni] (7e-14/cov=19%/id=100%)	4505819	NP_003550.1	1,00E-100	1	phosphatidylinositol-5-phosphate 4-kinase, type II, beta [Homo sapiens]	|F GO:0005524|	Q2_P35461,Q2_P28265,Q2_P08559,Q2_P28698,Q2_P23168,Q2_P08982,Q2_P08119		[ Smp_scaff000089|60|18656|18716 PERFECT (60/0/0 qgap/0 tgap/+) ][ Smp_scaff000089|60|63732|63792 PERFECT (60/0/0 qgap/0 tgap/-) ]	0,187537751	0,063252312	0,198932293	0,120714934	1,055080281	1,195170911	0,721724893
475	63	Q2_P02091	C804345.1	none	GGAAGGATGAGAGGTTGGAACCATTGTTTCTGCACGCCGAGTTTGGATTTGATTTGGTTG	0,400696648	*	C804345.1	C	IN_GENOME	YES	No hits	NHF	GGAAGGATGAGAGGTTGGAACCATTGTTTCTGCACGCCGAGTTTGGATTTGATTTGGTTG	-	NOSMP(1242)/Smp_scaff015938	0	-	-	-	-	-	-	No match	C804345.1	C			-	-	-	-	No hits	-	-	-	0	No hits	-		*	[ Smp_scaff015938|60|466|526 PERFECT (60/0/0 qgap/0 tgap/+) ][ Smp_scaff000601|60|47887|47947 PERFECT (60/0/0 qgap/0 tgap/+) ]	0,500928133	0,398522581	0,264311782	0,246059173	0,903361413	0,777025636	0,641368888
147	66	Q2_P33452	C910786.1	SJCHGC04049 protein [Schistosoma japonicum] ||	TCAATAGACAACAAAAAGGAACTTAGTAATCCAGGTTTTTTAACTTTGCAGGGTGAATGG	0,360323767	*	C910786.1	U	IN_GENOME	YES	|(gi:256072080) 100%||Sjp (gi:56757535) 70%|	{gi|256072080 hypothetical protein [Schistosoma mansoni] WD-repeat protein, putative [Schistosoma mansoni] (5e-69/cov=99%/id=98%)}{gi|56757535 SJCHGC04049 protein [Schistosoma japonicum] (4e-58/cov=99%/id=82%)}{gi|19112135 U3 snoRNP-associated protein Utp	TCAATAGACAACAAAAAGGAACTTAGTAATCCAGGTTTTTTAACTTTGCAGGGTGAATGG	-	-	0	Smp_126910	U	Sjc_0212000	U	gi|256072080	U	S. mansoni Gene Predictions	Smp_126910	U			WD-repeat protein, putative	Sjp 0212000|IPR007190,Periodic tryptophan protein-associated region,domain-containing	|Hypothetical (gi:256072080) [0.0/100%]||Hypothetical (gi:148222755) [e-176/92%]||(gi:224042589) PREDICTED: similar to PWP2 periodic tryptophan protein homolog [Taeniopygia guttata] [e-174/92%]||(gi:114684628) PREDICTED: PWP2 periodic tryptophan protein h	|Sjp (gi:56757535) [4e-89/100%]||(gi:256072080) [2e-67/100%]||(gi:148222755) [5e-06/41%]||(gi:154418414) Periodic tryptophan protein 2 homolog-related protein [Trichomonas vaginalis G3] [1e-05/36%]||(gi:19112135) U3 snoRNP-associated protein Utp1 [Schizos	gi|256072080 hypothetical protein [Schistosoma mansoni] WD-repeat protein, putative [Schistosoma mansoni] (5e-69/cov=99%/id=98%)	48762926	NP_005040.2	1,00E-174	0,93	PWP2 periodic tryptophan protein homolog [Homo sapiens]	|C GO:0005634|	Q2_P33452,Q2_P11279,Q2_P23737,Q2_P26907,Q2_P31067		[ Smp_scaff000014|60|1272258|1272318 PERFECT (60/0/0 qgap/0 tgap/-) ]	0,024808441	0,444640116	0,119151549	0,481780554	0,903584998	0,900909994	0,374660396
272	73	Q2_P18960	C801557.1	SJCHGC08495 protein [Schistosoma japonicum] ||ENSANGP00000005190 [Anopheles gambiae str. PEST] ref|XP_319789.2| ENSANGP00000005190 [Anopheles gambiae str. PEST] ||novel protein similar to human intersectin (SH3 domain protein ITSN1) [Danio rerio] ref|NP_	GTTAACATTTGAAGAAGGTGCTATTATCACAGTACTAGGTCGAGATGAACCTGAATGGTG	0,354251716	*	C801557.1	U	IN_GENOME	YES	|(gi:256075285) dynamin-associated protein [Schistosoma mansoni] 100%||Sjp (gi:76163110) 100%|	{gi|256075285 dynamin-associated protein [Schistosoma mansoni] dynamin-associated protein, putative [Schistosoma mansoni] (3e-83/cov=99%/id=100%)}{gi|76163110 SJCHGC08495 protein [Schistosoma japonicum] (2e-66/cov=95%/id=87%)}{gi|158299748 AGAP009037-PA [	GTTAACATTTGAAGAAGGTGCTATTATCACAGTACTAGGTCGAGATGAACCTGAATGGTG	-	-	0	Smp_135790	U	Sjc_0037040	U	gi|256075285	U	S. mansoni Gene Predictions	Smp_135790	U			dynamin-associated protein, putative	Sjp 0037040|Intersectin-1, putative	|(gi:256075285) dynamin-associated protein [Schistosoma mansoni] [0.0/100%]||(gi:226466708) Intersectin-1 (SH3 domain-containing protein 1A) [Schistosoma japonicum] [e-146/30%]||(gi:307176875) Intersectin-1 [Camponotus floridanus] [e-116/85%]||(gi:1937161	|(gi:256075285) dynamin-associated protein [Schistosoma mansoni] [0.0/64%]||(gi:226466708) Intersectin-1 (SH3 domain-containing protein 1A) [Schistosoma japonicum] [e-173/31%]||Sjp (gi:56758424) [e-115/13%]||(gi:242007521) dynamin-associated protein, puta	gi|256075285 dynamin-associated protein [Schistosoma mansoni] dynamin-associated protein, putative [Schistosoma mansoni] (3e-83/cov=99%/id=100%)	47717123	NP_003015.2	8,00E-73	0,58	intersectin 1 isoform ITSN-l [Homo sapiens]	|F GO:0005089|	Q2_P18960,Q2_P07310,Q2_P12644,Q2_P32467,Q2_P33304,Q2_P13454,Q2_P22662,Q2_P03367,Q2_P28058,Q2_P08359,Q2_P30277,Q2_P10497,Q2_P11570,Q2_P31366,Q2_P29086,Q2_P09331,Q2_P28579,Q2_P08878,Q2_P06481,Q2_P28186,Q2_P28187,Q2_P28188,Q2_P16281,Q2_P36519,Q2_P26194,Q2_P2		[ Smp_scaff000050|60|83683|83743 PERFECT (60/0/0 qgap/0 tgap/+) ]	0,741655019	0,617150238	0,45715629	0,447238874	0,64017676	0,572179368	0,39427198
458	33	Q2_P07700	C813264.1	none	TCAGTTAATGTTTAACCTTACGTACTATGTTATCCGCTTCCGATGCCGACGGATTATGGC	0,44377669		C813264.1	C	OUT_GENOME	NO	No hits	NHF	TCAGTTAATGTTTAACCTTACGTACTATGTTATCCGCTTCCGATGCCGACGGATTATGGC	-	-	0	-	-	-	-	-	-	No match	C813264.1	C			-	-	-	-	No hits	-	-	-	0	No hits	-		*	-	0,537437126	0,852440659	-0,171602807	1,009700598	0,729962067	0,778537005	0,444840346
364	22	Q2_P34458	C912674.1	none	TTGTAAATTTTACTCATGTCTATGTGTTAAGCATGCTTGTGTGTGGAACTAGCACTCTTC	0,3240357	*	C912674.1	U	IN_GENOME	YES	No hits	NHF	TTGTAAATTTTACTCATGTCTATGTGTTAAGCATGCTTGTGTGTGGAACTAGCACTCTTC	-	-	0	Smp_016050	U	-	-	-	-	S. mansoni Gene Predictions	Smp_016050	U			fragile X related 2, frx2	-	|(gi:256073506) fragile X related 2 frx2 [Schistosoma mansoni] [0.0/100%]||(gi:226479896) Fragile X mental retardation protein 1 homolog [Schistosoma japonicum] [0.0/100%]||Hypothetical (gi:47211489) [7e-40/63%]||(gi:51036613) fragile X mental retardation	-	No hits	4503765	NP_002015.1	6,00E-38	0,69	fragile X mental retardation 1 [Homo sapiens]	|F GO:0004654|			[ Smp_scaff000028|60|401058|401118 PERFECT (60/0/0 qgap/0 tgap/+) ]	0,452194882	0,653557933	0,214801177	0,284129801	0,725548956	0,745976959	0,497582002
375	65	Q2_P34716	C913171.1	none	AAATGTATGGAAAAGCATAGGTGTCCCATCTGAGCCTTAAGTCCCAATCTCATGCATATC	0,4600971	*	C913171.1	U	OUT_GENOME	NO	No hits	NHF	AAATGTATGGAAAAGCATAGGTGTCCCATCTGAGCCTTAAGTCCCAATCTCATGCATATC	-	-	0	-	-	-	-	-	-	No match	C913171.1	U			-	-	-	-	No hits	47777319	NP_060619.4	0,55	0,29	hypothetical protein LOC55181 [Homo sapiens]	-			-	0,531735718	0,462033221	0,643149506	0,475896126	0,953774441	0,830689131	0,16440151
517	24	Q2_P40257	JAP02611.S	none	CCTTTTTCGCTGACGATTGGTTGTTGTTCAGTGAAATACGCTTTGAAAGTGGTAAGTTTT	0,571745809	*	JAP02611.S	U	OUT_GENOME	YES	|(gi:256080729) discoidin domain receptor [Schistosoma mansoni] 94%|	{gi|256080729 discoidin domain receptor [Schistosoma mansoni] discoidin domain receptor, putative [Schistosoma mansoni] (3e-31/cov=34%/id=93%)}{gi|170050319 conserved hypothetical protein [Culex quinquefasciatus] conserved hypothetical protein [Culex quin	CCTTTTTCGCTGACGATTGGTTGTTGTTCAGTGAAATACGCTTTGAAAGTGGTAAGTTTT	-	-	0	-	-	-	-	gi|256080729	U	GenBank homolog	gi|256080729	U			-	-	-	-	gi|256080729 discoidin domain receptor [Schistosoma mansoni] discoidin domain receptor, putative [Schistosoma mansoni] (3e-31/cov=34%/id=93%)	62420886	NP_001014796.1	4,00E-27	0,38	discoidin domain receptor family, member 2 precursor [Homo sapiens]	-	Q2_P38786,Q2_P40257,Q2_P39306,Q2_P33011,Q2_P13160		[ Smp_scaff000139|60|302964|303024 PERFECT (60/0/0 qgap/0 tgap/+) ]	0,564742177	0,439679114	0,663224145	0,486122254	0,672245487	0,5329179	0,509668316
123	59	Q2_P24128	C808506.1	none	GACGAGTGTCAAATAGCACAAGACCTAGGTCCAAAGTTTCAAGCTGACTACCTCCAACCA	0,439278237	*	C808506.1	U	IN_GENOME	YES	No hits	{gi|256070878 alpha-actinin [Schistosoma mansoni] Alpha-actinin, sarcomeric (F-actin cross linking protein), putative [Schistosoma mansoni] (2e-07/cov=19%/id=90%)}	GACGAGTGTCAAATAGCACAAGACCTAGGTCCAAAGTTTCAAGCTGACTACCTCCAACCA	-	-	0	Smp_123740	U	-	-	gi|256070878	U	S. mansoni Gene Predictions	Smp_123740	U		X	Spectrin beta chain, putative	-	|(gi:256070878) alpha-actinin [Schistosoma mansoni] [0.0/100%]||(gi:224050721) PREDICTED: similar to spectrin, beta, erythrocytic (includes spherocytosis, clinical type I) [Taeniopygia guttata] [4e-57/23%]||(gi:301618919) PREDICTED: spectrin beta chain, b	-	gi|256070878 alpha-actinin [Schistosoma mansoni] Alpha-actinin, sarcomeric (F-actin cross linking protein), putative [Schistosoma mansoni] (2e-07/cov=19%/id=90%)	112382250	NP_003119.2	5,00E-57	0,22	spectrin, beta, non-erythrocytic 1 isoform 1 [Homo sapiens]	|F GO:0003779|	Q2_P08589,Q2_P04605,Q2_P24128,Q2_P28297		[ Smp_scaff000004|60|2163207|2163267 PERFECT (60/0/0 qgap/0 tgap/-) ]	0,243502493	0,26774624	0,156108125	0,080214488	0,90252549	1,10313552	0,672574793
5	41	Q2_P33077	C910093.1	none	TCACTGTTACAAATAATCAGGCATCATCATCATCATAACTATTGAAAGCCGAGTATCGCG	0,555394256		C910093.1	U	IN_GENOME	YES	No hits	{gi|256090110 family C13 non-peptidase homologue (C13 family) [Schistosoma mansoni] family C13 non-peptidase homologue (C13 family) [Schistosoma mansoni] (1e-07/cov=13%/id=90%)}{gi|161061 protease [Schistosoma mansoni] (1e-07/cov=13%/id=90%)}{gi|729709 Re	TCACTGTTACAAATAATCAGGCATCATCATCATCATAACTATTGAAAGCCGAGTATCGCG	-	-	0	Smp_179170	C	-	-	gi|256090110	C	S. mansoni Gene Predictions	Smp_179170	C		X	family C13 non-peptidase homologue (C13 family)	-	|(gi:161061) protease [Schistosoma mansoni] [e-104/100%]||(gi:256090110) family C13 non-peptidase homologue (C13 family) [Schistosoma mansoni] [e-104/100%]||(gi:729709) RecName: Full=Hemoglobinase; AltName: Full=Antigen SM32; Flags: Precursor [e-104/100%]	-	gi|256090110 family C13 non-peptidase homologue (C13 family) [Schistosoma mansoni] family C13 non-peptidase homologue (C13 family) [Schistosoma mansoni] (1e-07/cov=13%/id=90%)	56682964	NP_001008530.1	1,00E-15	1,04	legumain preproprotein [Homo sapiens]	|F GO:0008233|	Q2_P13220,Q2_P33077	*	[ Smp_scaff001874|60|17829|17889 PERFECT (60/0/0 qgap/0 tgap/+) ]	0,565895036	0,738275795	0,63200671	0,701567675	0,097550952	0,224651768	0,61174297
295	47	Q2_P16914	C917987.1	none	AATACGTGGACCAGTTGAATGAAATGAGTAAAGTATTCCAGGAAACATAATAGTCAGTCA	0,591492511	*	C917987.1	C	IN_GENOME	YES	No hits	NHF	AATACGTGGACCAGTTGAATGAAATGAGTAAAGTATTCCAGGAAACATAATAGTCAGTCA	-	Smp_scaff000242_417024_417573	0	-	-	-	-	-	-	No match	C917987.1	C			-	-	-	-	No hits	-	-	-	0	No hits	-		*	[ Smp_scaff000242|60|417513|417573 PERFECT (60/0/0 qgap/0 tgap/+) ]	0,35276596	0,231539536	0,370864286	0,766343442	0,090715176	0,544277255	1,009618499
207	76	Q2_P07969	C900356.1	none	TGGGAGTGATACAAGTTTCGATTTAACAACAAGCATCGAAGTAAACAAAAAAGGCGCATT	0,416243961	*	C900356.1	C	IN_GENOME	YES	|(gi:256077120) kinesin heavy chain [Schistosoma mansoni] 100%|	{gi|256077120 kinesin heavy chain [Schistosoma mansoni] kinesin heavy chain, putative [Schistosoma mansoni] (1e-58/cov=89%/id=74%)}	TGGGAGTGATACAAGTTTCGATTTAACAACAAGCATCGAAGTAAACAAAAAAGGCGCATT	-	-	0	Smp_140570	C	-	-	gi|256077120	C	S. mansoni Gene Predictions	Smp_140570	U			kinesin heavy chain, putative	-	|(gi:256077120) kinesin heavy chain [Schistosoma mansoni] [0.0/100%]||(gi:114656598) PREDICTED: similar to kinesin-like protein [Pan troglodytes] [4e-72/36%]||(gi:15209365) kinesin-like protein [Xenopus laevis] [1e-70/35%]||(gi:125774121) GA19039 [Drosoph	-	gi|256077120 kinesin heavy chain [Schistosoma mansoni] kinesin heavy chain, putative [Schistosoma mansoni] (1e-58/cov=89%/id=74%)	41327691	NP_078980.3	1,00E-66	0,35	kinesin-like motor protein C20orf23 [Homo sapiens]	|F GO:0003777|	Q2_P07969,Q2_P27627		[ Smp_scaff000075|60|1690611|1690671 PERFECT (60/0/0 qgap/0 tgap/+) ]	0,129315542	0,296657535	0,423365966	0,384732612	0,083490302	0,822901623	1,03907644
42	45	Q2_P31758	C907503.1	none	GTGTGGCTCAAATGTGAGTACATGAGTATGTACTAGGTACATAAATCACGTTATTACATT	0,377306091		C907503.1	U	IN_GENOME	YES	No hits	NHF	GTGTGGCTCAAATGTGAGTACATGAGTATGTACTAGGTACATAAATCACGTTATTACATT	-	-	0	Smp_130140	C	-	-	-	-	S. mansoni Gene Predictions	Smp_130140	C		X	hypothetical protein	-	|Hypothetical (gi:256073237) [0.0/100%]||Hypothetical (gi:260818525) [4e-04/19%]||(gi:156363467) predicted protein [Nematostella vectensis] [0.009/19%]||(gi:224071279) predicted protein [Populus trichocarpa] [0.018/18%]||Hypothetical (gi:296087356) [0.31/	-	No hits	-	-	-	0	No hits	-	Q2_P25342,Q2_P11938,Q2_P31758,Q2_P05446	*	[ Smp_scaff000025||802010|802070 (59/1/0 qgap/0 tgap/-) ]	0,583778321	0,556939773	0,09883011	0,072967898	0,913933181	0,747988653	0,641681291
160	82	Q2_P32094	C908208.1	none	GCAATCTCAAGTCTTAATAAATTAAGAGGAAAAGAACAGGAGAAAGGATTGCTTCAATGG	0,442349838	*	C908208.1	U	IN_GENOME	YES	No hits	NHF	GCAATCTCAAGTCTTAATAAATTAAGAGGAAAAGAACAGGAGAAAGGATTGCTTCAATGG	-	Smp_scaff000118_940417_940953	0	-	-	-	-	-	-	No match	C908208.1	U			-	-	-	-	No hits	-	-	-	0	No hits	-			[ Smp_scaff000118|60|940876|940936 PERFECT (60/0/0 qgap/0 tgap/+) ]	0,752198665	0,787684774	0,574968517	0,263707575	0,020415857	-0,011028015	1,441298368
408	48	Q2_P30041	C904418.1	none	GCTGTCTAGTTCTACTAAGTTTCTAGGAATAGTTTAACATTGGTTGGTTCGTGATCTAAA	0,488420272	*	C904418.1	U	IN_GENOME	YES	No hits	NHF	GCTGTCTAGTTCTACTAAGTTTCTAGGAATAGTTTAACATTGGTTGGTTCGTGATCTAAA	-	Smp_scaff000250_370411_370993	0	-	-	-	-	-	-	No match	C904418.1	U			-	-	-	-	No hits	-	-	-	0	No hits	-			[ Smp_scaff000250|60|370767|370827 PERFECT (60/0/0 qgap/0 tgap/+) ]	0,315619917	0,322253812	0,632552479	0,602079524	0,349517144	0,245107041	0,860649308
34	57	Q2_P23666	C807894.1	none	CAGTGGACTCTGGACTCAACGGGCAGGGCAAGGCGAGAAGCTACTGTATCGAAGACCAAT	0,424263017	*	C807894.1	U	IN_GENOME	YES	No hits	NHF	CAGTGGACTCTGGACTCAACGGGCAGGGCAAGGCGAGAAGCTACTGTATCGAAGACCAAT	-	Smp_scaff000187_473520_474098	0	-	-	-	-	-	-	No match	C807894.1	U			-	-	-	-	No hits	-	-	-	0	No hits	-			[ Smp_scaff000187|60|473576|473636 PERFECT (60/0/0 qgap/0 tgap/-) ]	0,103029813	0,294863759	0,429257864	0,594992034	0,741332793	0,818978067	0,566765276
297	18	Q2_P20287	C803246.1	none	CTGGACGACGTCCATTAGGAAGTTTCTTCGTTGTAGTTATAAATGTACCACTACGTACTG	0,432729525		C803246.1	U	IN_GENOME	YES	|(gi:256083178) 100%|	{gi|256083178 hypothetical protein [Schistosoma mansoni] expressed protein [Schistosoma mansoni] (3e-11/cov=21%/id=94%)}{gi|56758176 SJCHGC02220 protein [Schistosoma japonicum] (9e-08/cov=21%/id=81%)}	CTGGACGACGTCCATTAGGAAGTTTCTTCGTTGTAGTTATAAATGTACCACTACGTACTG	-	-	0	Smp_157670	C	-	-	gi|256083178	C	S. mansoni Gene Predictions	Smp_157670	C			hypothetical protein	-	|Hypothetical (gi:256083178) [0.0/100%]||Sjp (gi:56758176) [e-159/100%]|	-	gi|256083178 hypothetical protein [Schistosoma mansoni] expressed protein [Schistosoma mansoni] (3e-11/cov=21%/id=94%)	-	-	-	0	No hits	|F GO:0008270|	Q2_P01445,Q2_P20287,Q2_P40546,Q2_P37822,Q2_P41657,Q2_P40557	*	[ Smp_scaff000201|60|146233|146293 PERFECT (60/0/0 qgap/0 tgap/-) ]	0,316428679	0,395321568	0,232567297	0,301667942	0,459938052	0,677064756	0,854621946
205	75	Q2_P32968	C909912.1	none	CTGGATCGCGGAATCTAATTCAATCGATCTGTTTGCTTTTGCGCAAATAATTATTAATGT	0,46262138	*	C909912.1	U	IN_GENOME	YES	No hits	NHF	CTGGATCGCGGAATCTAATTCAATCGATCTGTTTGCTTTTGCGCAAATAATTATTAATGT	-	Smp_scaff000542_81258_81525	0	-	-	-	-	-	-	No match	C909912.1	U			-	-	-	-	No hits	-	-	-	0	No hits	-			[ Smp_scaff000542|60|81453|81513 PERFECT (60/0/0 qgap/0 tgap/-) ]	0,241090139	0,407605766	0,225094389	0,504160136	0,596864946	0,554297457	0,775218967
440	48	Q2_P02061	C804302.1	none	TGGATTTCAGCCTGTATTAGACTGTGGTGAAAAGAGGCAAAAACGACTGGTGATAAGGTG	0,37225773	*	C804302.1	C	IN_GENOME	YES	No hits	NHF	TGGATTTCAGCCTGTATTAGACTGTGGTGAAAAGAGGCAAAAACGACTGGTGATAAGGTG	-	Smp_scaff000125_480363_480724	0	-	-	-	-	-	-	No match	C804302.1	C			-	-	-	-	No hits	-	-	-	0	No hits	-			[ Smp_scaff000125|60|480363|480423 PERFECT (60/0/0 qgap/0 tgap/-) ]	0,842338636	0,421234392	0,585424356	0,416126174	1,046194427	1,07053424	0,054401834
272	77	Q2_P29982	C904342.1	none	CCAGTTTCGAATTATTGGTTTATCAAATACACCTGTATGCTCTAATTCTAGTACCGTTGA	0,377097161	*	C904342.1	U	IN_GENOME	YES	|(gi:256077627) 100%|	{gi|256077627 hypothetical protein [Schistosoma mansoni] expressed protein [Schistosoma mansoni] (4e-56/cov=99%/id=88%)}	CCAGTTTCGAATTATTGGTTTATCAAATACACCTGTATGCTCTAATTCTAGTACCGTTGA	-	-	0	Smp_142380	U	-	-	gi|256077627	U	S. mansoni Gene Predictions	Smp_142380	U			hypothetical protein	-	|Hypothetical (gi:256077627) [0.0/100%]||(gi:41053403) protein EMSY [Danio rerio] [5e-27/8%]||Hypothetical (gi:115639644) [5e-27/8%]||(gi:242002432) protein EMSY, putative [Ixodes scapularis] [9e-27/8%]||(gi:149612604) PREDICTED: similar to Chromosome 11	-	gi|256077627 hypothetical protein [Schistosoma mansoni] expressed protein [Schistosoma mansoni] (4e-56/cov=99%/id=88%)	19923559	NP_064578.2	2,00E-28	0,08	EMSY protein [Homo sapiens]	|C GO:0005634|	Q2_P00207,Q2_P18449,Q2_P33419,Q2_P13565,Q2_P13900,Q2_P33767,Q2_P41316,Q2_P29982,Q2_P11630,Q2_P31428,Q2_P40531,Q2_P38965,Q2_P10213		[ Smp_scaff000089|60|138542|138602 PERFECT (60/0/0 qgap/0 tgap/+) ]	0,423922804	0,231096905	0,093593379	0,007922267	1,129580534	1,149192315	0,692833283
404	19	Q2_P01594	C803519.1	none	CCATCCACTTAGATTTTGTCATCTTTATTCTTTTACAGTCAGTCCTGATAATCAACCGAT	0,462853817		C803519.1	C	IN_GENOME	YES	No hits	NHF	CCATCCACTTAGATTTTGTCATCTTTATTCTTTTACAGTCAGTCCTGATAATCAACCGAT	-	-	0	Smp_018150	U	-	-	-	-	S. mansoni Gene Predictions	Smp_018150	C		X	mannosyl-oligosaccharide alpha-1,2-mannosidase, putative	-	|(gi:256073879) mannosyl-oligosaccharide alpha-12-mannosidase [Schistosoma mansoni] [0.0/100%]||Hypothetical (gi:148222148) [e-148/81%]||(gi:301628709) PREDICTED: mannosyl-oligosaccharide 1,2-alpha-mannosidase IB [Xenopus (Silurana) tropicalis] [e-147/81%	-	No hits	5729913	NP_006690.1	1,00E-148	0,79	mannosidase, alpha, class 1A, member 2 [Homo sapiens]	|F GO:0005509|	Q2_P20469,Q2_P27748,Q2_P02223,Q2_P01594	*	[ Smp_scaff000034|60|1564177|1564237 PERFECT (60/0/0 qgap/0 tgap/-) ]	0,557706298	0,611284068	0,327846554	0,410589246	0,67918548	0,744126337	0,426675864
357	76	Q2_P09027	C902640.1	none	TTTTGATTATTAAGATTCAGGTTAGTATTGTGAGTTAGGGTTATCACCCTACGGAATCGT	0,422263878		C902640.1	C	IN_GENOME	YES	No hits	NHF	TTTTGATTATTAAGATTCAGGTTAGTATTGTGAGTTAGGGTTATCACCCTACGGAATCGT	-	NOSMP(2310)/Smp_scaff012288	0	-	-	-	-	-	-	No match	C902640.1	C			-	-	-	-	No hits	-	-	-	0	No hits	-		*	[ Smp_scaff000558|60|140915|140975 PERFECT (60/0/0 qgap/0 tgap/-) ]	0,215277989	0,416561623	-0,05275184	0,161382439	0,731902661	0,735688385	0,964358927
276	60	Q2_P04758	C808733.1	none	TCACTTGTCTCGCAGATATTCATGTTCATGCCTTCTCGGTTCAATCGATTCTGCTTAGTC	0,583670555		C808733.1	C	IN_GENOME	NO*	No hits	NHF	TCACTTGTCTCGCAGATATTCATGTTCATGCCTTCTCGGTTCAATCGATTCTGCTTAGTC	-	NOSMP(1462)/Smp_scaff008297	0	-	-	-	-	-	-	No match	C808733.1	C			-	-	-	-	No hits	-	-	-	0	No hits	-		*	[ Smp_scaff014049||171|231 (59/1/0 qgap/0 tgap/+) ][ Smp_scaff008738||424|484 (59/1/0 qgap/0 tgap/+) ][ Smp_scaff007378||1366|1426 (59/1/0 qgap/0 tgap/+) ][ Smp_scaff007378||99|159 (59/1/0 qgap/0 tgap/+) ][ Smp_scaff007039||559|619 (59/1/0 qgap/0 tgap/+)	0,743001577	0,714339687	0,550455323	0,267776152	0,071374819	0,381440665	0,765480239
147	71	Q2_P07788	C813406.1	none	GGGAGGTGGGGACGAACACTTTCTCATTGTTAATGAAATGAATGATATGATATAACTAAA	0,335971451	*	C813406.1	C	IN_GENOME	YES	No hits	{gi|256083834 atpase class VI type 11c [Schistosoma mansoni] atpase, class VI, type 11c, putative [Schistosoma mansoni] (3e-44/cov=39%/id=83%)}	GGGAGGTGGGGACGAACACTTTCTCATTGTTAATGAAATGAATGATATGATATAACTAAA	-	-	0	Smp_159720	C	-	-	gi|256083834	C	S. mansoni Gene Predictions	Smp_159720	U			atpase, class VI, type 11c, putative	-	|(gi:256083834) atpase class VI type 11c [Schistosoma mansoni] [0.0/100%]||(gi:226479748) Rab proteins geranylgeranyltransferase component A 2 [Schistosoma japonicum] [0.0/39%]||(gi:256085391) phospholipid-transporting atpase [Schistosoma mansoni] [1e-84/	-	gi|256083834 atpase class VI type 11c [Schistosoma mansoni] atpase, class VI, type 11c, putative [Schistosoma mansoni] (3e-44/cov=39%/id=83%)	150421684	NP_056020.2	6,00E-84	0,43	ATPase, class VI, type 11A isoform a [Homo sapiens]	|F GO:0005524|			[ Smp_scaff000233|60|100478|100538 PERFECT (60/0/0 qgap/0 tgap/+) ]	0,603922021	0,386109015	0,941708818	0,630732983	0,480586726	0,217083928	0,57660214
88	74	Q2_P19512	C802250.1	Hypothetical protein LOC393098 [Danio rerio] ref|NP_956424.1| hypothetical protein LOC393098 [Danio rerio] ||PREDICTED: hypothetical protein XP_697119 [Danio rerio] ||PREDICTED: similar to CG8078-PA [Apis mellifera] ||unnamed protein product [Tetraodon ni	GAGCGGAATTGCTTCTTTTATCTATTGACGAAGGTATAAGTGGATATAGAGATGATTCAT	0,34788215	*	C802250.1	U	IN_GENOME	YES	|(gi:256078261) cancer-associatedprotein protein [Schistosoma mansoni] 100%||Sjp (gi:76156692) 100%||(gi:118378423) 88%|	{gi|256078261 cancer-associatedprotein protein [Schistosoma mansoni] cancer-associatedprotein protein, putative [Schistosoma mansoni] (9e-61/cov=77%/id=99%)}{gi|159155715 Zgc:55395 protein [Danio rerio] (1e-37/cov=78%/id=65%)}{gi|156538919 PREDICTED: simi	GAGCGGAATTGCTTCTTTTATCTATTGACGAAGGTATAAGTGGATATAGAGATGATTCAT	-	-	0	Smp_040560	U	-	-	gi|256078261	U	S. mansoni Gene Predictions	Smp_040560	U			cancer-associatedprotein protein, putative	-	|(gi:256078261) cancer-associatedprotein protein [Schistosoma mansoni] [0.0/100%]||Hypothetical (gi:196012435) [e-125/100%]||(gi:41055997) cytoplasmic tRNA 2-thiolation protein 1 [Danio rerio] [e-123/99%]||(gi:62751601) cytoplasmic tRNA 2-thiolation prote	-	gi|256078261 cancer-associatedprotein protein [Schistosoma mansoni] cancer-associatedprotein protein, putative [Schistosoma mansoni] (9e-61/cov=77%/id=99%)	222537719	NP_660275.2	3,00E-79	0,99	ATP binding domain 3 [Homo sapiens]	|F GO:0005524|	Q2_P34111,Q2_P19512,Q2_P19327,Q2_P00850		[ Smp_scaff000099|60|1198594|1198654 PERFECT (60/0/0 qgap/0 tgap/-) ]	0,621833187	0,556222138	0,20325575	0,212227089	0,956960105	1,256324569	0,230902924
70	10	Q2_P17918	C800039.1	Guanine nucleotide-binding protein G(s) alpha subunit (Adenylate cyclase-stimulating G alpha protein) gb|AAA29886.1| G protein alpha subunit ||SJCHGC09316 protein [Schistosoma japonicum] ||ENSANGP00000002249 [Anopheles gambiae str. PEST] gb|EAA00295.1| E	CTTTTGGTATTCTTAAGTTTTGAAAGCATACTCTTCTGCCGAATTCACTGTTGATCAGAA	0,393202442	*	C800039.1	U	IN_GENOME	YES	No hits	{gi|256081943 Guanine nucleotide-binding protein G(s) subunit alpha (Adenylate cyclase-stimulating G alpha protein) [Schistosoma mansoni] RecName: Full=Guanine nucleotide-binding protein G(s) subunit alpha; AltName: Full=Adenylate cyclase-stimulating G al	CTTTTGGTATTCTTAAGTTTTGAAAGCATACTCTTCTGCCGAATTCACTGTTGATCAGAA	-	-	0	Smp_059340.3	U	Sjc_0302810	U	gi|256081943	U	S. mansoni Gene Predictions	Smp_059340.x	U			Guanine nucleotide-binding protein G(s) subunit alpha (Adenylate cyclase-stimulating G alpha protein), putative	Sjp 0302810|ko:K04632 guanine nucleotide binding protein (G protein), alpha stimulating, putative	|(gi:256081943) Guanine nucleotide-binding protein G(s) subunit alpha (Adenylate cyclase-stimulating G alpha protein) [Schistosoma mansoni] [0.0/100%]||(gi:256081941) Guanine nucleotide-binding protein G(s) subunit alpha (Adenylate cyclase-stimulating G a	|Sjp (gi:56758774) [0.0/100%]||(gi:256081943) Guanine nucleotide-binding protein G(s) subunit alpha (Adenylate cyclase-stimulating G alpha protein) [Schistosoma mansoni] [0.0/100%]||(gi:256081941) Guanine nucleotide-binding protein G(s) subunit alpha (Ade	gi|256081943 Guanine nucleotide-binding protein G(s) subunit alpha (Adenylate cyclase-stimulating G alpha protein) [Schistosoma mansoni] RecName: Full=Guanine nucleotide-binding protein G(s) subunit alpha; AltName: Full=Adenylate cyclase-stimulating G alp	117938765	NP_001070957.1	1,00E-142	0,9	GNAS complex locus isoform g [Homo sapiens]	|F GO:0005525|			[ Smp_scaff000163|60|28877|28937 PERFECT (60/0/0 qgap/0 tgap/+) ]	0,530953139	0,318349891	0,252392772	0,218329078	0,731840657	0,911703644	0,701058942
22	36	Q2_P02293	C804697.1	PREDICTED: similar to hypothetical protein [Apis mellifera] ||PREDICTED: similar to SI:zC191D15.4 (novel protein) partial [Gallus gallus] ||novel protein [Danio rerio] ref|NP_001025289.1| hypothetical protein LOC558581 [Danio rerio] ||KIAA0156 isoform [H	CGGAATATGAGAAAGCTTTAGAGCGTTTAGCTGTTATTTTACCATTTGAAGAATCCATAG	0,427629531	*	C804697.1	C	IN_GENOME	YES	|(gi:256085557) 100%|	{gi|256085557 hypothetical protein [Schistosoma mansoni] expressed protein [Schistosoma mansoni] (2e-90/cov=85%/id=95%)}{gi|115620271 PREDICTED: hypothetical protein [Strongylocentrotus purpuratus] (8e-23/cov=89%/id=36%)}{gi|156555684 PREDICTED: hypotheti	CGGAATATGAGAAAGCTTTAGAGCGTTTAGCTGTTATTTTACCATTTGAAGAATCCATAG	-	-	0	Smp_078240	C	-	-	gi|256085557	C	S. mansoni Gene Predictions	Smp_078240	U			hypothetical protein	-	|Hypothetical (gi:256085557) [0.0/100%]||Sjp (gi:76156671) [e-111/23%]||Sjp (gi:56753389) [e-110/28%]||Hypothetical (gi:260827026) [e-108/106%]||(gi:307202215) Squamous cell carcinoma antigen recognized by T-cells 3 [Harpegnathos saltator] [e-107/91%]|	-	gi|256085557 hypothetical protein [Schistosoma mansoni] expressed protein [Schistosoma mansoni] (2e-90/cov=85%/id=95%)	7661952	NP_055521.1	9,00E-94	1	squamous cell carcinoma antigen recognized by T cells 3 [Homo sapiens]	|F GO:0005488|	Q2_P13653,Q2_P35034,Q2_P20479,Q2_P29564,Q2_P03251,Q2_P09829,Q2_P02293		[ Smp_scaff000276|60|64869|64929 PERFECT (60/0/0 qgap/0 tgap/+) ]	0,339910726	0,229668147	0,060336954	0,044630362	0,917761957	1,060762681	0,78984028
316	41	Q2_P39050	JAP00545.C	SJCHGC05378 protein [Schistosoma japonicum] ||hypothetical protein LOC553613 [Danio rerio] gb|AAH95234.1| Hypothetical protein LOC553613 [Danio rerio] ||PREDICTED: similar to putative N-myristoylated protein with at least 7 transmembrane domains of fung	ACCGCACCTTTAGCTAACAATTCAACTGAAATTATCAGCACTTGTGGTCCTAATGAAGAT	0,420029514	*	JAP00545.C	U	OUT_GENOME	YES	|(gi:256087797) feline leukemia virus subgroup C receptor-related [Schistosoma mansoni] 100%||Sjp (gi:76157712) 80%|	{gi|76157712 SJCHGC05378 protein [Schistosoma japonicum] (e-147/cov=59%/id=95%)}{gi|256087797 feline leukemia virus subgroup C receptor-related [Schistosoma mansoni] feline leukemia virus subgroup C receptor-related [Schistosoma mansoni] (e-115/cov=59%/id	ACCGCACCTTTAGCTAACAATTCAACTGAAATTATCAGCACTTGTGGTCCTAATGAAGAT	-	-	0	-	-	Sjc_0090710	U	gi|76157712	U	S. japonicum Gene Predictions	Sjc_0090710	U			-	Sjp 0090710|Major facilitator superfamily domain-containing protein 7-a, putative	-	|(gi:256087797) feline leukemia virus subgroup C receptor-related [Schistosoma mansoni] [e-178/97%]||Sjp (gi:76157712) [e-147/64%]||(gi:66472576) major facilitator superfamily domain-containing protein 7 [Danio rerio] [5e-43/81%]||(gi:148233119) major fac	gi|76157712 SJCHGC05378 protein [Schistosoma japonicum] (e-147/cov=59%/id=95%)	31542731	NP_115595.2	6,00E-34	0,96	major facilitator superfamily domain containing 7 [Homo sapiens]	|GO:0055085||GO:0006810||GO:0016020||GO:0016021|	Q2_P39050,Q2_P19034		[ Smp_scaff000423|60|379727|379787 PERFECT (60/0/0 qgap/0 tgap/+) ]	0,747300755	0,653977097	0,431459505	0,484880738	0,427590136	0,572614973	0,507856851
179	58	Q2_P00013	C800035.1	none	ACACGAAAATGATGATCGAGTATGGCAAAACAGAGCTGTCCATCGACGGTTTTGTCTACC	0,479737501		C800035.1	C	IN_GENOME	YES	No hits	{gi|256080883 hypothetical protein [Schistosoma mansoni] expressed protein [Schistosoma mansoni] (2e-05/cov=16%/id=62%)}{gi|76162933 SJCHGC06411 protein [Schistosoma japonicum] (0.30/cov=6%/id=100%)}	ACACGAAAATGATGATCGAGTATGGCAAAACAGAGCTGTCCATCGACGGTTTTGTCTACC	-	-	0	Smp_132920	U	-	-	gi|256080883	U	S. mansoni Gene Predictions	Smp_132920	C	X		hypothetical protein	-	|Hypothetical (gi:256074200) [0.0/100%]||Sjp (gi:56758710) [8e-35/20%]||Hypothetical (gi:256086659) [1e-33/50%]||Hypothetical (gi:256083310) [2e-11/27%]||Hypothetical (gi:256052283) [8e-10/10%]|	-	gi|256080883 hypothetical protein [Schistosoma mansoni] expressed protein [Schistosoma mansoni] (2e-05/cov=16%/id=62%)	148833508	NP_060087.3	4,00E-03	0,16	notch1 preproprotein [Homo sapiens]	|F GO:0005509|		*	[ Smp_scaff000037|60|316242|316302 PERFECT (60/0/0 qgap/0 tgap/+) ]	0,343921611	0,260577714	0,299852325	0,301866775	1,049164184	0,696218596	0,512208648
472	31	Q2_P21436	C804849.1	SJCHGC05214 protein [Schistosoma japonicum] ||SJCHGC08159 protein [Schistosoma japonicum] ||	GACTTATGAAGGACCGATGTGTTCTTTAAATGATCCAGTTATGATTAACACATTACAACG	0,35348156	*	C804849.1	U	IN_GENOME	YES	|(gi:256084114) subfamily M12B unassigned peptidase (M12 family) [Schistosoma mansoni] 100%||(gi:256084112) subfamily M12B unassigned peptidase (M12 family) [Schistosoma mansoni] 100%||Sjp (gi:76152703) 84%|	{gi|256084112 subfamily M12B unassigned peptidase (M12 family) [Schistosoma mansoni] subfamily M12B unassigned peptidase (M12 family) [Schistosoma mansoni] (e-156/cov=73%/id=92%)}{gi|256084114 subfamily M12B unassigned peptidase (M12 family) [Schistosoma	GACTTATGAAGGACCGATGTGTTCTTTAAATGATCCAGTTATGATTAACACATTACAACG	-	-	0	Smp_160620.2	U	-	-	gi|256084112	U	S. mansoni Gene Predictions	Smp_160620.x	U			subfamily M12B unassigned peptidase (M12 family)	-	|(gi:256084112) subfamily M12B unassigned peptidase (M12 family) [Schistosoma mansoni] [0.0/100%]||(gi:256084114) subfamily M12B unassigned peptidase (M12 family) [Schistosoma mansoni] [0.0/70%]||Sjp (gi:76153555) [3e-58/14%]||(gi:226478778) a disintegrin	-	gi|256084112 subfamily M12B unassigned peptidase (M12 family) [Schistosoma mansoni] subfamily M12B unassigned peptidase (M12 family) [Schistosoma mansoni] (e-156/cov=73%/id=92%)	4501915	NP_003807.1	1,00E-46	0,52	ADAM metallopeptidase domain 9 isoform 1 precursor [Homo sapiens]	|F GO:0008233|	Q2_P31978,Q2_P21436,Q2_P33812,Q2_P13942,Q2_P31830,Q2_P12006,Q2_P11816,Q2_P31616,Q2_P10721,Q2_P30508,Q2_P06434,Q2_P30086,Q2_P17203,Q2_P37553,Q2_P12169		[ Smp_scaff000242|60|106256|106316 PERFECT (60/0/0 qgap/0 tgap/+) ]	0,38575975	0,272305542	0,401812045	0,20747733	0,982418326	0,53495988	0,912973607
240	81	Q2_P40635	JAP02252.C	SJCHGC03681 protein [Schistosoma japonicum] ||	GTTTTGATATCGTCTTCACCACCATCAGAACAAGTATGGTCCGACATATCAGTGAATAAT	0,455884256	*	JAP02252.C	C	OUT_GENOME	YES	|(gi:256083453) semaphorin 5-related [Schistosoma mansoni] 100%|	{gi|76153636 SJCHGC03681 protein [Schistosoma japonicum] (1e-98/cov=84%/id=100%)}{gi|256083453 semaphorin 5-related [Schistosoma mansoni] semaphorin 5-related [Schistosoma mansoni] (2e-37/cov=82%/id=51%)}{gi|193592075 PREDICTED: similar to Brahma associat	GTTTTGATATCGTCTTCACCACCATCAGAACAAGTATGGTCCGACATATCAGTGAATAAT	-	-	0	-	-	Sjc_0312640	C	gi|76153636	C	S. japonicum Gene Predictions	Sjc_0312640	U			-	Sjp 0312640|expressed protein	-	|Sjp (gi:76153636) [8e-99/100%]||(gi:256083453) semaphorin 5-related [Schistosoma mansoni] [1e-37/97%]||(gi:193592075) PREDICTED: similar to Brahma associated protein 170kD, putative, partial [Acyrthosiphon pisum] [0.095/60%]||(gi:66808615) [0.095/85%]||(	gi|76153636 SJCHGC03681 protein [Schistosoma japonicum] (1e-98/cov=84%/id=100%)	-	-	-	0	No hits	-	Q2_P00839,Q2_P19307,Q2_P13318,Q2_P40635,Q2_P29154,Q2_P09412,Q2_P33160		[ Smp_scaff000216|60|149062|149122 PERFECT (60/0/0 qgap/0 tgap/-) ]	0,355611368	0,645936175	0,691398933	0,801240001	0,916286084	0,586200966	-0,413402825
527	47	Q2_P18466	C800679.1	SJCHGC05591 protein [Schistosoma japonicum] ||	GCGAGAAAAGGTATCTGATCAAGTATAATTTTATCATTGTTATTTAGTGCTTAGTCCGCC	0,41601735	*	C800679.1	U	IN_GENOME	YES	No hits	{gi|256078763 tetraspanin [Schistosoma mansoni] tetraspanin, putative [Schistosoma mansoni] (e-150/cov=58%/id=94%)}{gi|56754643 SJCHGC05591 protein [Schistosoma japonicum] hypothetical protein [Schistosoma japonicum] hypothetical protein [Schistosoma japo	GCGAGAAAAGGTATCTGATCAAGTATAATTTTATCATTGTTATTTAGTGCTTAGTCCGCC	-	-	0	Smp_043210	U	-	-	gi|256078763	U	S. mansoni Gene Predictions	Smp_043210	U			tetraspanin, putative	-	|(gi:256078763) tetraspanin [Schistosoma mansoni] [e-152/100%]||Sjp (gi:56754643) [e-134/100%]||(gi:241814052) CD151 antigen, putative [Ixodes scapularis] [2e-04/31%]||Hypothetical (gi:268577553) [3e-04/53%]||(gi:193613190) PREDICTED: similar to tetraspan	-	gi|256078763 tetraspanin [Schistosoma mansoni] tetraspanin, putative [Schistosoma mansoni] (e-150/cov=58%/id=94%)	87159824	NP_001034579.1	0,005	0,23	CD151 antigen [Homo sapiens]	|C GO:0016021|			[ Smp_scaff000103|60|2436677|2436737 PERFECT (60/0/0 qgap/0 tgap/-) ]	0,468376907	0,513995737	1,140961623	1,072443941	-0,104016769	-0,104952606	0,505366817
408	46	Q2_P38679	JAP11019.C	SJCHGC09081 protein [Schistosoma japonicum] ||hypothetical protein LOC492332 [Danio rerio] gb|AAH85633.1| Zgc:92092 [Danio rerio] ||PREDICTED: similar to Dynamin-like 120 kDa protein mitochondrial precursor (Large GTP binding protein) (LargeG) [Danio rer	GACACTCTTGACAAGCAAACAGAGAACGTTCAAGATAAAAACGTTGAACTAAAGGCTCCC	0,477907695		JAP11019.C	U	OUT_GENOME	YES	|(gi:256075907) optic atrophy 1-like protein opa1 [Schistosoma mansoni] 100%||Sjp (gi:76156670) 78%|	{gi|76156670 SJCHGC09081 protein [Schistosoma japonicum] (6e-82/cov=43%/id=100%)}{gi|256075907 optic atrophy 1-like protein opa1 [Schistosoma mansoni] optic atrophy 1-like protein, opa1 [Schistosoma mansoni] (2e-65/cov=43%/id=82%)}{gi|260815138 hypothetic	GACACTCTTGACAAGCAAACAGAGAACGTTCAAGATAAAAACGTTGAACTAAAGGCTCCC	-	-	0	-	-	-	-	gi|76156670	C	GenBank homolog	gi|76156670	C			-	-	-	-	gi|76156670 SJCHGC09081 protein [Schistosoma japonicum] (6e-82/cov=43%/id=100%)	18860837	NP_570847.1	8,00E-25	0,93	optic atrophy 1 isoform 5 [Homo sapiens]	|GO:0005525||GO:0003924||GO:0005739||GO:0016020||GO:0000166||GO:0005743||GO:0016021||GO:0006915|	Q2_P00562,Q2_P09054,Q2_P28782,Q2_P38679,Q2_P29388,Q2_P11107,Q2_P30895,Q2_P09641	*	[ Smp_scaff000058|60|891418|891478 PERFECT (60/0/0 qgap/0 tgap/-) ]	0,663870746	0,779250606	0,284780644	0,396366495	0,628669838	0,768969937	0,623119785
276	52	Q2_P13499	C910535.1	none	CAGGGTTTCTAAATGATGCTCCAGATCTAGTTGGATATGACTGGATGACTTAGCTAAGTT	0,375979973		C910535.1	C	IN_GENOME	YES	|(gi:256075321) DNA double-strand break repair rad50 ATPase [Schistosoma mansoni] 100%|	{gi|256075321 DNA double-strand break repair rad50 ATPase [Schistosoma mansoni] DNA double-strand break repair rad50 ATPase, putative [Schistosoma mansoni] (2e-32/cov=81%/id=74%)}{gi|145543081 hypothetical protein [Paramecium tetraurelia strain d4-2] unna	CAGGGTTTCTAAATGATGCTCCAGATCTAGTTGGATATGACTGGATGACTTAGCTAAGTT	-	-	0	Smp_135900	U	-	-	gi|256075321	U	S. mansoni Gene Predictions	Smp_135900	C			DNA double-strand break repair rad50 ATPase, putative	-	|(gi:256075321) DNA double-strand break repair rad50 ATPase [Schistosoma mansoni] [0.0/100%]||Sjp (gi:76153308) [e-100/20%]||Hypothetical (gi:260795120) [2e-10/54%]||(gi:297486812) PREDICTED: myosin-3-like [Bos taurus] [0.11/18%]||Hypothetical (gi:1492370	-	gi|256075321 DNA double-strand break repair rad50 ATPase [Schistosoma mansoni] DNA double-strand break repair rad50 ATPase, putative [Schistosoma mansoni] (2e-32/cov=81%/id=74%)	155722985	NP_055925.2	3,00E-04	0,13	SMC5 protein [Homo sapiens]	|F GO:0003779|	Q2_P33352,Q2_P13499,Q2_P22964,Q2_P37632,Q2_P38752,Q2_P31719,Q2_P17260,Q2_P40215	*	[ Smp_scaff000050|60|729863|729923 PERFECT (60/0/0 qgap/0 tgap/-) ]	0,593858886	0,603302593	0,644921546	0,649158756	0,70451817	0,582054283	0,312925286
205	18	Q2_P16253	C916693.1	none	GATCCGAATTGTAACAGTTTGGACGCGACATTAATCATAAAATAATGTTGTCTATTCCCT	0,531569571		C916693.1	C	IN_GENOME	YES	No hits	NHF	GATCCGAATTGTAACAGTTTGGACGCGACATTAATCATAAAATAATGTTGTCTATTCCCT	-	Smp_scaff000071_381438_381779	0	-	-	-	-	-	-	No match	C916693.1	C			-	-	-	-	No hits	-	-	-	0	No hits	-		*	[ Smp_scaff000071|60|381556|381616 PERFECT (60/0/0 qgap/0 tgap/+) ]	0,778300558	1,250786039	0,184434051	0,384491188	0,445289968	0,714990568	0,232499777
398	23	Q2_P31773	C907525.1	PREDICTED: similar to U5 snRNP-associated 102 kDa protein partial [Strongylocentrotus purpuratus] ||PREDICTED: similar to GA19898-PA [Apis mellifera] ||ENSANGP00000007291 [Anopheles gambiae str. PEST] ref|XP_315659.1| ENSANGP00000007291 [Anopheles gambia	CAGATGAACGACATGTCGCTCCATCTAAACGTCGAAAGGAGCAGGAAGAGGAAGAGGAGG	0,594021951	*	C907525.1	U	IN_GENOME	YES	No hits	{gi|256085585 pre-mRNA splicing factor [Schistosoma mansoni] pre-mRNA splicing factor, putative [Schistosoma mansoni] (8e-23/cov=90%/id=68%)}{gi|242015374 pre-mRNA splicing factor, putative [Pediculus humanus corporis] pre-mRNA splicing factor, putative [	CAGATGAACGACATGTCGCTCCATCTAAACGTCGAAAGGAGCAGGAAGAGGAAGAGGAGG	-	-	0	Smp_164470	U	Sjc_0083530	U	gi|256085585	U	S. mansoni Gene Predictions	Smp_164470	U		X	pre-mRNA splicing factor, putative	Sjp 0083530|Pre-mRNA-processing factor 6, putative	|(gi:256085585) pre-mRNA splicing factor [Schistosoma mansoni] [0.0/100%]||(gi:241738333) pre-mRNA splicing factor, putative [Ixodes scapularis] [e-137/101%]||(gi:156554377) PREDICTED: similar to pre-mrna splicing factor [Nasonia vitripennis] [e-136/100%]	|(gi:256085585) pre-mRNA splicing factor [Schistosoma mansoni] [e-152/91%]||(gi:241738333) pre-mRNA splicing factor, putative [Ixodes scapularis] [e-106/93%]||(gi:156554377) PREDICTED: similar to pre-mrna splicing factor [Nasonia vitripennis] [e-105/92%]|	gi|256085585 pre-mRNA splicing factor [Schistosoma mansoni] pre-mRNA splicing factor, putative [Schistosoma mansoni] (8e-23/cov=90%/id=68%)	40807485	NP_036601.2	1,00E-134	1,04	PRP6 pre-mRNA processing factor 6 homolog [Homo sapiens]	|F GO:0005488|	Q2_P31773		[ Smp_scaff000279|60|101773|101833 PERFECT (60/0/0 qgap/0 tgap/+) ]	0,946070759	0,644189665	0,289429257	-0,106270422	1,12965554	0,659549559	0,538005686
299	43	Q2_P31537	C907175.1	none	GACTTACCTGTTGGAATGTATCGAGCTGCACCTTATGTAGATTTGCCGGCAAAACTAGAG	0,458804324	*	C907175.1	U	IN_GENOME	YES	|(gi:256079357) 100%||(gi:256079355) 100%|	{gi|256079357 hypothetical protein [Schistosoma mansoni] expressed protein [Schistosoma mansoni] (3e-99/cov=99%/id=94%)}{gi|256079355 hypothetical protein [Schistosoma mansoni] expressed protein [Schistosoma mansoni] (3e-99/cov=99%/id=94%)}{gi|256092824 h	GACTTACCTGTTGGAATGTATCGAGCTGCACCTTATGTAGATTTGCCGGCAAAACTAGAG	-	-	0	Smp_046280.2	U	Sjc_0097300	U	gi|256079357	U	S. mansoni Gene Predictions	Smp_046280.x	U			hypothetical protein	Sjp 0097300|expressed protein	|Hypothetical (gi:256079357) [0.0/100%]||Hypothetical (gi:256079355) [0.0/100%]||Hypothetical (gi:256092824) [9e-27/10%]||Hypothetical (gi:301604108) [2e-04/19%]||(gi:297680651) PREDICTED: LOW QUALITY PROTEIN: actin-binding protein anillin-like [Pongo abe	|(gi:256079357) [1e-76/95%]||(gi:256079355) [1e-76/95%]||(gi:256092824) [2e-25/38%]||(gi:301604108) [5e-04/62%]||(gi:73976597) PREDICTED: similar to anillin, actin binding protein (scraps homolog, Drosophila) [Canis familiaris] [0.004/61%]|	gi|256079357 hypothetical protein [Schistosoma mansoni] expressed protein [Schistosoma mansoni] (3e-99/cov=99%/id=94%)	31657094	NP_061155.2	1,00E-04	0,15	anillin, actin binding protein [Homo sapiens]	|F GO:0003779|	Q2_P32750,Q2_P11744,Q2_P31537,Q2_P12923		[ Smp_scaff000118|60|3814|3874 PERFECT (60/0/0 qgap/0 tgap/-) ]	0,193588012	0,105741524	0,166441175	-0,104824858	1,231467093	1,074882605	0,854761961
391	79	Q2_P04600	C808500.1	none	ATGGGGATGATAAGCTACAGGAGTTCTCCGACATAATTAATTAGGGTGCTCCCCCATGGC	0,615861273	*	C808500.1	C	OUT_GENOME	NO	No hits	{gi|170744521 DEAD/DEAH box helicase domain-containing protein [Methylobacterium sp. 4-46] DEAD/DEAH box helicase domain protein [Methylobacterium sp. 4-46] (0.82/cov=52%/id=37%)}	ATGGGGATGATAAGCTACAGGAGTTCTCCGACATAATTAATTAGGGTGCTCCCCCATGGC	-	-	0	-	-	-	-	gi|170744521	C	GenBank homolog	gi|170744521	U			-	-	-	-	gi|170744521 DEAD/DEAH box helicase domain-containing protein [Methylobacterium sp. 4-46] DEAD/DEAH box helicase domain protein [Methylobacterium sp. 4-46] (0.82/cov=52%/id=37%)	224593278	NP_060365.7	2,00E-69	0,76	DEAD (Asp-Glu-Ala-Asp) box polypeptide 27 [Homo sapiens]	|GO:0000166||GO:0003676||GO:0003723||GO:0005524|			-	0,696777647	0,230838104	1,214536055	0,209563081	0,161154242	0,247424232	1,065236785
216	56	Q2_P20499	C803558.1	SJCHGC08552 protein [Schistosoma japonicum] ||ENSANGP00000012553 [Anopheles gambiae str. PEST] ref|XP_309534.1| ENSANGP00000012553 [Anopheles gambiae str. PEST] ||	GTTAATGCTATGTCTGTGGAAGCTGTTGCTAAATCTGTTGCCGGGTCTGTTTTCCCCAGC	0,385462535	*	C803558.1	U	OUT_GENOME	YES	|(gi:256068384) 100%||Sjp (gi:76154129) 100%|	{gi|76154129 SJCHGC08552 protein [Schistosoma japonicum] (6e-48/cov=40%/id=95%)}{gi|256052579 hypothetical protein [Schistosoma mansoni] expressed protein [Schistosoma mansoni] (7e-13/cov=33%/id=45%)}{gi|157133468 hypothetical protein AaeL_AAEL012749 [Aed	GTTAATGCTATGTCTGTGGAAGCTGTTGCTAAATCTGTTGCCGGGTCTGTTTTCCCCAGC	-	-	0	-	-	-	-	gi|76154129	U	GenBank homolog	gi|76154129	U			-	-	-	-	gi|76154129 SJCHGC08552 protein [Schistosoma japonicum] (6e-48/cov=40%/id=95%)	51479148	NP_065860.2	2,00E-09	0,83	Rho GTPase activating protein 20 [Homo sapiens]	|GO:0005622||GO:0007165|	Q2_P20499		[ Smp_scaff013272|60|698|758 PERFECT (60/0/0 qgap/0 tgap/+) ]	0,116148206	0,144443495	0,188139463	0,146307009	0,670818897	1,054401055	0,828606992
161	63	Q2_P09666	C903583.1	none	ATGAACCACGATATCGTCCGTTCACTTTGAAAGCATTAACATTAAGTAATGCAGGTAATT	0,359758673		C903583.1	C	IN_GENOME	YES	|(gi:256081389) DNA helicase recq1 [Schistosoma mansoni] 100%|	{gi|256081389 DNA helicase recq1 [Schistosoma mansoni] DNA helicase recq1, putative [Schistosoma mansoni] (1e-38/cov=81%/id=97%)}{gi|268570477 Hypothetical protein CBG24191 [Caenorhabditis briggsae] RecName: Full=Putative ATP-dependent DNA helicase Q1 Hyp	ATGAACCACGATATCGTCCGTTCACTTTGAAAGCATTAACATTAAGTAATGCAGGTAATT	-	-	0	Smp_056620	U	-	-	gi|256081389	U	S. mansoni Gene Predictions	Smp_056620	C		X	DNA helicase recq1, putative	-	|(gi:256081389) DNA helicase recq1 [Schistosoma mansoni] [0.0/100%]||(gi:224095634) PREDICTED: RecQ protein-like (DNA helicase Q1-like) [Taeniopygia guttata] [e-129/92%]||(gi:291228382) PREDICTED: RecQ protein-like (DNA helicase Q1-like)-like [Saccoglossu	-	gi|256081389 DNA helicase recq1 [Schistosoma mansoni] DNA helicase recq1, putative [Schistosoma mansoni] (1e-38/cov=81%/id=97%)	14591902	NP_116559.1	1,00E-129	0,96	RecQ protein-like [Homo sapiens]	|F GO:0008026|	Q2_P14754,Q2_P34673,Q2_P38188,Q2_P09666,Q2_P29415	*	[ Smp_scaff000153|60|699033|699093 PERFECT (60/0/0 qgap/0 tgap/+) ]	0,179677404	0,368959253	0,583078991	0,948803392	0,388114029	0,407908033	0,559656872
255	45	Q2_P05910	C810677.1	none	CGATCCAACATATTCTACACAAAACGTGTAGCACTATACTAGTTTACGATTTTGTACCTT	0,329750161	*	C810677.1	C	IN_GENOME	YES	No hits	{gi|256085904 tyrosine kinase [Schistosoma mansoni] tyrosine kinase [Schistosoma mansoni] (2e-94/cov=55%/id=89%)}	CGATCCAACATATTCTACACAAAACGTGTAGCACTATACTAGTTTACGATTTTGTACCTT	-	-	0	Smp_165470	C	-	-	gi|256085904	C	S. mansoni Gene Predictions	Smp_165470	U			Receptor Tyrosine Kinase, putative	-	|(gi:256085904) tyrosine kinase [Schistosoma mansoni] [0.0/100%]||(gi:160958) epidermal growth factor receptor [Schistosoma mansoni] [0.0/78%]||(gi:29603411) EGF receptor [Echinococcus multilocularis] [0.0/80%]||(gi:256088433) tyrosine kinase [Schistosoma	-	gi|256085904 tyrosine kinase [Schistosoma mansoni] tyrosine kinase [Schistosoma mansoni] (2e-94/cov=55%/id=89%)	4885215	NP_005226.1	9,00E-63	0,14	v-erb-a erythroblastic leukemia viral oncogene homolog 4 isoform JM-a/CVT-1 precursor [Homo sapiens]	|C GO:0016021|	Q2_P36017,Q2_P37301,Q2_P05910,Q2_P25644,Q2_P16953		[ Smp_scaff000301|60|269700|269760 PERFECT (60/0/0 qgap/0 tgap/-) ]	0,485995262	0,547294926	0,183753877	0,205770595	1,148610626	0,889131278	0,45615061
202	42	Q2_P38222	C920720.1	none	GTGTATGACTACCCATGGTCAATCAACTATACTCTTTGGTTGAAATACACTATCCTTAAT	0,433798793	*	C920720.1	U	IN_GENOME	YES	No hits	NHF	GTGTATGACTACCCATGGTCAATCAACTATACTCTTTGGTTGAAATACACTATCCTTAAT	-	-	0	Smp_126960	U	-	-	-	-	S. mansoni Gene Predictions	Smp_126960	U		X	hypothetical protein	-	|Hypothetical (gi:256072090) [6e-75/100%]||(gi:256079596) hormone-regulated proliferation-associated 20 kDa protein short form [Schistosoma mansoni] [2e-72/95%]||(gi:226480774) peptide chain release factor 1 [Schistosoma japonicum] [6e-46/94%]||Sjp (gi:76	-	No hits	7661786	NP_054884.1	0,035	0,47	hormone-regulated proliferation-associated 20 kDa protein [Homo sapiens]	-			[ Smp_scaff000014|60|1518637|1518697 PERFECT (60/0/0 qgap/0 tgap/+) ]	0,218433724	1,215053076	0,487902782	0,09035299	1,011133946	0,857505453	0,303908537
416	23	Q2_P23198	C807260.1	none	GTTCTGTCATTACCACCACCTTCAGCACAAGTATCCTCCTCATCATCGTCGTCATCATCG	0,458838579	*	C807260.1	U	IN_GENOME	YES	No hits	NHF	GTTCTGTCATTACCACCACCTTCAGCACAAGTATCCTCCTCATCATCGTCGTCATCATCG	-	-	0	Smp_181660	U	-	-	-	-	S. mansoni Gene Predictions	Smp_181660	U	X		Furin-like protein	-	|Hypothetical (gi:256090902) [2e-31/100%]||(gi:307173386) Furin-like protease 1, isoforms 1/1-X/2 [Camponotus floridanus] [6e-15/91%]||(gi:242002010) proprotein convertase subtilisin/kexin type 4, furin, putative [Ixodes scapularis] [1e-14/94%]||(gi:30719	-	No hits	20336180	NP_612192.1	3,00E-13	0,91	paired basic amino acid cleaving system 4 isoform b preproprotein [Homo sapiens]	|C GO:0016021|			[ Smp_scaff002188|60|99|159 PERFECT (60/0/0 qgap/0 tgap/-) ]	0,367564651	0,552586637	-0,045588568	0,408962549	1,040119796	1,004179145	0,502802343
480	39	Q2_P22084	C805770.1	similar to NM_079796 Ribonuclear protein at 97D in Drosophila melanogaster [Schistosoma japonicum] ||	CATCCTTAAGTGTAAAGTTTCGTATCATAAATTCATAAGCCCATGCAGCGTCCTTTTTTA	0,438250384	*	C805770.1	U	IN_GENOME	YES	No hits	{gi|256080846 heterogeneous nuclear ribonucleoprotein [Schistosoma mansoni] heterogeneous nuclear ribonucleoprotein, putative [Schistosoma mansoni] (2e-10/cov=31%/id=57%)}{gi|29841163 SJCHGC06206 protein [Schistosoma japonicum] Heterogeneous nuclear ribon	CATCCTTAAGTGTAAAGTTTCGTATCATAAATTCATAAGCCCATGCAGCGTCCTTTTTTA	-	-	0	Smp_053940.2	U	-	-	gi|256080846	U	S. mansoni Gene Predictions	Smp_053940.x	U			heterogeneous nuclear ribonucleoprotein, putative	-	|(gi:256080846) heterogeneous nuclear ribonucleoprotein [Schistosoma mansoni] [e-121/100%]||Sjp (gi:29841163) [e-113/63%]||(gi:226473316) Heterogeneous nuclear ribonucleoprotein A2 homolog 1 [Schistosoma japonicum] [e-113/63%]||(gi:257215987) Heterogeneou	-	gi|256080846 heterogeneous nuclear ribonucleoprotein [Schistosoma mansoni] heterogeneous nuclear ribonucleoprotein, putative [Schistosoma mansoni] (2e-10/cov=31%/id=57%)	14043072	NP_112533.1	2,00E-56	0,61	heterogeneous nuclear ribonucleoprotein A2/B1 isoform B1 [Homo sapiens]	|F GO:0000166|			[ Smp_scaff000142|60|713660|713720 PERFECT (60/0/0 qgap/0 tgap/-) ]	0,455985163	0,248477566	0,173516544	-0,096038534	0,770577663	0,665898177	1,157021274
330	76	Q2_P31971	C907962.1	none	TGAGACGAGATTTAAATGGACATGTCAACCTGTCAGTCTGTTCTTAGTGATTAAGCGAAT	0,406162364		C907962.1	U	IN_GENOME	YES	No hits	{gi|256075440 hypothetical protein [Schistosoma mansoni] hypothetical protein [Schistosoma mansoni] (3e-07/cov=18%/id=96%)}	TGAGACGAGATTTAAATGGACATGTCAACCTGTCAGTCTGTTCTTAGTGATTAAGCGAAT	-	-	0	Smp_136230	C	-	-	gi|256075440	C	S. mansoni Gene Predictions	Smp_136230	C		X	hypothetical protein	-	|Hypothetical (gi:256075440) [e-104/100%]||Hypothetical (gi:256069977) [2e-30/40%]||Hypothetical (gi:71398397) [0.001/46%]||(gi:164597824) acetyl-CoA carboxylase beta subunit [Oenothera elata subsp. hookeri] [0.021/38%]||Hypothetical (gi:171683187) [0.023	-	gi|256075440 hypothetical protein [Schistosoma mansoni] hypothetical protein [Schistosoma mansoni] (3e-07/cov=18%/id=96%)	239744892	XP_002344252.1	8,00E-04	0,46	PREDICTED: hypothetical protein XP_002344252 [Homo sapiens]	|F GO:0046872|	Q2_P31971	*	[ Smp_scaff000051|60|22406|22466 PERFECT (60/0/0 qgap/0 tgap/-) ]	0,240474895	0,154929321	0,094316082	-0,017398942	1,305531114	1,185926807	0,772303788
348	61	Q2_P30088	C904496.1	none	ACTAGCATGACTCAAACCAACAATCAATGACTTCATGGACTGCGCTTACATTTAGTTTGG	0,432617011		C904496.1	U	IN_GENOME	YES	No hits	{gi|76162629 SJCHGC05284 protein [Schistosoma japonicum] (0.81/cov=45%/id=47%)}	ACTAGCATGACTCAAACCAACAATCAATGACTTCATGGACTGCGCTTACATTTAGTTTGG	-	-	0	Smp_179690	C	-	-	gi|76162629	C	S. mansoni Gene Predictions	Smp_179690	C		X	hypothetical protein	-	|Hypothetical (gi:256090272) [0.0/100%]||Sjp (gi:56752899) [5e-43/21%]|	-	gi|76162629 SJCHGC05284 protein [Schistosoma japonicum] (0.81/cov=45%/id=47%)	-	-	-	0	No hits	|C GO:0016020|	Q2_P39548,Q2_P02027,Q2_P10312,Q2_P30088,Q2_P21000	*	[ Smp_scaff001939|60|36540|36600 PERFECT (60/0/0 qgap/0 tgap/+) ]	0,934927851	0,390743206	0,841984223	0,230313668	0,633500869	0,385283253	0,718041078
532	17	Q2_P38438	JAP03478.C	SJCHGC07483 protein [Schistosoma japonicum] ||LOC402860 protein [Danio rerio] ||Hypothetical protein LOC504083 [Danio rerio] ref|NP_001025245.1| hypothetical protein LOC504083 [Danio rerio] ||Kcnk6-prov protein [Xenopus laevis] ||2P domain K+ channel TWIK	GCCACCATATCACCAAAACCAACTGCACTAAGTGATATGATACAAAAATAAATTGCATCA	0,435351202		JAP03478.C	U	OUT_GENOME	YES	|(gi:256080871) twik family of potassium channels-related [Schistosoma mansoni] 100%|	{gi|256080871 twik family of potassium channels-related [Schistosoma mansoni] twik family of potassium channels-related [Schistosoma mansoni] (2e-70/cov=53%/id=75%)}{gi|56756585 SJCHGC07483 protein [Schistosoma japonicum] (2e-49/cov=31%/id=100%)}{gi|14823	GCCACCATATCACCAAAACCAACTGCACTAAGTGATATGATACAAAAATAAATTGCATCA	-	-	0	-	-	Sjc_0080470	C	gi|256080871	C	S. japonicum Gene Predictions	Sjc_0080470	C			-	Sjp 0080470|ko:K04917 potassium channel, subfamily K, member 6, putative	-	|(gi:256080871) twik family of potassium channels-related [Schistosoma mansoni] [e-112/94%]||Sjp (gi:56756585) [4e-49/23%]||(gi:148232417) [2e-10/20%]||(gi:119910337) PREDICTED: potassium channel, subfamily K, member 6-like [Bos taurus] [3e-10/20%]||(gi:2	gi|256080871 twik family of potassium channels-related [Schistosoma mansoni] twik family of potassium channels-related [Schistosoma mansoni] (2e-70/cov=53%/id=75%)	4758624	NP_004814.1	3,00E-13	0,2	potassium channel, subfamily K, member 6 [Homo sapiens]	-	Q2_P16600,Q2_P38438,Q2_P36907,Q2_P16610	*	[ Smp_scaff000143|60|203208|203268 PERFECT (60/0/0 qgap/0 tgap/-) ]	0,976081441	0,679872265	0,607865457	0,641510732	0,420121238	-0,006194151	0,74907258
373	21	Q2_P15833	C915875.1	none	CGGCAGTTGCAGTGTTAATGGAGGACGTTCTAATTTACGAAGTCGGCGGAAATCAGATTC	0,399103532		C915875.1	C	IN_GENOME	YES	|(gi:256072897) 100%||(gi:256072895) 100%|	{gi|256072895 hypothetical protein [Schistosoma mansoni] expressed protein [Schistosoma mansoni] (4e-82/cov=69%/id=100%)}{gi|256072897 hypothetical protein [Schistosoma mansoni] expressed protein [Schistosoma mansoni] (8e-65/cov=56%/id=99%)}{gi|256072893	CGGCAGTTGCAGTGTTAATGGAGGACGTTCTAATTTACGAAGTCGGCGGAAATCAGATTC	-	-	0	Smp_129140.1	U	-	-	gi|256072895	U	S. mansoni Gene Predictions	Smp_129140.x	C			hypothetical protein	-	|Hypothetical (gi:256072897) [0.0/100%]||Hypothetical (gi:256072895) [0.0/66%]||(gi:72054094) PREDICTED: similar to methyltransferase 10 domain containing [Strongylocentrotus purpuratus] [7e-56/65%]||(gi:220678308) methyltransferase 10 domain containing [	-	gi|256072895 hypothetical protein [Schistosoma mansoni] expressed protein [Schistosoma mansoni] (4e-82/cov=69%/id=100%)	122114654	NP_076991.3	6,00E-52	0,66	methyltransferase 10 domain containing [Homo sapiens]	|F GO:0008168|	Q2_P15833,Q2_P13586,Q2_P33442,Q2_P35753,Q2_P38101,Q2_P24575,Q2_P39632,Q2_P17651,Q2_P36432	*	[ Smp_scaff000021|60|1714642|1714702 PERFECT (60/0/0 qgap/0 tgap/+) ]	0,890366943	0,689269159	0,687936435	0,456527849	0,345559427	0,083557775	0,797497038
514	27	Q2_P02832	C805620.1	SJCHGC02494 protein [Schistosoma japonicum] ||ENSANGP00000011219 [Anopheles gambiae str. PEST] ref|XP_320179.2| ENSANGP00000011219 [Anopheles gambiae str. PEST] ||Hypothetical protein Y56A3A.13 [Caenorhabditis elegans] ref|NP_499556.1| NitFhit family memb	GAGATTGTTGTTGTAGTTGTAGTTGTTTTCCTCTTTTACGAACATTTTGTTTGTTGCTGG	0,362660799	*	C805620.1	C	IN_GENOME	YES	No hits	{gi|226468578 Nitrilase and fragile histidine triad fusion protein [Schistosoma japonicum] (0.0/cov=70%/id=75%)}{gi|256069798 nitrilase-related [Schistosoma mansoni] nitrilase-related [Schistosoma mansoni] (e-172/cov=50%/id=98%)}{gi|226484728 Nitrilase an	GAGATTGTTGTTGTAGTTGTAGTTGTTTTCCTCTTTTACGAACATTTTGTTTGTTGCTGG	-	-	0	-	-	-	-	gi|226468578	C	GenBank homolog	gi|226468578	U			-	-	-	-	gi|226468578 Nitrilase and fragile histidine triad fusion protein [Schistosoma japonicum] (0.0/cov=70%/id=75%)	5031947	NP_005591.1	3,00E-50	0,69	nitrilase 1 [Homo sapiens]	|GO:0005515||GO:0005575||GO:0006139||GO:0016810||GO:0047710|			[ Smp_scaff001516|60|1373|1433 PERFECT (60/0/0 qgap/0 tgap/-) ]	0,304841729	0,286134042	0,232920217	-0,161330922	1,191436345	1,074878815	0,879075637
44	78	Q2_P28736	C902622.1	PREDICTED: symplekin [Mus musculus] ||Sympk protein [Mus musculus] sp|Q80X82|SYMPK_MOUSE Symplekin ||PREDICTED: similar to Sympk protein [Rattus norvegicus] ||unnamed protein product [Mus musculus] ||symplekin [Homo sapiens] gb|AAH06536.1| Symplekin [Homo	ACACGTGATGAAATACCTCACTTTGATACACCATTTATGGCTGCTGCAATGTTTGCTCAA	0,368413687	*	C902622.1	U	IN_GENOME	YES	|(gi:256085296) symplekin [Schistosoma mansoni] 100%||(gi:256071759) 100%|	{gi|256085296 symplekin [Schistosoma mansoni] symplekin, putative [Schistosoma mansoni] (8e-95/cov=99%/id=85%)}{gi|260831124 hypothetical protein BRAFLDRAFT_202268 [Branchiostoma floridae] hypothetical protein BRAFLDRAFT_202268 [Branchiostoma floridae] (8	ACACGTGATGAAATACCTCACTTTGATACACCATTTATGGCTGCTGCAATGTTTGCTCAA	-	-	0	Smp_163560	U	Sjc_0001510	U	gi|256085296	U	S. mansoni Gene Predictions	Smp_163560	U			symplekin, putative	Sjp 0001510|ko:K06100 symplekin, putative	|(gi:256085296) symplekin [Schistosoma mansoni] [0.0/100%]||Hypothetical (gi:47219223) [4e-77/29%]||Hypothetical (gi:256071759) [4e-66/9%]||(gi:193580016) PREDICTED: similar to symplekin [Acyrthosiphon pisum] [1e-58/25%]||Hypothetical (gi:292614267) [4e-5	|(gi:256085296) symplekin [Schistosoma mansoni] [0.0/100%]||(gi:126329573) PREDICTED: similar to Symplekin [Monodelphis domestica] [2e-92/25%]||(gi:297462020) [4e-92/25%]||(gi:71153569) RecName: Full=Symplekin Sympk protein [Mus musculus] [1e-91/28%]||(gi	gi|256085296 symplekin [Schistosoma mansoni] symplekin, putative [Schistosoma mansoni] (8e-95/cov=99%/id=85%)	124028529	NP_004810.2	4,00E-56	0,11	symplekin [Homo sapiens]	|P GO:0007049|	Q2_P33047,Q2_P13196,Q2_P22492,Q2_P03242,Q2_P03138,Q2_P03578,Q2_P21409,Q2_P08590,Q2_P28619,Q2_P08912,Q2_P30893,Q2_P11106,Q2_P28736,Q2_P28298		[ Smp_scaff000011|60|671429|671489 PERFECT (60/0/0 qgap/0 tgap/+) ][ Smp_scaff000263|60|587577|587637 PERFECT (60/0/0 qgap/0 tgap/-) ]	1,042291072	1,085139298	-0,212255753	0,296681096	1,050310194	0,546688926	0,102990723
86	4	Q2_P30054	C904442.1	SJCHGC04766 protein [Schistosoma japonicum] ||	TGTTAAACTTCGACTGAAACTGCTAAAGACAATCATTGCAACTACTATCATCAGTATCGG	0,448421251	*	C904442.1	U	IN_GENOME	YES	No hits	{gi|256084469 glycosyltransferase [Schistosoma mansoni] glycosyltransferase, putative [Schistosoma mansoni] (7e-26/cov=83%/id=80%)}{gi|226468364 alpha-1,6-mannosyltransferase [Schistosoma japonicum] (4e-20/cov=83%/id=63%)}{gi|76154269 SJCHGC04766 protein	TGTTAAACTTCGACTGAAACTGCTAAAGACAATCATTGCAACTACTATCATCAGTATCGG	-	-	0	Smp_161590	U	-	-	gi|256084469	U	S. mansoni Gene Predictions	Smp_161590	U		X	glycosyltransferase, putative	-	|(gi:256084469) glycosyltransferase [Schistosoma mansoni] [0.0/100%]||(gi:226468364) alpha-1,6-mannosyltransferase [Schistosoma japonicum] [e-140/76%]||Sjp (gi:76154269) [e-118/72%]||(gi:194902772) GG17092 [Drosophila erecta] [3e-83/96%]||(gi:198428297) P	-	gi|256084469 glycosyltransferase [Schistosoma mansoni] glycosyltransferase, putative [Schistosoma mansoni] (7e-26/cov=83%/id=80%)	13129114	NP_077010.1	6,00E-66	0,87	alpha-1,6-mannosyltransferase ALG12 [Homo sapiens]	|F GO:0016757|	Q2_P30054,Q2_P40774,Q2_P39749		[ Smp_scaff000250|60|59381|59441 PERFECT (60/0/0 qgap/0 tgap/+) ]	0,388466959	0,059562011	0,125095915	0,232346593	1,034248312	0,908341847	1,090253387
174	35	Q2_P39468	JAP03337.C	SJCHGC03506 protein [Schistosoma japonicum] ||PREDICTED: similar to two pore segment channel 2 [Canis familiaris] ||PREDICTED: similar to voltage-gated Ca channel [Gallus gallus] ||unnamed protein product [Tetraodon nigroviridis] ||PREDICTED: similar to d	CTTACGACGTACATTAGTCGATGTATTACCTGTATTTGGTTTGTTTGGTGCATGTTTAAT	0,460141621	*	JAP03337.C	U	IN_GENOME	YES	|Sjp (gi:56757211) 94%|	{gi|56757211 SJCHGC03506 protein [Schistosoma japonicum] (e-122/cov=97%/id=92%)}{gi|256052537 hypothetical protein [Schistosoma mansoni] hypothetical protein [Schistosoma mansoni] (2e-72/cov=78%/id=69%)}{gi|238632122 TPA: TPA_inf: two pore channel 3 [Equu	CTTACGACGTACATTAGTCGATGTATTACCTGTATTTGGTTTGTTTGGTGCATGTTTAAT	-	-	0	Smp_079600	U	Sjc_0310660	U	gi|56757211	U	S. mansoni Gene Predictions	Smp_079600	U		X	hypothetical protein	Sjp 0310660|Conserved hypothetical protein	|Hypothetical (gi:256052537) [0.0/100%]||Sjp (gi:56757211) [7e-67/46%]||(gi:239504890) two pore channel 3 [Bos taurus] [5e-07/45%]||(gi:301783359) PREDICTED: two pore calcium channel protein 1-like [Ailuropoda melanoleuca] [1e-06/82%]||(gi:222353682) two-	|Sjp (gi:56757211) [e-122/100%]||(gi:256052537) [2e-72/80%]||(gi:238632122) TPA: TPA_inf: two pore channel 3 [Equus caballus] [1e-14/91%]||(gi:269993233) two-pore channel 3 [Strongylocentrotus purpuratus] [3e-14/93%]||(gi:222353682) two-pore calcium chann	gi|56757211 SJCHGC03506 protein [Schistosoma japonicum] (e-122/cov=97%/id=92%)	4506335	NP_002845.1	0,32	0,09	parvalbumin [Homo sapiens]	|F GO:0005524|	Q2_P39468		[ Smp_scaff000294|60|76867|76927 PERFECT (60/0/0 qgap/0 tgap/+) ]	0,571105637	0,692307455	0,074007602	0,146385647	1,162942381	1,039389159	0,354699292
109	33	Q2_P35301	C914594.1	none	GGGTTGTACGATATTTGCGAAGCAAATGGGAATTGTCATACAAAATCATCAGTAAATACT	0,286536196	*	C914594.1	U	IN_GENOME	YES	No hits	NHF	GGGTTGTACGATATTTGCGAAGCAAATGGGAATTGTCATACAAAATCATCAGTAAATACT	-	Smp_scaff000510_132199_132555	0	-	-	-	-	-	-	No match	C914594.1	U			-	-	-	-	No hits	-	-	-	0	No hits	-			[ Smp_scaff000510|60|132235|132295 PERFECT (60/0/0 qgap/0 tgap/-) ]	0,344091696	0,322101162	0,176493126	0,316386995	0,858014256	1,105780566	0,589797829
42	34	Q2_P37273	C918000.1	none	GTGGCCGCCGATTGCAACGTCTTACACGAAAACGTAAATAGGTAATATTGCCTGATTATC	0,360513158		C918000.1	U	IN_GENOME	YES	No hits	NHF	GTGGCCGCCGATTGCAACGTCTTACACGAAAACGTAAATAGGTAATATTGCCTGATTATC	-	-	0	Smp_093780	C	-	-	-	-	S. mansoni Gene Predictions	Smp_093780	C		X	peroxiredoxins, prx-1, prx-2, prx-3, putative	-	|(gi:256088400) peroxiredoxins prx-1 prx-2 prx-3 [Schistosoma mansoni] [3e-44/100%]||(gi:285803079) peroxiredoxin [Pinctada fucata] [3e-10/75%]||(gi:55584623) peroxiredoxins [Phanerochaete chrysosporium] [8e-10/75%]||(gi:299738333) Cys 2 peroxiredoxin [Co	-	No hits	5453549	NP_006397.1	2,00E-08	0,75	peroxiredoxin 4 [Homo sapiens]	|F GO:0051920|	Q2_P37273,Q2_P16922	*	[ Smp_scaff000544|60|84308|84368 PERFECT (60/0/0 qgap/0 tgap/+) ]	0,814877269	0,785601918	0,323608113	0,486076595	0,533225583	0,840326738	0,442871584
469	37	Q2_P37353	C918136.1	none	CTTCCTGTCCTCCCTTATATTTTTACTCTATGAGAATAATGTTGACCAGATTTTTCTCAC	0,405259477	*	C918136.1	U	IN_GENOME	YES	No hits	NHF	CTTCCTGTCCTCCCTTATATTTTTACTCTATGAGAATAATGTTGACCAGATTTTTCTCAC	-	-	0	Smp_127440	U	-	-	-	-	S. mansoni Gene Predictions	Smp_127440	U			hypothetical protein	-	|Hypothetical (gi:256072272) [0.0/100%]||(gi:226490288) Serine-rich adhesin for platelets precursor (Staphylococcus aureus surface protein A) [Schistosoma japonicum] [e-138/17%]||Sjp (gi:76152597) [1e-97/16%]||(gi:291244637) PREDICTED: restin-like [Saccog	-	No hits	171184451	NP_055625.4	3,00E-07	0,02	centrosome-associated protein 350 [Homo sapiens]	|F GO:0005524|			[ Smp_scaff000016|60|883990|884050 PERFECT (60/0/0 qgap/0 tgap/+) ]	0,038126001	-0,01138943	0,401162062	0,365112435	1,144068733	1,051856107	0,825501369
226	5	Q2_P38960	JAP08978.S	none	GTACTACCGGATAACTGCACCTATGAAGACCTACTTAAATGTACACTAGAAGAGCTCCGT	0,456237136	*	JAP08978.S	U	OUT_GENOME	YES	|(gi:256052693) 100%|	{gi|256052693 hypothetical protein [Schistosoma mansoni] expressed protein [Schistosoma mansoni] (2e-45/cov=79%/id=66%)}	GTACTACCGGATAACTGCACCTATGAAGACCTACTTAAATGTACACTAGAAGAGCTCCGT	-	-	0	-	-	Sjc_0072910	U	gi|256052693	U	S. japonicum Gene Predictions	Sjc_0072910	U			-	Sjp 0072910|expressed protein	-	|(gi:256052693) [e-100/104%]|	gi|256052693 hypothetical protein [Schistosoma mansoni] expressed protein [Schistosoma mansoni] (2e-45/cov=79%/id=66%)	-	-	-	0	No hits	-	Q2_P06398,Q2_P38960,Q2_P40524,Q2_P25958		[ Smp_scaff000387|60|11867|11927 PERFECT (60/0/0 qgap/0 tgap/-) ]	0,32540511	0,503819501	0,163581235	0,352469025	0,901069474	1,141220871	0,495743846
323	29	Q2_P24204	C808602.1	none	CATCTGTAAATGATTAAACGGGAAGGAACCAAAGAATGACATCTACAGGACTTTTGATAG	0,344443815		C808602.1	U	IN_GENOME	YES	No hits	NHF	CATCTGTAAATGATTAAACGGGAAGGAACCAAAGAATGACATCTACAGGACTTTTGATAG	-	-	0	Smp_124380	C	-	-	-	-	S. mansoni Gene Predictions	Smp_124380	C		X	leucine-rich repeat-containing protein, putative	-	|Hypothetical (gi:256071094) [0.0/100%]||(gi:198429265) PREDICTED: similar to predicted protein [Ciona intestinalis] [3e-18/37%]||Sjp (gi:76156891) [5e-18/28%]||(gi:291392978) PREDICTED: Leucine-rich repeat-containing protein 63-like [Oryctolagus cuniculu	-	No hits	169205933	XP_001716703.1	1,00E-12	0,29	PREDICTED: leucine rich repeat containing 63 [Homo sapiens]	|F GO:0005515|	Q2_P40251,Q2_P24204,Q2_P04674,Q2_P38778	*	[ Smp_scaff000006|60|147374|147434 PERFECT (60/0/0 qgap/0 tgap/+) ]	0,395417711	0,211019262	0,630589491	0,53404578	0,17216505	0,24116431	1,208023639
33	38	Q2_P39381	JAP02598.C	SJCHGC08524 protein [Schistosoma japonicum] ||	CCAGCTTGACCTAATATTGTATAAGAATCAGCAGGTAATAAACGTCTTGAACGTAATGAA	0,595883412		JAP02598.C	C	OUT_GENOME	YES	|(gi:256071892) 100%|	{gi|76152962 SJCHGC08524 protein [Schistosoma japonicum] (1e-62/cov=55%/id=87%)}{gi|256071892 hypothetical protein [Schistosoma mansoni] hypothetical protein [Schistosoma mansoni] (1e-46/cov=65%/id=64%)}	CCAGCTTGACCTAATATTGTATAAGAATCAGCAGGTAATAAACGTCTTGAACGTAATGAA	-	-	0	-	-	Sjc_0070840	U	gi|76152962	U	S. japonicum Gene Predictions	Sjc_0070840	C			-	Sjp 0070840|expressed protein	-	|(gi:256071892) [0.0/97%]||Sjp (gi:56757295) [1e-77/25%]||Sjp (gi:76152962) [2e-55/22%]||(gi:110761859) PREDICTED: similar to CG4049-PA [Apis mellifera] [0.35/49%]||(gi:1136289) histidine kinase A [Dictyostelium discoideum] [0.35/34%]|	gi|76152962 SJCHGC08524 protein [Schistosoma japonicum] (1e-62/cov=55%/id=87%)	-	-	-	0	No hits	-	Q2_P39886,Q2_P39381	*	[ Smp_scaff000012|60|902682|902742 PERFECT (60/0/0 qgap/0 tgap/+) ]	0,576402098	0,196523184	0,99210145	0,891738011	0,984245287	0,581406188	0,288381976
122	72	Q2_P10974	C905584.1	none	GTGGAGCATTGGATTACAAATCGGTAGTTGAATGATATTGTGTTTGATGTGAGAAATGAA	0,447928155		C905584.1	C	IN_GENOME	YES	No hits	NHF	GTGGAGCATTGGATTACAAATCGGTAGTTGAATGATATTGTGTTTGATGTGAGAAATGAA	-	-	0	Smp_165770	U	-	-	-	-	S. mansoni Gene Predictions	Smp_165770	C		X	nucleotide-binding protein 1 (nbp 1)/nbp35, putative	-	|(gi:256086014) nucleotide-binding protein 1 (nbp 1)/nbp35 [Schistosoma mansoni] [0.0/100%]||(gi:221130948) PREDICTED: similar to LOC494723 protein [Hydra magnipapillata] [6e-86/91%]||(gi:257096598) RecName: Full=Cytosolic Fe-S cluster assembly factor nub	-	No hits	118572611	NP_002475.2	4,00E-78	0,88	nucleotide binding protein 1 [Homo sapiens]	|F GO:0005524|	Q2_P02987,Q2_P22205,Q2_P12301,Q2_P27324,Q2_P10974,Q2_P30764,Q2_P32106	*	[ Smp_scaff000308|60|35524|35584 PERFECT (60/0/0 qgap/0 tgap/+) ]	0,604972009	1,152274823	-0,130316259	0,451505215	0,647373797	1,369660572	0,093308366
42	73	Q2_P24983	C809607.1	CG1518-PA [Drosophila melanogaster] ref|NP_608425.1| CG1518-PA [Drosophila melanogaster] ||ENSANGP00000020753 [Anopheles gambiae str. PEST] ref|XP_310665.2| ENSANGP00000020753 [Anopheles gambiae str. PEST] ||putative transmembrane protein precursor sp|P46	GCTTGTACGAATATTCCGGGTAAAACCATATGCAAATCGAGGAGTTAACTAATTTTTGTA	0,328829146	*	C809607.1	U	IN_GENOME	YES	No hits	{gi|291239388 PREDICTED: Dolichyl-diphosphooligosaccharide--protein glycosyltransferase subunit STT3A, putative-like [Saccoglossus kowalevskii] (e-120/cov=34%/id=76%)}{gi|156398861 predicted protein [Nematostella vectensis] predicted protein [Nematostella	GCTTGTACGAATATTCCGGGTAAAACCATATGCAAATCGAGGAGTTAACTAATTTTTGTA	-	-	0	Smp_075860.1	U	Sjc_0208290	U	gi|291239388	U	S. mansoni Gene Predictions	Smp_075860.x	U			60S ribosomal protein L35, putative	Sjp 0208290|ko:K07151 STT3, subunit of the oligosaccharyltransferase complex, homolog A, putative	|(gi:256085103) 60S ribosomal protein L35 [Schistosoma mansoni] [0.0/100%]||(gi:226486856) STT3, subunit of the oligosaccharyltransferase complex, homolog B [Schistosoma japonicum] [0.0/100%]||(gi:226469298) STT3, subunit of the oligosaccharyltransferase	|(gi:226469298) STT3, subunit of the oligosaccharyltransferase complex, homolog B [Schistosoma japonicum] [0.0/100%]||(gi:226486856) STT3, subunit of the oligosaccharyltransferase complex, homolog B [Schistosoma japonicum] [0.0/99%]||(gi:226486858) STT3,	gi|291239388 PREDICTED: Dolichyl-diphosphooligosaccharide--protein glycosyltransferase subunit STT3A, putative-like [Saccoglossus kowalevskii] (e-120/cov=34%/id=76%)	22749415	NP_689926.1	0	0,99	integral membrane protein 1 [Homo sapiens]	|C GO:0016021|	Q2_P01927,Q2_P24983,Q2_P27165,Q2_P35521		[ Smp_scaff000260|60|473535|473595 PERFECT (60/0/0 qgap/0 tgap/+) ]	1,076317048	1,272417571	-0,020772608	0,479626829	1,0298761	0,497378152	0,301622491
513	34	Q2_P00201	C800626.1	SJCHGC04525 protein [Schistosoma japonicum] ||PREDICTED: similar to deoxyribonuclease I partial [Strongylocentrotus purpuratus] ||Deoxyribonuclease I-like 3 like [Danio rerio] ref|NP_001002403.1| deoxyribonuclease I-like 3 like [Danio rerio] ||hypothet	TTGGGCTATTCCTGATAAACATGATACAACTTTAGGTAAAGGTGATTGTGCATATGACAG	0,493039233	*	C800626.1	C	IN_GENOME	YES	|(gi:256073221) deoxyribonuclease 1 related [Schistosoma mansoni] 100%||Sjp (gi:56756601) 89%||(gi:224069930) PREDICTED: deoxyribonuclease I-like 2 [Taeniopygia guttata] 73%||(gi:125381322) deoxyribonuclease I-like 2 [Gallus gallus] 73%||(gi:118116449) PR	{gi|56756601 SJCHGC04525 protein [Schistosoma japonicum] (4e-47/cov=43%/id=86%)}{gi|256073221 deoxyribonuclease 1 related [Schistosoma mansoni] deoxyribonuclease 1 related [Schistosoma mansoni] (3e-25/cov=22%/id=98%)}{gi|290992793 predicted protein [Naegl	TTGGGCTATTCCTGATAAACATGATACAACTTTAGGTAAAGGTGATTGTGCATATGACAG	-	-	0	Smp_130090	C	-	-	gi|56756601	C	S. mansoni Gene Predictions	Smp_130090	U		X	deoxyribonuclease 1 related	-	|(gi:256073221) deoxyribonuclease 1 related [Schistosoma mansoni] [5e-63/100%]||Sjp (gi:56756601) [1e-50/100%]||(gi:223647596) Deoxyribonuclease gamma precursor [Salmo salar] [3e-20/99%]||(gi:125381322) deoxyribonuclease I-like 2 [Gallus gallus] [9e-19/93	-	gi|56756601 SJCHGC04525 protein [Schistosoma japonicum] (4e-47/cov=43%/id=86%)	4826698	NP_004935.1	8,00E-19	0,93	deoxyribonuclease I-like 3 precursor [Homo sapiens]	|F GO:0003779|	Q2_P19615,Q2_P00201		[ Smp_scaff000025|60|575441|575501 PERFECT (60/0/0 qgap/0 tgap/-) ]	0,645686356	0,737307511	0,713717834	0,891249209	0,002669619	-0,083803792	0,870748258
438	66	Q2_P15219	C914128.1	none	CACAGCAAAACACATTCATATTATGTGCTTTCCGTGTATATATCCAACCATTTGATTTGC	0,39095338	*	C914128.1	C	IN_GENOME	YES	|(gi:256073146) 100%|	{gi|256073146 hypothetical protein [Schistosoma mansoni] expressed protein [Schistosoma mansoni] (5e-53/cov=99%/id=99%)}	CACAGCAAAACACATTCATATTATGTGCTTTCCGTGTATATATCCAACCATTTGATTTGC	-	-	0	Smp_129850	C	-	-	gi|256073146	C	S. mansoni Gene Predictions	Smp_129850	U			hypothetical protein	-	|Hypothetical (gi:256073146) [0.0/100%]|	-	gi|256073146 hypothetical protein [Schistosoma mansoni] expressed protein [Schistosoma mansoni] (5e-53/cov=99%/id=99%)	-	-	-	0	No hits	-	Q2_P15219,Q2_P35139		[ Smp_scaff000024|60|885909|885969 PERFECT (60/0/0 qgap/0 tgap/-) ]	0,592037398	0,576872831	0,145629393	0,274386903	1,006069732	1,075711215	0,453998322
188	83	Q2_P01757	C803795.1	SJCHGC06040 protein [Schistosoma japonicum] ||unknown [Schistosoma japonicum] ||	GGAGTAATTTGTGATGTTGGGAGCTTTGATTACCTTTTGCCTGTCCCAAAAAAGGATAAA	0,452269381	*	C803795.1	C	IN_GENOME	YES	|(gi:56754684) 85%||Sjp (gi:76156146) 85%||(gi:256069090) 100%|	{gi|76156146 SJCHGC06040 protein [Schistosoma japonicum] (2e-23/cov=39%/id=79%)}{gi|56754684 unknown [Schistosoma japonicum] (2e-23/cov=39%/id=79%)}{gi|256069090 hypothetical protein [Schistosoma mansoni] hypothetical protein [Schistosoma mansoni] (2e-12/	GGAGTAATTTGTGATGTTGGGAGCTTTGATTACCTTTTGCCTGTCCCAAAAAAGGATAAA	-	-	0	Smp_010620.2	C	-	-	gi|76156146	C	S. mansoni Gene Predictions	Smp_010620.x	U			hypothetical protein	-	|Hypothetical (gi:256072393) [e-112/100%]||Sjp (gi:76156146) [4e-98/99%]||(gi:226481407) Ester hydrolase C11orf54 homolog [Schistosoma japonicum] [1e-97/99%]||(gi:134025455) LOC549100 protein [Xenopus (Silurana) tropicalis] [2e-32/103%]||(gi:62858599) est	-	gi|76156146 SJCHGC06040 protein [Schistosoma japonicum] (2e-23/cov=39%/id=79%)	21361495	NP_054758.2	1,00E-14	0,45	hypothetical protein LOC28970 [Homo sapiens]	|F GO:0008270|			[ Smp_scaff000017|60|1554415|1554475 PERFECT (60/0/0 qgap/0 tgap/-) ]	0,447860755	0,306766225	0,20473399	0,049190744	1,112817585	1,071219098	0,758672535
189	81	Q2_P32720	C909498.1	none	GCACTCTTCGAATTCAATTTATTTGTTACGGTACCTGGATGACTTGAATTAATTGATGCT	0,480080967		C909498.1	U	IN_GENOME	YES	|(gi:256078534) amyloid beta A4 protein related [Schistosoma mansoni] 100%|	{gi|256078534 amyloid beta A4 protein related [Schistosoma mansoni] amyloid beta A4 protein related [Schistosoma mansoni] (3e-47/cov=98%/id=92%)}{gi|255726512 predicted protein [Candida tropicalis MYA-3404] predicted protein [Candida tropicalis MYA-3404]	GCACTCTTCGAATTCAATTTATTTGTTACGGTACCTGGATGACTTGAATTAATTGATGCT	-	-	0	Smp_144990	C	-	-	gi|256078534	C	S. mansoni Gene Predictions	Smp_144990	C			amyloid beta A4 protein related	-	|(gi:256078534) amyloid beta A4 protein related [Schistosoma mansoni] [0.0/100%]||Hypothetical (gi:242024334) [e-140/45%]||Hypothetical (gi:170048649) [e-139/45%]||Hypothetical (gi:157132826) [e-138/42%]||(gi:307169188) Protein lin-10 [Camponotus floridan	-	gi|256078534 amyloid beta A4 protein related [Schistosoma mansoni] amyloid beta A4 protein related [Schistosoma mansoni] (3e-47/cov=98%/id=92%)	194353992	NP_001123886.1	1,00E-122	0,43	amyloid beta A4 precursor protein-binding, family A, member 2 isoform b [Homo sapiens]	|F GO:0005515|	Q2_P12897,Q2_P32720,Q2_P39408,Q2_P16625,Q2_P28809	*	[ Smp_scaff000102|60|887846|887906 PERFECT (60/0/0 qgap/0 tgap/-) ]	1,10032534	0,865991949	0,10450606	0,130271963	1,360861238	0,553050558	0,613791234
63	31	Q2_P21065	C804333.1	SJCHGC09325 protein [Schistosoma japonicum] ||	CAGTGTCAGCGTCCAGAACACCAAATGCATCAGTCGAACCATCATTCAAACCACGTTATG	0,396393971	*	C804333.1	U	IN_GENOME	YES	|(gi:256076201) 100%||Sjp (gi:56753671) 94%|	{gi|256076201 hypothetical protein [Schistosoma mansoni] ablim, putative [Schistosoma mansoni] (1e-67/cov=100%/id=66%)}{gi|56753671 SJCHGC09325 protein [Schistosoma japonicum] (4e-09/cov=23%/id=63%)}{gi|256070433 hypothetical protein [Schistosoma mansoni]	CAGTGTCAGCGTCCAGAACACCAAATGCATCAGTCGAACCATCATTCAAACCACGTTATG	-	-	0	Smp_138170	U	Sjc_0015810	U	gi|256076201	U	S. mansoni Gene Predictions	Smp_138170	U			ablim, putative	Sjp 0015810|IPR001781,LIM, zinc-binding,domain-containing	|Hypothetical (gi:256076201) [0.0/100%]||Sjp (gi:56753203) [8e-87/31%]||(gi:158294174) AGAP005425-PA [Anopheles gambiae str. PEST] [4e-16/22%]||(gi:242017898) ablim, putative [Pediculus humanus corporis] [4e-16/13%]||(gi:195053838) GH21900 [Drosophila gri	|(gi:256076201) [0.0/78%]||Sjp (gi:56753203) [4e-60/25%]||(gi:242017898) ablim, putative [Pediculus humanus corporis] [5e-13/9%]||(gi:256070435) actin binding LIM protein family member 2-related [Schistosoma mansoni] [3e-12/22%]||(gi:256070433) [3e-12/34%	gi|256076201 hypothetical protein [Schistosoma mansoni] ablim, putative [Schistosoma mansoni] (1e-67/cov=100%/id=66%)	51173715	NP_001003408.1	7,00E-15	0,14	actin-binding LIM protein 1 isoform c [Homo sapiens]	|F GO:0008270|	Q2_P01816,Q2_P21065		[ Smp_scaff000062|60|1190691|1190751 PERFECT (60/0/0 qgap/0 tgap/+) ]	-0,135305719	-0,007824326	0,413105094	0,693984565	0,756596352	1,193275697	0,531601511
236	49	Q2_P07409	C812885.1	SJCHGC06377 protein [Schistosoma japonicum] ||PREDICTED: similar to Lsm4 protein [Apis mellifera] ||LSM4 homolog U6 small nuclear RNA associated [Danio rerio] emb|CAI11914.1| LSM4 homolog U6 small nuclear RNA associated (S. cerevisiae) [Danio rerio] ref	GTGGAGGATTTCGTGGTAAATAAGAAAACCACTAATTGTATATCCAAATGTACTGTCTAC	0,329653593	*	C812885.1	C	IN_GENOME	YES	No hits	{gi|256083180 U6 snrna-associated sm-like protein lsm4 [Schistosoma mansoni] U6 snrna-associated sm-like protein lsm4 [Schistosoma mansoni] (8e-39/cov=47%/id=100%)}{gi|56757161 SJCHGC06377 protein [Schistosoma japonicum] putative U6 snRNA-associated Sm-li	GTGGAGGATTTCGTGGTAAATAAGAAAACCACTAATTGTATATCCAAATGTACTGTCTAC	-	-	0	Smp_157680	C	Sjc_0084410	C	gi|256083180	C	S. mansoni Gene Predictions	Smp_157680	U		X	U6 snrna-associated sm-like protein lsm4	Sjp 0084410|U6 snRNA-associated Sm-like protein LSm4, putative	|(gi:256083180) U6 snrna-associated sm-like protein lsm4 [Schistosoma mansoni] [2e-57/74%]||Sjp (gi:56757161) [4e-49/64%]||(gi:195434128) GK14878 [Drosophila willistoni] [6e-38/71%]||(gi:13161882) Lsm4 protein [Takifugu rubripes] [2e-37/74%]||(gi:19505122	|(gi:256083180) U6 snrna-associated sm-like protein lsm4 [Schistosoma mansoni] [2e-59/56%]||Sjp (gi:56757161) [9e-53/50%]||(gi:110759367) PREDICTED: similar to LSM4 homolog, U6 small nuclear RNA associated [Apis mellifera] [8e-38/55%]||(gi:13161882) Lsm4	gi|256083180 U6 snrna-associated sm-like protein lsm4 [Schistosoma mansoni] U6 snrna-associated sm-like protein lsm4 [Schistosoma mansoni] (8e-39/cov=47%/id=100%)	6912486	NP_036453.1	8,00E-37	0,62	U6 snRNA-associated Sm-like protein 4 [Homo sapiens]	|F GO:0003723|	Q2_P07409,Q2_P14564		[ Smp_scaff000201|60|159095|159155 PERFECT (60/0/0 qgap/0 tgap/+) ]	0,623398263	0,447772034	0,149862545	0,130168263	1,522666346	0,942301869	0,394802464
396	55	Q2_P39263	JAP01994.C	SJCHGC05348 protein [Schistosoma japonicum] ||hypothetical protein [Pongo pygmaeus] ||hypothetical protein [Pongo pygmaeus] ||nicastrin [Homo sapiens] ||nicastrin precursor [Homo sapiens] emb|CAI15009.1| nicastrin [Homo sapiens] gb|AAQ89478.1| ATAG1874 [H	GCAGTGGGTTTTCAAGCCAAGGTGTCCTTCCTAGTATAGCTGTTCTGATTTCTGTTGCCG	0,374808057	*	JAP01994.C	U	OUT_GENOME	YES	|(gi:256086448) 100%||Sjp (gi:76154175) 94%|	{gi|76154175 SJCHGC05348 protein [Schistosoma japonicum] (0.0/cov=99%/id=100%)}{gi|256086448 hypothetical protein [Schistosoma mansoni] expressed protein [Schistosoma mansoni] (e-161/cov=97%/id=74%)}{gi|256086454 hypothetical protein [Schistosoma mansoni]	GCAGTGGGTTTTCAAGCCAAGGTGTCCTTCCTAGTATAGCTGTTCTGATTTCTGTTGCCG	-	-	0	-	-	Sjc_0060820	U	gi|76154175	U	S. japonicum Gene Predictions	Sjc_0060820	U			-	Sjp 0060820|ko:K06171 nicastrin, putative	-	|(gi:256086448) [0.0/96%]||Sjp (gi:76154175) [0.0/58%]||(gi:256086454) [2e-67/26%]||Sjp (gi:56757239) [9e-43/14%]||(gi:197099652) [2e-40/72%]|	gi|76154175 SJCHGC05348 protein [Schistosoma japonicum] (0.0/cov=99%/id=100%)	24638433	NP_056146.1	3,00E-43	0,72	nicastrin precursor [Homo sapiens]	-	Q2_P13089,Q2_P24580,Q2_P39263,Q2_P32937		[ Smp_scaff000327|60|579085|579145 PERFECT (60/0/0 qgap/0 tgap/+) ]	0,51827994	0,392439755	0,69233529	0,491876257	0,467295738	0,405683883	0,788139082
114	46	Q2_P20110	C803012.1	SJCHGC03430 protein [Schistosoma japonicum] ||eukaryotic translation initiation factor 2B subunit 4 delta [Rattus norvegicus] emb|CAA88256.1| protein synthesis initiation factor eIF-2B delta subunit [Rattus norvegicus] sp|Q63186|EI2BD_RAT Translation ini	CCTGTAGTCCTGCGAGTAAAACAAGCTTCTGTAACCAATGTGTAATCTTTTTTCATATTT	0,35816952	*	C803012.1	U	IN_GENOME	YES	No hits	{gi|256086234 translation initiation factor 2b delta subunit [Schistosoma mansoni] translation initiation factor 2b, delta subunit, putative [Schistosoma mansoni] (e-152/cov=27%/id=92%)}{gi|226483535 eukaryotic translation initiation factor 2B, subunit 4	CCTGTAGTCCTGCGAGTAAAACAAGCTTCTGTAACCAATGTGTAATCTTTTTTCATATTT	-	-	0	Smp_166550	U	Sjc_0301290	U	gi|256086234	U	S. mansoni Gene Predictions	Smp_166550	U			translation initiation factor 2b, delta subunit, putative	Sjp 0301290|ko:K03680 translation initiation factor eIF-2B delta subunit, putative	|(gi:256086234) translation initiation factor 2b delta subunit [Schistosoma mansoni] [0.0/100%]||(gi:226483535) eukaryotic translation initiation factor 2B, subunit 4 delta [Schistosoma japonicum] [e-145/70%]||Sjp (gi:76157622) [6e-52/23%]||Hypothetical (	|(gi:226483535) eukaryotic translation initiation factor 2B, subunit 4 delta [Schistosoma japonicum] [e-161/55%]||(gi:256086234) translation initiation factor 2b delta subunit [Schistosoma mansoni] [e-140/54%]||Sjp (gi:56754505) [e-126/46%]||(gi:118403585	gi|256086234 translation initiation factor 2b delta subunit [Schistosoma mansoni] translation initiation factor 2b, delta subunit, putative [Schistosoma mansoni] (e-152/cov=27%/id=92%)	78000158	NP_001029288.1	4,00E-39	0,84	eukaryotic translation initiation factor 2B, subunit 4 delta isoform 2 [Homo sapiens]	|F GO:0003743|	Q2_P23892,Q2_P20110		[ Smp_scaff000320|60|167252|167312 PERFECT (60/0/0 qgap/0 tgap/+) ]	0,691345128	0,868459403	0,439225587	0,328138715	0,417208826	0,127868466	0,716650955
329	2	Q2_P24503	C808999.1	none	AGCAGCCCCACCAAAAGTAATGAGTATTTTTATGTTGGAACTGTCGAGTATTGGGTTTGG	0,4317836	*	C808999.1	U	OUT_GENOME	NO	No hits	NHF	AGCAGCCCCACCAAAAGTAATGAGTATTTTTATGTTGGAACTGTCGAGTATTGGGTTTGG	-	-	0	-	-	-	-	-	-	No match	C808999.1	U			-	-	-	-	No hits	-	-	-	0	No hits	-			-	0,888630535	0,586011048	0,585297085	0,208768596	1,030131688	0,658907474	0,504683236
143	17	Q2_P13042	C909768.1	none	CGTTATCACTGAAGACCAACGTGTATTGCAGGAAATACTGCTAACTAAAATAAAAGTTGT	0,491539388	*	C909768.1	C	IN_GENOME	YES	No hits	NHF	CGTTATCACTGAAGACCAACGTGTATTGCAGGAAATACTGCTAACTAAAATAAAAGTTGT	-	Smp_scaff000001_9747_10222	0	-	-	-	-	-	-	No match	C909768.1	C			-	-	-	-	No hits	-	-	-	0	No hits	-			[ Smp_scaff000001|60|10114|10174 PERFECT (60/0/0 qgap/0 tgap/+) ]	0,86955048	1,003746091	0,498945683	0,642035519	0,628679033	0,447678721	0,279964013
100	79	Q2_P16942	C918028.1	none	CTTAATACTATATATACACCGACGAGACCATAGGGAGTAGCAGTGCCGTCTCCTAATACA	0,436991298	*	C918028.1	C	IN_GENOME	YES	No hits	NHF	CTTAATACTATATATACACCGACGAGACCATAGGGAGTAGCAGTGCCGTCTCCTAATACA	-	Smp_scaff000133_227608_227711	0	-	-	-	-	-	-	No match	C918028.1	C			-	-	-	-	No hits	-	-	-	0	No hits	-			[ Smp_scaff000133|60|227638|227698 PERFECT (60/0/0 qgap/0 tgap/+) ]	0,569360136	0,665676542	0,044819022	0,252520752	1,013037721	1,098881416	0,408508368
24	33	Q2_P06833	C811957.1	none	CGAGCGAAGTTTACTCTATTTTCTCATTAAGACAATCCACTGTGTAGAATTAAAGACATC	0,446522717	*	C811957.1	C	IN_GENOME	NO*	No hits	{gi|256073199 hypothetical protein [Schistosoma mansoni] hypothetical protein [Schistosoma mansoni] (e-124/cov=65%/id=91%)}{gi|123189709 hypothetical protein [Trichomonas vaginalis G3] hypothetical protein TVAG_512570 [Trichomonas vaginalis G3] (0.013/cov	CGAGCGAAGTTTACTCTATTTTCTCATTAAGACAATCCACTGTGTAGAATTAAAGACATC	-	-	0	-	-	-	-	gi|256073199	C	GenBank homolog	gi|256073199	U			-	-	-	-	gi|256073199 hypothetical protein [Schistosoma mansoni] hypothetical protein [Schistosoma mansoni] (e-124/cov=65%/id=91%)	-	-	-	0	No hits	-	Q2_P10467,Q2_P06833,Q2_P30243		[ Smp_scaff000025|60|144345|144405 PERFECT (60/0/0 qgap/0 tgap/+) ]	0,006954749	0,369079852	-0,042542744	0,29158341	0,610178337	0,862269129	1,026932176
484	3	Q2_P02188	C804534.1	SJCHGC06557 protein [Schistosoma japonicum] ||	CAACTAGAAGAACACCAATAAATCGATCAGAAACAGCACCACATTTAAATGGTAATCATG	0,412503695	*	C804534.1	C	OUT_GENOME	YES	|(gi:256081034) 100%|	{gi|76157612 SJCHGC06557 protein [Schistosoma japonicum] (2e-35/cov=56%/id=68%)}{gi|256073292 hypothetical protein [Schistosoma mansoni] expressed protein [Schistosoma mansoni] (4e-33/cov=32%/id=97%)}{gi|256081034 hypothetical protein [Schistosoma mansoni	CAACTAGAAGAACACCAATAAATCGATCAGAAACAGCACCACATTTAAATGGTAATCATG	-	-	0	-	-	-	-	gi|76157612	C	GenBank homolog	gi|76157612	U			-	-	-	-	gi|76157612 SJCHGC06557 protein [Schistosoma japonicum] (2e-35/cov=56%/id=68%)	154277116	NP_892006.2	1,00E-04	0,51	spectrin repeat containing, nuclear envelope 1 isoform 1 [Homo sapiens]	-	Q2_P02188		[ Smp_scaff000146|60|92287|92347 PERFECT (60/0/0 qgap/0 tgap/+) ]	0,152375808	0,241891968	0,145361896	0,258996103	0,829057771	1,122821542	0,841418425
465	71	Q2_P19508	C802245.1	none	CTATGTTCTACTTACTCTTACTCTTCCTCTCTCAACTGTCACCATTATGATACACATCGA	0,33983867	*	C802245.1	U	IN_GENOME	YES	No hits	{gi|256078415 hypothetical protein [Schistosoma mansoni] expressed protein [Schistosoma mansoni] (0.0/cov=45%/id=95%)}{gi|255729876 predicted protein [Candida tropicalis MYA-3404] predicted protein [Candida tropicalis MYA-3404] (0.071/cov=16%/id=29%)}	CTATGTTCTACTTACTCTTACTCTTCCTCTCTCAACTGTCACCATTATGATACACATCGA	-	-	0	Smp_041370	U	-	-	gi|256078415	U	S. mansoni Gene Predictions	Smp_041370	U			hypothetical protein	-	|Hypothetical (gi:256078415) [0.0/100%]|	-	gi|256078415 hypothetical protein [Schistosoma mansoni] expressed protein [Schistosoma mansoni] (0.0/cov=45%/id=95%)	71274107	NP_006491.2	0,12	0,1	melanoma cell adhesion molecule [Homo sapiens]	|F GO:0005515|			[ Smp_scaff000101|60|627683|627743 PERFECT (60/0/0 qgap/0 tgap/+) ]	0,658041741	0,576669909	0,700860424	0,573437875	0,715857228	0,606761419	0,477651127
197	82	Q2_P41488	JAP04725.S	SJCHGC09355 protein [Schistosoma japonicum] ||	GAAAGATCATCAAACCAATTTAAGTTTGGGACTTTTTCATCCGAAGAAGAAACGTGTAGA	0,405209585	*	JAP04725.S	U	OUT_GENOME	YES	|(gi:256086824) 100%||Sjp (gi:56757367) 84%|	{gi|56757367 SJCHGC09355 protein [Schistosoma japonicum] (2e-49/cov=36%/id=98%)}{gi|256086824 hypothetical protein [Schistosoma mansoni] expressed protein [Schistosoma mansoni] (7e-15/cov=36%/id=53%)}{gi|58259635 hypothetical protein [Cryptococcus neoform	GAAAGATCATCAAACCAATTTAAGTTTGGGACTTTTTCATCCGAAGAAGAAACGTGTAGA	-	-	0	-	-	-	-	gi|56757367	U	GenBank homolog	gi|56757367	U			-	-	-	-	gi|56757367 SJCHGC09355 protein [Schistosoma japonicum] (2e-49/cov=36%/id=98%)	-	-	-	0	No hits	-	Q2_P33807,Q2_P41488		[ Smp_scaff000362|60|23669|23729 PERFECT (60/0/0 qgap/0 tgap/+) ]	0,436467256	1,069682297	-0,075672448	0,479704001	0,60039422	0,595230711	0,903860945
401	54	Q2_P34394	C912564.1	SJCHGC06229 protein [Schistosoma japonicum] ||similar to NM_079059 GTP-binding-protein in Drosophila melanogaster [Schistosoma japonicum] ||SJCHGC06279 protein [Schistosoma japonicum] ||Nmp200-prov protein [Xenopus laevis] ||	ACGCAGGATGTATGATAAGAGATACTGCTGAAAGCTTTAATGTTGCTGAATATGAACATT	0,388952216	*	C912564.1	U	OUT_GENOME	YES	|(gi:256078669) 3-oxoacyl-[ACP] 100%||(gi:108861863) U2 snRNP splicing factor small subunit-like protein [Schistosoma mansoni] 100%|	{gi|256078669 3-oxoacyl-[ACP] reductase [Schistosoma mansoni] 3-oxoacyl-[acyl-carrier protein] reductase [Schistosoma mansoni] (3e-24/cov=38%/id=88%)}{gi|108861863 U2 snRNP splicing factor small subunit-like protein [Schistosoma mansoni] (3e-24/cov=38%/id	ACGCAGGATGTATGATAAGAGATACTGCTGAAAGCTTTAATGTTGCTGAATATGAACATT	-	-	0	-	-	-	-	gi|256078669	U	GenBank homolog	gi|256078669	U			-	-	-	-	gi|256078669 3-oxoacyl-[ACP] reductase [Schistosoma mansoni] 3-oxoacyl-[acyl-carrier protein] reductase [Schistosoma mansoni] (3e-24/cov=38%/id=88%)	7705925	NP_057370.1	2,00E-22	0,94	dicarbonyl/L-xylulose reductase [Homo sapiens]	|GO:0016491||GO:0055114||GO:0008152||GO:0005488||GO:0003824||GO:0005575|	Q2_P34394,Q2_P07550,Q2_P10329,Q2_P30104		[ Smp_scaff000103|60|825740|825800 PERFECT (60/0/0 qgap/0 tgap/-) ]	0,644759575	0,67840098	0,012219627	0,156447224	1,471891156	1,075959465	0,299784827
531	23	Q2_P25636	C810664.1	none	TTTCCGTCGTATGATAAGCGACCAATAGAATGTATGGTAAAATCTTAATTTATCCGTGGT	0,479636929	*	C810664.1	U	IN_GENOME	YES	No hits	NHF	TTTCCGTCGTATGATAAGCGACCAATAGAATGTATGGTAAAATCTTAATTTATCCGTGGT	-	Smp_scaff002000_339049_342089	0	-	-	-	-	-	-	No match	C810664.1	U			-	-	-	-	No hits	-	-	-	0	No hits	-			[ Smp_scaff002000|60|342029|342089 PERFECT (60/0/0 qgap/0 tgap/+) ]	0,695535281	0,50288696	0,385189843	0,339757849	1,01500785	0,752937929	0,47504708
285	80	Q2_P04132	C807744.1	none	GTTCCTTCTTAATTTCCCAGCTCTTTTTTGACATGGTACAAATTTATTCGAACAGTTTGC	0,567917818		C807744.1	C	IN_GENOME	YES	|(gi:256076927) adenylate cyclase [Schistosoma mansoni] 100%||(gi:256053201) 100%|	{gi|256076927 adenylate cyclase [Schistosoma mansoni] adenylate and guanylate cyclases, putative [Schistosoma mansoni] (1e-12/cov=22%/id=100%)}{gi|256053201 hypothetical protein [Schistosoma mansoni] hypothetical protein [Schistosoma mansoni] (1e-12/cov=2	GTTCCTTCTTAATTTCCCAGCTCTTTTTTGACATGGTACAAATTTATTCGAACAGTTTGC	-	NOSMP(1404)/Smp_scaff010219	0	-	-	-	-	gi|256076927	U	GenBank homolog	gi|256076927	C			-	-	-	-	gi|256076927 adenylate cyclase [Schistosoma mansoni] adenylate and guanylate cyclases, putative [Schistosoma mansoni] (1e-12/cov=22%/id=100%)	148536830	NP_004027.2	4,00E-19	0,31	adenylate cyclase 3 [Homo sapiens]	-	Q2_P04132	*	[ Smp_scaff000586|60|296843|296903 PERFECT (60/0/0 qgap/0 tgap/+) ][ Smp_scaff000074|60|639080|639140 PERFECT (60/0/0 qgap/0 tgap/+) ][ Smp_scaff000040|60|456229|456289 PERFECT (60/0/0 qgap/0 tgap/-) ]	0,383715043	0,329591526	0,298155798	0,411839018	0,938587654	0,782463118	0,963282635
424	19	Q2_P03713	C807042.1	none	CTTCTCCAAAATCAAATGACTGAATTGAAGTTGGAGTGGATAAAGAAACAGTTGGTGTAT	0,475411815		C807042.1	C	IN_GENOME	YES	|(gi:256070630) protein serine/threonine kinase [Schistosoma mansoni] 100%|	{gi|256070630 protein serine/threonine kinase [Schistosoma mansoni] protein serine/threonine kinase, putative [Schistosoma mansoni] (3e-48/cov=63%/id=73%)}{gi|145546773 hypothetical protein [Paramecium tetraurelia strain d4-2] unnamed protein product [Par	CTTCTCCAAAATCAAATGACTGAATTGAAGTTGGAGTGGATAAAGAAACAGTTGGTGTAT	-	-	0	Smp_123020	U	-	-	gi|256070630	U	S. mansoni Gene Predictions	Smp_123020	C		X	protein serine/threonine kinase, putative	-	|(gi:256070630) protein serine/threonine kinase [Schistosoma mansoni] [0.0/100%]||Sjp (gi:76156925) [9e-49/23%]|	-	gi|256070630 protein serine/threonine kinase [Schistosoma mansoni] protein serine/threonine kinase, putative [Schistosoma mansoni] (3e-48/cov=63%/id=73%)	-	-	-	0	No hits	|C GO:0016021|	Q2_P32817,Q2_P23038,Q2_P03713	*	[ Smp_scaff000002|60|2107993|2108053 PERFECT (60/0/0 qgap/0 tgap/-) ]	0,584772717	0,53921667	0,283903005	-0,036839428	1,152310292	1,030413641	0,620374332
282	10	Q2_P28784	C902691.1	none	TTAATGCTTGAAATCTAAGAAGTTGTCAGTGCATCAGTAACCTTCCGAAGTCACAGTAAT	0,482943334		C902691.1	U	IN_GENOME	YES	No hits	NHF	TTAATGCTTGAAATCTAAGAAGTTGTCAGTGCATCAGTAACCTTCCGAAGTCACAGTAAT	-	Smp_scaff000465_11352_11599	0	-	-	-	-	-	-	No match	C902691.1	U			-	-	-	-	No hits	-	-	-	0	No hits	-		*	[ Smp_scaff000465|60|11352|11412 PERFECT (60/0/0 qgap/0 tgap/-) ]	0,692605501	1,045230424	0,582678075	0,814842705	0,260151071	0,518175757	0,238304954
300	41	Q2_P37636	C918731.1	none	ATGATCAAAACAAATACACCTATGGCGAGAGAAACACAAATATAACTGCAAATCGGATTC	0,465874777		C918731.1	U	IN_GENOME	YES	No hits	NHF	ATGATCAAAACAAATACACCTATGGCGAGAGAAACACAAATATAACTGCAAATCGGATTC	-	-	0	Smp_067890	C	-	-	-	-	S. mansoni Gene Predictions	Smp_067890	C		X	proteasome subunit alpha 2 (T01 family)	-	|(gi:256083548) proteasome subunit alpha 2 (T01 family) [Schistosoma mansoni] [e-135/100%]||Sjp (gi:56754539) [e-132/100%]||(gi:156387508) predicted protein [Nematostella vectensis] [e-100/99%]||(gi:291241557) PREDICTED: proteasome alpha 2 subunit-like is	-	No hits	4506181	NP_002778.1	3,00E-96	1	proteasome subunit alpha type 2 [Homo sapiens]	|F GO:0008233|	Q2_P02928,Q2_P37636,Q2_P17264	*	[ Smp_scaff000220|60|117209|117269 PERFECT (60/0/0 qgap/0 tgap/-) ]	0,380761784	0,256867842	0,126744744	0,039491083	1,678090086	1,100124188	0,204807776
243	18	Q2_P28868	C902802.1	PREDICTED: similar to ENSANGP00000015795 [Apis mellifera] ||Hypothetical protein Y53G8B.4 [Caenorhabditis elegans] ref|NP_497661.2| Y53G8B.4 [Caenorhabditis elegans] ||Hypothetical protein CBG20308 [Caenorhabditis briggsae] ||GA11537-PA [Drosophila pseudo	CAGTGTTAGGTATTATTATGATTACTGTGCTAAAGGTGAGTGTCAGTATGTTGGTTTGTT	0,393868427	*	C902802.1	U	IN_GENOME	YES	No hits	{gi|256077341 hypothetical protein [Schistosoma mansoni] conserved hypothetical protein [Schistosoma mansoni] (6e-49/cov=91%/id=98%)}{gi|260833578 hypothetical protein BRAFLDRAFT_128730 [Branchiostoma floridae] hypothetical protein BRAFLDRAFT_128730 [Bran	CAGTGTTAGGTATTATTATGATTACTGTGCTAAAGGTGAGTGTCAGTATGTTGGTTTGTT	-	-	0	Smp_036010	U	Sjc_0041510	U	gi|256077341	U	S. mansoni Gene Predictions	Smp_036010	U		X	hypothetical protein	Sjp 0041510|Non-imprinted in Prader-Willi/Angelman syndrome region protein 2 homolog, putative	|Hypothetical (gi:256077341) [0.0/100%]||(gi:307208642) Non-imprinted in Prader-Willi/Angelman syndrome region protein 2-like protein [Harpegnathos saltator] [2e-67/80%]||Hypothetical (gi:260833578) [2e-63/68%]||(gi:289740575) uncharacterized conserved pr	|(gi:256077341) [9e-19/69%]||(gi:260833578) [2e-07/36%]||(gi:156550703) [2e-07/42%]||(gi:242024473) Non-imprinted in PRader-Willi/Angelman syndrome region protein, putative [Pediculus humanus corporis] [3e-07/41%]||(gi:193210951) [4e-07/43%]|	gi|256077341 hypothetical protein [Schistosoma mansoni] conserved hypothetical protein [Schistosoma mansoni] (6e-49/cov=91%/id=98%)	57013272	NP_001008860.1	3,00E-61	0,69	non imprinted in Prader-Willi/Angelman syndrome 2 isoform a [Homo sapiens]	|C GO:0016021|	Q2_P39529,Q2_P28868		[ Smp_scaff000081|60|18705|18765 PERFECT (60/0/0 qgap/0 tgap/+) ]	-0,013949416	-0,143749046	0,283480419	0,240288186	0,92874202	1,075282909	1,16028805
532	45	Q2_P05921	C810689.1	SJCHGC05103 protein [Schistosoma japonicum] ||similar to GenBank Accession Number AK005188 putative related to F3G5 [Schistosoma japonicum] ||hypothetical protein LOC549974 [Xenopus tropicalis] ||hypothetical protein MGC26818 [Bos taurus] ||RIKEN cDNA 281	CCGAAAGATGTACCAGAATTTGCTACTGTTTTATCAGAAGAATGTGATGATGCTTGTAAA	0,390728002	*	C810689.1	C	IN_GENOME	YES	|(gi:256091627) 100%||(gi:256075725) PRX_like2 domain-containing protein [Schistosoma mansoni] 100%||(gi:226481563) 90%||Sjp (gi:56758902) 89%||(gi:29841070) similar to GenBank Accession Number AK005188 putative related to F3G5 [Schistosoma japonicum] 89%	{gi|256075725 PRX_like2 domain-containing protein [Schistosoma mansoni] PRX_like2 domain-containing protein [Schistosoma mansoni] (e-106/cov=66%/id=93%)}{gi|226481563 hypothetical protein [Schistosoma japonicum] (5e-89/cov=66%/id=78%)}{gi|56758902 SJCHGC0	CCGAAAGATGTACCAGAATTTGCTACTGTTTTATCAGAAGAATGTGATGATGCTTGTAAA	-	-	0	Smp_194940	C	-	-	gi|256075725	C	S. mansoni Gene Predictions	Smp_194940	U			PRX_like2 domain-containing protein	-	|(gi:256075725) PRX_like2 domain-containing protein [Schistosoma mansoni] [e-108/100%]||Hypothetical (gi:226481563) [1e-90/100%]||Sjp (gi:56758902) [9e-89/100%]||(gi:29841070) similar to GenBank Accession Number AK005188 putative related to F3G5 [Schistos	-	gi|256075725 PRX_like2 domain-containing protein [Schistosoma mansoni] PRX_like2 domain-containing protein [Schistosoma mansoni] (e-106/cov=66%/id=93%)	22748799	NP_689584.1	1,00E-29	0,91	hypothetical protein LOC127281 [Homo sapiens]	-	Q2_P05921		[ Smp_scaff005797||1591|1651 (59/1/0 qgap/0 tgap/+) ][ Smp_scaff000056|60|436992|437052 PERFECT (60/0/0 qgap/0 tgap/-) ]	0,17188878	0,282636268	0,525113593	0,411617976	0,568696264	0,322925371	1,081294702
36	77	Q2_P24659	C809182.1	SJCHGC06429 protein [Schistosoma japonicum] ||nicotinic acetylcholine receptor subunit alpha 6 [Anopheles gambiae] ||PREDICTED: similar to Neuronal acetylcholine receptor protein alpha-2 subunit precursor [Strongylocentrotus purpuratus] ||PREDICTED: simi	ATGAATATATTTGTTGCATTCTTCGTTTTACTCTTACTATTGGCTGAGTCGACACCTAGT	0,379034745	*	C809182.1	U	IN_GENOME	YES	No hits	{gi|256077733 nAChR subunit [Schistosoma mansoni] nAChR subunit, putative [Schistosoma mansoni] (2e-99/cov=85%/id=93%)}{gi|256077731 nAChR subunit [Schistosoma mansoni] nAChR subunit, putative [Schistosoma mansoni] (5e-97/cov=85%/id=91%)}{gi|226466578 Neu	ATGAATATATTTGTTGCATTCTTCGTTTTACTCTTACTATTGGCTGAGTCGACACCTAGT	-	-	0	-	-	Sjc_0066950	U	gi|256077733	U	S. japonicum Gene Predictions	Sjc_0066950	U			-	Sjp 0066950|Neuronal acetylcholine receptor subunit alpha-3 precursor, putative	-	|(gi:256077729) nAChR subunit (ShAR1-beta2-like) [Schistosoma mansoni] [0.0/65%]||(gi:62005621) nicotinic acetylcholine receptor non-alpha subunit precursor ShAR2beta [Schistosoma haematobium] [0.0/40%]||Sjp (gi:56757791) [e-162/28%]||Sjp (gi:76154425) [e	gi|256077733 nAChR subunit [Schistosoma mansoni] nAChR subunit, putative [Schistosoma mansoni] (2e-99/cov=85%/id=93%)	153792669	NP_000733.2	4,00E-34	0,29	cholinergic receptor, nicotinic, alpha polypeptide 2 (neuronal) [Homo sapiens]	-	Q2_P22118,Q2_P02935,Q2_P40502,Q2_P38941,Q2_P24659		[ Smp_scaff000091|60|132995|133055 PERFECT (60/0/0 qgap/0 tgap/+) ]	0,942740357	0,605574924	-0,127979399	0,665445313	1,420941636	0,70648951	0,467702917
364	70	Q2_P10094	C904177.1	none	CCCTAATGAGATCTATCAGAACGTTACACCTAGTGCAGATGGTAATATATTAGTTACAAC	0,28116964		C904177.1	C	IN_GENOME	YES	No hits	NHF	CCCTAATGAGATCTATCAGAACGTTACACCTAGTGCAGATGGTAATATATTAGTTACAAC	-	-	0	Smp_042030.3	U	-	-	-	-	S. mansoni Gene Predictions	Smp_042030.x	C		X	Vesicle transport protein SEC20, putative	-	|(gi:256078532) Vesicle transport protein SEC20 [Schistosoma mansoni] [e-129/100%]||(gi:255003752) vesicle transport protein SEC20 [Mus musculus] [3e-07/81%]||(gi:148690568) BCL2/adenovirus E1B interacting protein 1, NIP1, isoform CRA_c [Mus musculus] [3e	-	No hits	153946401	NP_001196.2	3,00E-08	0,81	BCL2/adenovirus E1B 19kD interacting protein 1 isoform BNIP1 [Homo sapiens]	|F GO:0005515|		*	[ Smp_scaff000102|60|867494|867554 PERFECT (60/0/0 qgap/0 tgap/+) ]	0,764863342	0,727640986	0,582554066	0,507890581	0,805285053	0,798416127	0,178082031
454	50	Q2_P00965	C802253.1	none	CTTAATGGTACTAATTTCACGCAACGGGATGATTGGGGACATTGTAAATCATATATTTGA	0,472804346	*	C802253.1	C	IN_GENOME	YES	No hits	NHF	CTTAATGGTACTAATTTCACGCAACGGGATGATTGGGGACATTGTAAATCATATATTTGA	-	Smp_scaff000034_1257015_1257561	0	-	-	-	-	-	-	No match	C802253.1	C			-	-	-	-	No hits	-	-	-	0	No hits	-			[ Smp_scaff000034|60|1257477|1257537 PERFECT (60/0/0 qgap/0 tgap/+) ]	0,702286825	0,870219025	0,735424095	-0,025518438	0,933794628	0,672692057	0,834874093
460	65	Q2_P09933	C903931.1	none	CTGCTATGTTATCCAAGGTTACAAGGAAGCGAACTTGTCCAATATGTCCGTACGATAAAG	0,378025936		C903931.1	C	IN_GENOME	YES	|(gi:256086600) 100%|	{gi|256086600 hypothetical protein [Schistosoma mansoni] expressed protein [Schistosoma mansoni] (4e-43/cov=100%/id=77%)}	CTGCTATGTTATCCAAGGTTACAAGGAAGCGAACTTGTCCAATATGTCCGTACGATAAAG	-	-	0	Smp_167650	U	Sjc_0004320	U	gi|256086600	U	S. mansoni Gene Predictions	Smp_167650	C			hypothetical protein	Sjp 0004320|Rho guanine nucleotide exchange factor 17, putative	|Hypothetical (gi:256086600) [0.0/100%]||Hypothetical (gi:270014484) [2e-40/34%]||Hypothetical (gi:115670848) [2e-38/26%]||(gi:224044169) PREDICTED: similar to KIAA0337 [Taeniopygia guttata] [7e-30/16%]||(gi:158288548) AGAP003854-PA [Anopheles gambiae str	|(gi:256086600) [2e-78/74%]||(gi:115670848) [2e-29/99%]||(gi:292623520) PREDICTED: Rho guanine nucleotide exchange factor (GEF) 17-like [Danio rerio] [5e-29/100%]||(gi:94732961) novel protein similar to mouse and human Rho guanine nucleotide exchange fact	gi|256086600 hypothetical protein [Schistosoma mansoni] expressed protein [Schistosoma mansoni] (4e-43/cov=100%/id=77%)	21361458	NP_055601.2	3,00E-27	0,17	Rho guanine nucleotide exchange factor (GEF) 17 [Homo sapiens]	|F GO:0008270|	Q2_P22228,Q2_P22272,Q2_P03045,Q2_P10558,Q2_P09933,Q2_P09336,Q2_P23984,Q2_P29677	*	[ Smp_scaff000331|60|212103|212163 PERFECT (60/0/0 qgap/0 tgap/-) ]	0,128441814	0,778279375	0,643347412	-0,406800369	0,38104354	0,80567624	1,041920265
137	13	Q2_P38130	C920272.1	none	ACTGAAAGTGAATTTATGTCTACAAAACGCAAAAGCCAGAAGATCGTGGGTACGACTGCT	0,54752029		C920272.1	U	IN_GENOME	YES	No hits	NHF	ACTGAAAGTGAATTTATGTCTACAAAACGCAAAAGCCAGAAGATCGTGGGTACGACTGCT	-	-	0	Smp_079290.2	C	-	-	-	-	S. mansoni Gene Predictions	Smp_079290.x	C			rna binding motif protein 4,lark, putative	-	|(gi:256085695) rna binding motif protein 4lark [Schistosoma mansoni] [1e-81/93%]||(gi:256085697) rna binding motif protein 4lark [Schistosoma mansoni] [2e-81/93%]||(gi:226467139) RNA-binding protein 4 [Schistosoma japonicum] [7e-65/93%]||(gi:29841103) si	-	No hits	93277122	NP_002887.2	2,00E-16	0,27	RNA binding motif protein 4 [Homo sapiens]	|F GO:0000166|		*	[ Smp_scaff000292|60|152043|152103 PERFECT (60/0/0 qgap/0 tgap/+) ]	0,208617815	0,045952625	0,568199954	0,530532887	0,864926619	0,780139553	0,874385755
380	52	Q2_P13541	C910669.1	PREDICTED: similar to Solute carrier organic anion transporter family member 4A1 (Solute carrier family 21 member 12) (Sodium-independent organic anion transporter E) (Organic anion transporting polypeptide E) (OATP-E) (Colon organic anion transporter) (O	GCATTAACTTTCTTTGTGGCATTACCTGTGATATGTTTTCCTAAACAACTTGCAGTTGTT	0,372918752	*	C910669.1	C	IN_GENOME	YES	|(gi:256074856) organic anion transporter [Schistosoma mansoni] 100%|	{gi|256074856 organic anion transporter [Schistosoma mansoni] organic anion transporter, putative [Schistosoma mansoni] (1e-53/cov=100%/id=98%)}{gi|300794729 solute carrier organic anion transporter family member 4A1 [Bos taurus] PREDICTED: solute carrier	GCATTAACTTTCTTTGTGGCATTACCTGTGATATGTTTTCCTAAACAACTTGCAGTTGTT	-	-	0	Smp_134530	C	Sjc_0050250	C	gi|256074856	C	S. mansoni Gene Predictions	Smp_134530	U			organic anion transporter, putative	Sjp 0050250|Solute carrier organic anion transporter family member 5A1, putative	|(gi:256074856) organic anion transporter [Schistosoma mansoni] [0.0/100%]||(gi:225637473) solute carrier organic anion transporter family member 5A1 isoform 1 [Homo sapiens] [6e-26/34%]||(gi:11990593) organic anion transporter polypeptide-related protein	|(gi:256074856) organic anion transporter [Schistosoma mansoni] [0.0/78%]||Sjp (gi:76153780) [6e-29/44%]||(gi:260827561) [2e-28/44%]||(gi:297683043) PREDICTED: solute carrier organic anion transporter family member 5A1-like isoform 1 [Pongo abelii] [3e-28	gi|256074856 organic anion transporter [Schistosoma mansoni] organic anion transporter, putative [Schistosoma mansoni] (1e-53/cov=100%/id=98%)	13569932	NP_112220.1	4,00E-28	0,34	solute carrier organic anion transporter family, member 5A1 [Homo sapiens]	|F GO:0005215|	Q2_P12965,Q2_P32802,Q2_P20367,Q2_P01515,Q2_P13541,Q2_P08958,Q2_P09640,Q2_P08743,Q2_P40932,Q2_P28671,Q2_P29387		[ Smp_scaff000045|60|434887|434947 PERFECT (60/0/0 qgap/0 tgap/-) ]	0,632621472	0,65282792	0,144209472	0,149718871	1,265002569	1,189488328	0,442161748
15	43	Q2_P18666	C800972.1	putative transposase [Gloeobacter violaceus PCC 7421] dbj|BAC88274.1| glr0333 [Gloeobacter violaceus PCC 7421] ||Putative Transposase within prophage [Escherichia coli CFT073] gb|AAN78832.1| Putative Transposase within prophage [Escherichia coli CFT073] |	TCCTCTGTGCAGACTTGAAAACGATCTATCAAGCTCCAGACGAAAAGCAAGCTCTGCAGG	0,386091095	*	C800972.1	U	OUT_GENOME	NO	No hits	{gi|37519902 putative transposase [Gloeobacter violaceus PCC 7421] glr0333 [Gloeobacter violaceus PCC 7421] (5e-79/cov=88%/id=66%)}{gi|291286591 transposase mutator type [Denitrovibrio acetiphilus DSM 12809] transposase mutator type [Denitrovibrio acetiph	TCCTCTGTGCAGACTTGAAAACGATCTATCAAGCTCCAGACGAAAAGCAAGCTCTGCAGG	-	-	0	-	-	-	-	gi|37519902	U	GenBank homolog	gi|37519902	U			-	-	-	-	gi|37519902 putative transposase [Gloeobacter violaceus PCC 7421] glr0333 [Gloeobacter violaceus PCC 7421] (5e-79/cov=88%/id=66%)	193804923	NP_060485.4	0,078	0,13	hypothetical protein LOC55086 [Homo sapiens]	|GO:0004803||GO:0006313|			-	0,194667965	0,171396408	0,296023645	0,231373425	1,144281337	0,901040507	0,892237487
166	37	Q2_P25144	C809831.1	none	GCTCAGCTTTCTGGATTACGAATTGCCATTTTTGCGCCAAGTTGTTTAACTTATTATTAA	0,336363976	*	C809831.1	U	IN_GENOME	YES	No hits	NHF	GCTCAGCTTTCTGGATTACGAATTGCCATTTTTGCGCCAAGTTGTTTAACTTATTATTAA	-	Smp_scaff000355_77400_78277	0	-	-	-	-	-	-	No match	C809831.1	U			-	-	-	-	No hits	-	-	-	0	No hits	-			[ Smp_scaff000355|60|78092|78152 PERFECT (60/0/0 qgap/0 tgap/+) ]	0,034417141	0,075279783	0,482595147	0,561232965	1,418661619	1,287595705	0,265037808
117	63	Q2_P34299	C912399.1	none	CTGACAGAAGCTCAGTGGTTGAGAAATTTTATTTCACTCAAAAATTAGTTATCCCAGTGA	0,388354555		C912399.1	U	IN_GENOME	YES	No hits	NHF	CTGACAGAAGCTCAGTGGTTGAGAAATTTTATTTCACTCAAAAATTAGTTATCCCAGTGA	-	-	0	Smp_085380	C	-	-	-	-	S. mansoni Gene Predictions	Smp_085380	C		X	kelch-like ech-associated protein	-	|Hypothetical (gi:256052680) [0.0/100%]||(gi:226468264) Kelch-like ECH-associated protein 1 [Schistosoma japonicum] [0.0/100%]||Hypothetical (gi:242017508) [e-158/93%]||Hypothetical (gi:189241052) [e-155/93%]||(gi:66535280) PREDICTED: similar to Keap1 CG3	-	No hits	45269145	NP_987096.1	1,00E-148	0,91	kelch-like ECH-associated protein 1 [Homo sapiens]	|F GO:0003779|	Q2_P34299,Q2_P14408,Q2_P18620,Q2_P08745,Q2_P28456	*	[ Smp_scaff000373|60|109348|109408 PERFECT (60/0/0 qgap/0 tgap/+) ]	0,047894902	0,269995264	0,145501565	0,332843182	0,736829744	0,827973896	1,027943099
160	40	Q2_P26606	C812206.1	none	GGGTTACATTTCAAGATTCTGTAATTTATGTGATTATCAGAGAACTACAAACACGCACCT	0,383434401	*	C812206.1	U	IN_GENOME	YES	No hits	{gi|256082298 hypothetical protein [Schistosoma mansoni] hypothetical protein [Schistosoma mansoni] (9e-05/cov=8%/id=100%)}	GGGTTACATTTCAAGATTCTGTAATTTATGTGATTATCAGAGAACTACAAACACGCACCT	-	-	0	Smp_155030	U	-	-	gi|256082298	U	S. mansoni Gene Predictions	Smp_155030	U		X	hypothetical protein	-	|Hypothetical (gi:256082298) [0.0/100%]||Sjp (gi:76153634) [e-131/19%]||Hypothetical (gi:73945447) [3e-31/54%]||Hypothetical (gi:281348959) [2e-27/56%]||(gi:301764250) PREDICTED: LOW QUALITY PROTEIN: lisH domain and HEAT repeat-containing protein KIAA1468	-	gi|256082298 hypothetical protein [Schistosoma mansoni] hypothetical protein [Schistosoma mansoni] (9e-05/cov=8%/id=100%)	109948292	NP_065905.2	9,00E-28	0,56	hypothetical protein LOC57614 [Homo sapiens]	|F GO:0005524|			[ Smp_scaff000180|60|337020|337080 PERFECT (60/0/0 qgap/0 tgap/-) ]	0,726241285	0,466986877	0,79577846	0,692574058	0,704571154	0,294804531	0,588027225
524	70	Q2_P36985	C917540.1	none	GAGTTCCAGCTTTGTTGATTCTTCTTAATATGTAGTCATTTGCGTATAGATGCTTAGATG	0,520470006		C917540.1	U	IN_GENOME	YES	No hits	NHF	GAGTTCCAGCTTTGTTGATTCTTCTTAATATGTAGTCATTTGCGTATAGATGCTTAGATG	-	-	0	Smp_023140	C	-	-	-	-	S. mansoni Gene Predictions	Smp_023140	C	X		hypothetical protein	-	|Hypothetical (gi:256074878) [e-103/100%]||(gi:256085446) ORF3 [Schistosoma mansoni] [7e-94/99%]||(gi:44829175) TPA: TPA_exp: ORF3 [Schistosoma mansoni] [1e-93/99%]||Hypothetical (gi:256071398) [2e-89/93%]||Hypothetical (gi:256077284) [3e-82/99%]|	-	No hits	-	-	-	0	No hits	-		*	[ Smp_scaff000045|60|988621|988681 PERFECT (60/0/0 qgap/0 tgap/-) ]	0,873621929	0,142329329	0,636506862	0,07906568	0,70193578	0,990692178	0,814496184
245	54	Q2_P16296	C916793.1	none	ACGCAAGGTACTTTCAGTGACGCTCAAATGAATGAATGGCTTATGGCCGGAATTTACTTT	0,416520931	*	C916793.1	C	IN_GENOME	YES	|(gi:256081503) 100%|	{gi|256081503 hypothetical protein [Schistosoma mansoni] expressed protein [Schistosoma mansoni] (2e-51/cov=73%/id=100%)}{gi|196007084 predicted protein [Trichoplax adhaerens] predicted protein [Trichoplax adhaerens] (2e-04/cov=59%/id=32%)}{gi|221101843 P	ACGCAAGGTACTTTCAGTGACGCTCAAATGAATGAATGGCTTATGGCCGGAATTTACTTT	-	-	0	Smp_057120	C	-	-	gi|256081503	C	S. mansoni Gene Predictions	Smp_057120	U			hypothetical protein	-	|Hypothetical (gi:256081503) [0.0/100%]||Sjp (gi:76162508) [1e-18/5%]||(gi:169154899) novel protein similar to vertebrate trinucleotide repeat containing 15 (TNRC15, zgc:111944) [Danio rerio] [9e-15/6%]||(gi:118094814) PREDICTED: similar to glutamine rich	-	gi|256081503 hypothetical protein [Schistosoma mansoni] expressed protein [Schistosoma mansoni] (2e-51/cov=73%/id=100%)	156766043	NP_001096616.1	4,00E-10	0,06	GRB10 interacting GYF protein 2 isoform b [Homo sapiens]	|F GO:0005515|	Q2_P34152,Q2_P14269,Q2_P03391,Q2_P16296,Q2_P04755,Q2_P24298,Q2_P36539,Q2_P22686		[ Smp_scaff000155|60|537262|537322 PERFECT (60/0/0 qgap/0 tgap/-) ]	0,300315815	0,25785794	0,164803865	0,020755933	0,96406617	0,957902716	1,036352531
301	36	Q2_P36689	C917058.1	none	GATCGAGTGACTAAAAGTAACCCCAAAGTATTCGAGAATAAAACACTCTTAAATCAACAG	0,34427561		C917058.1	U	IN_GENOME	YES	No hits	NHF	GATCGAGTGACTAAAAGTAACCCCAAAGTATTCGAGAATAAAACACTCTTAAATCAACAG	-	-	0	Smp_073340	C	-	-	-	-	S. mansoni Gene Predictions	Smp_073340	C		X	serine/threonine kinase	-	|(gi:256084580) serine/threonine protein kinase [Schistosoma mansoni] [e-175/100%]||(gi:226470210) neuronal cyclin-dependent kinase 5 [Schistosoma japonicum] [e-171/100%]||Sjp (gi:56753669) [e-170/100%]||Hypothetical (gi:270010353) [e-134/97%]||(gi:291621	-	No hits	4826675	NP_004926.1	1,00E-133	0,96	cyclin-dependent kinase 5 [Homo sapiens]	|C GO:0005634|	Q2_P13867,Q2_P33737,Q2_P24349,Q2_P04799,Q2_P24045,Q2_P36689,Q2_P16421,Q2_P04529,Q2_P23479	*	[ Smp_scaff000251|60|947236|947296 PERFECT (60/0/0 qgap/0 tgap/-) ]	0,121958182	0,489239486	-0,059981102	0,239638823	1,326496309	1,677260769	0,462582771
178	55	Q2_P14959	C913557.1	none	GAATCCAATTATTTGCTAAAACGGTCTGATAAGAGGTGTCATTACCAAGGTTTGACTTGA	0,57093065		C913557.1	C	IN_GENOME	YES	No hits	NHF	GAATCCAATTATTTGCTAAAACGGTCTGATAAGAGGTGTCATTACCAAGGTTTGACTTGA	-	-	0	Smp_149200.3	U	-	-	-	-	S. mansoni Gene Predictions	Smp_149200.x	C		X	restin-like	-	|(gi:256080177) restin-like [Schistosoma mansoni] [0.0/100%]||(gi:256080173) restin-like [Schistosoma mansoni] [0.0/102%]||(gi:256080175) restin-like [Schistosoma mansoni] [0.0/100%]||(gi:4139121) dynactin 1 [Homo sapiens] [e-143/89%]||(gi:13259510) dynac	-	No hits	13259510	NP_004073.2	1,00E-145	0,89	dynactin 1 isoform 1 [Homo sapiens]	|F GO:0003779|	Q2_P14959,Q2_P34885,Q2_P02926,Q2_P26935,Q2_P11622,Q2_P39331,Q2_P31177,Q2_P31419	*	[ Smp_scaff000128|60|818802|818862 PERFECT (60/0/0 qgap/0 tgap/-) ]	0,802997662	1,230651678	0,547998649	1,226218212	-0,532606294	0,027494102	0,538174333
480	64	Q2_P33675	C911236.1	none	TTCCGAAGAATCAGAATCAGAATTGGCATCTAGGTTGGTATCATGTCGACGGCAGTTGAC	0,471093319	*	C911236.1	U	OUT_GENOME	NO	No hits	NHF	TTCCGAAGAATCAGAATCAGAATTGGCATCTAGGTTGGTATCATGTCGACGGCAGTTGAC	-	-	0	-	-	-	-	-	-	No match	C911236.1	U			-	-	-	-	No hits	-	-	-	0	No hits	-			-	0,936857592	0,690654884	0,417198122	0,137207605	1,21662248	0,67311343	0,422694999
487	34	Q2_P18042	C800181.1	SJCHGC01599 protein [Schistosoma japonicum] ||PREDICTED: similar to GA12834-PA [Apis mellifera] ||hypothetical protein LOC427713 [Gallus gallus] emb|CAG32645.1| hypothetical protein [Gallus gallus] ||hypothetical protein [Pongo pygmaeus] ||RE74901p [Droso	GTGGTTCACATTGGCCAATGAATTCAAACTTGAGTACAAGATTACAGAAATCCAATTCAA	0,448577324	*	C800181.1	U	OUT_GENOME	NO	No hits	{gi|56756539 SJCHGC01599 protein [Schistosoma japonicum] (2e-81/cov=73%/id=79%)}{gi|226467622 Sin3 histone deacetylase corepressor complex component SDS3 [Schistosoma japonicum] (4e-42/cov=39%/id=80%)}{gi|260803689 hypothetical protein BRAFLDRAFT_241073 [	GTGGTTCACATTGGCCAATGAATTCAAACTTGAGTACAAGATTACAGAAATCCAATTCAA	-	-	0	-	-	-	-	gi|56756539	U	GenBank homolog	gi|56756539	U			-	-	-	-	gi|56756539 SJCHGC01599 protein [Schistosoma japonicum] (2e-81/cov=73%/id=79%)	75677351	NP_071936.2	4,00E-12	0,7	suppressor of defective silencing 3 [Homo sapiens]	-			-	0,415845462	0,441193917	-0,002415298	-0,007080441	1,395878041	1,292496775	0,601808517
88	75	Q2_P00078	C800227.1	none	CCCTTTTGGCGAATTAGCTTTAATAAACGACTTTGTTTATGACTCCCCATACTCTTTAAT	0,425927362		C800227.1	C	IN_GENOME	YES	No hits	{gi|254587315 reverse transcriptase [Schistosoma japonicum] (1e-10/cov=55%/id=36%)}{gi|76162539 SJCHGC03670 protein [Schistosoma japonicum] (7e-05/cov=22%/id=48%)}{gi|76162465 SJCHGC02953 protein [Schistosoma japonicum] (0.090/cov=24%/id=35%)}	CCCTTTTGGCGAATTAGCTTTAATAAACGACTTTGTTTATGACTCCCCATACTCTTTAAT	-	-	0	Smp_054320	U	-	-	gi|254587315	C	S. mansoni Gene Predictions	Smp_054320	C		X	hypothetical protein	-	|Hypothetical (gi:256080918) [0.0/100%]||Hypothetical (gi:47223305) [0.007/13%]||(gi:301614885) PREDICTED: storkhead-box protein 1-like [Xenopus (Silurana) tropicalis] [0.024/19%]||(gi:291227045) PREDICTED: storkhead box 1-like [Saccoglossus kowalevskii]	-	gi|254587315 reverse transcriptase [Schistosoma japonicum] (1e-10/cov=55%/id=36%)	55742730	NP_064610.1	3,30E-02	0,13	storkhead box 2 [Homo sapiens]	|C GO:0005634|	Q2_P18081,Q2_P00078	*	[ Smp_scaff000144|60|99061|99121 PERFECT (60/0/0 qgap/0 tgap/+) ]	0,4970993	0,350825563	1,044628865	1,046174837	-0,284197881	-0,133948464	1,102936317
64	62	Q2_P18203	C800361.1	SJCHGC06136 protein [Schistosoma japonicum] ||hypothetical protein LOC77877 [Mus musculus] dbj|BAC38275.1| unnamed protein product [Mus musculus] dbj|BAC29215.1| unnamed protein product [Mus musculus] dbj|BAC30044.1| unnamed protein product [Mus musculus]	AGTCCGGCTGAAGTTGATGAAAATTGTCACTCGTCAAACACTTCACAGTATTCTATGGAA	0,368179816	*	C800361.1	U	IN_GENOME	YES	|(gi:256070842) 100%|	{gi|256070842 hypothetical protein [Schistosoma mansoni] expressed protein [Schistosoma mansoni] (0.0/cov=90%/id=94%)}{gi|56759544 SJCHGC06136 protein [Schistosoma japonicum] (e-155/cov=75%/id=81%)}{gi|198416558 PREDICTED: similar to GM15010 [Ciona intest	AGTCCGGCTGAAGTTGATGAAAATTGTCACTCGTCAAACACTTCACAGTATTCTATGGAA	-	-	0	Smp_002840	U	Sjc_0049100	U	gi|256070842	U	S. mansoni Gene Predictions	Smp_002840	U			hypothetical protein	Sjp 0049100|IPR000215,Proteinase inhibitor I4, serpin,domain-containing	|Hypothetical (gi:256070842) [0.0/100%]||Sjp (gi:56759544) [0.0/88%]||Hypothetical (gi:29841086) [4e-91/33%]||(gi:198416558) PREDICTED: similar to GM15010 [Ciona intestinalis] [4e-32/52%]||(gi:221117052) PREDICTED: similar to UPF0489 protein C5orf22 homol	|Sjp (gi:56759544) [0.0/94%]||(gi:256070842) [0.0/100%]||(gi:29841086) [e-117/36%]||(gi:198416558) PREDICTED: similar to GM15010 [Ciona intestinalis] [3e-19/27%]||(gi:149732816) PREDICTED: similar to UPF0489 protein C5orf22 [Equus caballus] [3e-16/38%]|	gi|256070842 hypothetical protein [Schistosoma mansoni] expressed protein [Schistosoma mansoni] (0.0/cov=90%/id=94%)	170763486	NP_060826.2	2,00E-28	0,22	hypothetical protein LOC55322 [Homo sapiens]	-	Q2_P38860,Q2_P18203		[ Smp_scaff000004|60|1413730|1413790 PERFECT (60/0/0 qgap/0 tgap/-) ]	0,957232387	0,984818033	0,299508439	0,599405936	0,972149895	0,825592694	0,068167799
195	31	Q2_P27656	C900407.1	TPA: reverse transcriptase [Schistosoma mansoni] ||TPA: reverse transcriptase [Schistosoma mansoni] ||PREDICTED: hypothetical protein XP_790791 [Strongylocentrotus purpuratus] ||ORF1 [Drosophila virilis] ||reverse transcriptase [Drosophila virilis] ||	CTGGGGTGGTCGTTATCAATAAATGTGAATATAAAGACAAAATGTTATCTATACTGGGTG	0,404115147	*	C900407.1	U	IN_GENOME	YES	No hits	{gi|67625719 TPA: reverse transcriptase [Schistosoma mansoni] (5e-32/cov=96%/id=36%)}{gi|254587317 reverse transcriptase [Schistosoma japonicum] (4e-30/cov=96%/id=36%)}{gi|28261409 TPA: TPA_exp: reverse transcriptase [Schistosoma mansoni] (2e-19/cov=66%/i	CTGGGGTGGTCGTTATCAATAAATGTGAATATAAAGACAAAATGTTATCTATACTGGGTG	-	NOSMP(1227)/Smp_scaff012072	0	-	-	-	-	gi|67625719	U	GenBank homolog	gi|67625719	U			-	-	-	-	gi|67625719 TPA: reverse transcriptase [Schistosoma mansoni] (5e-32/cov=96%/id=36%)	-	-	-	0	No hits	-			[ Smp_scaff012072||721|781 (59/1/0 qgap/0 tgap/+) ][ Smp_scaff006953||28|88 (59/1/0 qgap/0 tgap/+) ][ Smp_scaff001037|60|930|990 PERFECT (60/0/0 qgap/0 tgap/-) ]	0,771475625	1,049171911	0,144277676	0,406835385	0,351301463	0,411503496	0,928246247
205	3	Q2_P17294	C918953.1	none	GTTGTGAAAATTCCTGATTATCGGTTTGTACTTGTGAGTCTCTTTTTTCTTCAACTTCTC	0,5108736		C918953.1	C	IN_GENOME	YES	|(gi:256076116) 100%|	{gi|256076116 hypothetical protein [Schistosoma mansoni] expressed protein [Schistosoma mansoni] (2e-26/cov=77%/id=83%)}	GTTGTGAAAATTCCTGATTATCGGTTTGTACTTGTGAGTCTCTTTTTTCTTCAACTTCTC	-	-	0	Smp_137930	U	-	-	gi|256076116	U	S. mansoni Gene Predictions	Smp_137930	C		X	hypothetical protein	-	|Hypothetical (gi:256076116) [0.0/100%]||(gi:63099222) solute carrier family 8 member 3 [Phrynomantis bifasciatus] [0.84/33%]|	-	gi|256076116 hypothetical protein [Schistosoma mansoni] expressed protein [Schistosoma mansoni] (2e-26/cov=77%/id=83%)	15147254	NP_150287.1	0,19	0,3	solute carrier family 8 (sodium/calcium exchanger), member 3 isoform A precursor [Homo sapiens]	-	Q2_P40378,Q2_P38861,Q2_P37685,Q2_P28459,Q2_P17294,Q2_P08750	*	[ Smp_scaff000061|60|602648|602708 PERFECT (60/0/0 qgap/0 tgap/+) ]	0,687832681	-0,381749882	0,678291113	0,759475082	0,7850657	0,006792737	1,216051325
184	7	Q2_P26004	C811354.1	none	CTTGTGATTCGCATTTCATACTACTTATGTTGCCATAAGTAACATTCACCACAATAGTAC	0,650847101		C811354.1	U	IN_GENOME	YES	No hits	NHF	CTTGTGATTCGCATTTCATACTACTTATGTTGCCATAAGTAACATTCACCACAATAGTAC	-	Smp_scaff000201_1358724_1359235	0	-	-	-	-	-	-	No match	C811354.1	U			-	-	-	-	No hits	-	-	-	0	No hits	-		*	[ Smp_scaff000201|60|1358998|1359058 PERFECT (60/0/0 qgap/0 tgap/+) ]	0,334807558	1,079918635	-0,242992173	-0,172929725	1,12886075	1,073843946	0,672709019
423	53	Q2_P03585	C806848.1	none	AATGAAACACCTTTGAAATGGGAAATATCGTTTGCCACTGGTTCTCTACATTCGACCAAA	0,445127622		C806848.1	C	IN_GENOME	YES	No hits	NHF	AATGAAACACCTTTGAAATGGGAAATATCGTTTGCCACTGGTTCTCTACATTCGACCAAA	-	-	0	Smp_164410	U	-	-	-	-	S. mansoni Gene Predictions	Smp_164410	C		X	transportin, putative	-	|(gi:256052471) transportin [Schistosoma mansoni] [0.0/98%]||Sjp (gi:76157303) [e-122/20%]||Sjp (gi:76157286) [4e-79/14%]||(gi:156543529) PREDICTED: similar to transportin [Nasonia vitripennis] [6e-79/82%]||Sjp (gi:56754271) [2e-74/12%]|	-	No hits	6912734	NP_036602.1	4,00E-51	0,45	transportin 3 [Homo sapiens]	|F GO:0008565|	Q2_P01323,Q2_P14258,Q2_P11109,Q2_P22900,Q2_P03585,Q2_P34144	*	[ Smp_scaff000277|60|110674|110734 PERFECT (60/0/0 qgap/0 tgap/+) ]	1,114418134	0,842417527	0,432737855	0,25555417	1,063626312	0,73472462	0,927972232
58	62	Q2_P06923	C812108.1	unknown [Schistosoma mansoni] ||Zgc:101881 [Danio rerio] ref|NP_001004672.1| hypothetical protein LOC447934 [Danio rerio] ||SJCHGC00759 protein [Schistosoma japonicum] ||Lin7c-prov protein [Xenopus laevis] ||lin-7 homolog C variant [Homo sapiens] ||	CGTGTGTGCATAATTCTGTGTTGTATAATTAACCAAATTTGGTTAGACTAGCATACTTCC	0,382452948	*	C812108.1	C	IN_GENOME	NO	No hits	{gi|2623836 unknown [Schistosoma mansoni] (1e-73/cov=59%/id=88%)}{gi|256081140 lin-7-like proteins [Schistosoma mansoni] lin-7-like proteins [Schistosoma mansoni] (4e-73/cov=59%/id=87%)}{gi|226471352 Lin-7 homolog B [Schistosoma japonicum] Lin-7 homolog B	CGTGTGTGCATAATTCTGTGTTGTATAATTAACCAAATTTGGTTAGACTAGCATACTTCC	-	-	0	-	-	Sjc_0305950	C	gi|2623836	C	S. japonicum Gene Predictions	Sjc_0305950	U			-	Sjp 0305950|Lin-7 homolog B, putative	-	|(gi:226471352) Lin-7 homolog B [Schistosoma japonicum] [3e-92/100%]||(gi:256081140) lin-7-like proteins [Schistosoma mansoni] [1e-90/100%]||(gi:2623836) [4e-78/88%]||(gi:223649062) Lin-7 homolog C [Salmo salar] [5e-72/99%]||(gi:91080051) [1e-71/98%]|	gi|2623836 unknown [Schistosoma mansoni] (1e-73/cov=59%/id=88%)	11545920	NP_071448.1	7,00E-76	0,99	lin-7 homolog B [Homo sapiens]	|GO:0005515||GO:0005886||GO:0005911||GO:0005923||GO:0006887||GO:0007043||GO:0007269||GO:0014069||GO:0016323||GO:0019717||GO:0045202||GO:0045211|			-	0,697962022	0,873506407	0,219581271	0,39940016	0,774706883	1,162332124	0,218089266
451	84	Q2_P22506	C806336.1	hypothetical protein XAC1351 [Xanthomonas axonopodis pv. citri str. 306] gb|AAM36222.1| conserved hypothetical protein [Xanthomonas axonopodis pv. citri str. 306] ||unknown protein [Arabidopsis thaliana] ||Procollagen-proline 2-oxoglutarate-4-dioxygenase	TCATCCCATCGACCCCTGGAAAATGGGACAGCAAGCCTAATCCCACACCCGATCAAACCG	0,500242153	*	C806336.1	U	OUT_GENOME	NO	No hits	{gi|78046960 hypothetical protein XCV1404 [Xanthomonas campestris pv. vesicatoria str. 85-10] conserved hypothetical protein [Xanthomonas campestris pv. vesicatoria str. 85-10] (5e-14/cov=76%/id=41%)}{gi|21107513 conserved hypothetical protein [Xanthomona	TCATCCCATCGACCCCTGGAAAATGGGACAGCAAGCCTAATCCCACACCCGATCAAACCG	-	-	0	-	-	-	-	gi|78046960	U	GenBank homolog	gi|78046960	U			-	-	-	-	gi|78046960 hypothetical protein XCV1404 [Xanthomonas campestris pv. vesicatoria str. 85-10] conserved hypothetical protein [Xanthomonas campestris pv. vesicatoria str. 85-10] (5e-14/cov=76%/id=41%)	63252886	NP_000908.2	1,00E-18	0,48	prolyl 4-hydroxylase, alpha I subunit isoform 1 precursor [Homo sapiens]	-			-	1,045640902	0,811492963	0,537652683	0,204669518	1,305933394	0,815223171	0,056038208
300	15	Q2_P19704	C802492.1	none	TTTGAAGGATTAGGACTCTGATCTTTCTGGCTTTTAGACCGCAGAGCACCACAATGCTGG	0,398402663		C802492.1	U	IN_GENOME	YES	|(gi:256089193) 100%||(gi:256089191) 100%|	{gi|256089193 hypothetical protein [Schistosoma mansoni] expressed protein [Schistosoma mansoni] (2e-48/cov=99%/id=100%)}{gi|256089191 hypothetical protein [Schistosoma mansoni] expressed protein [Schistosoma mansoni] (2e-48/cov=99%/id=100%)}{gi|198418271	TTTGAAGGATTAGGACTCTGATCTTTCTGGCTTTTAGACCGCAGAGCACCACAATGCTGG	-	-	0	Smp_176260.1	C	-	-	gi|256089193	C	S. mansoni Gene Predictions	Smp_176260.x	C			hypothetical protein	-	|Hypothetical (gi:256089193) [e-110/100%]||Hypothetical (gi:256089191) [e-106/100%]||(gi:198418271) PREDICTED: similar to geminin (predicted) [Ciona intestinalis] [7e-09/77%]||(gi:269785253) geminin-like protein [Saccoglossus kowalevskii] [1e-07/39%]||Hyp	-	gi|256089193 hypothetical protein [Schistosoma mansoni] expressed protein [Schistosoma mansoni] (2e-48/cov=99%/id=100%)	7705682	NP_056979.1	5,00E-04	0,34	geminin [Homo sapiens]	|F GO:0005515|	Q2_P19704	*	[ Smp_scaff000616|60|501746|501806 PERFECT (60/0/0 qgap/0 tgap/+) ]	0,023441653	0,037010158	0,314979493	0,165915101	0,833425943	1,507997052	1,032536945
112	41	Q2_P37719	C919101.1	none	CACAAATAGTAGGACAAAGCAAGATGAGCAGAAATATGGAGCAAAGACAAATAACAAAAC	0,413857698		C919101.1	U	IN_GENOME	YES	No hits	NHF	CACAAATAGTAGGACAAAGCAAGATGAGCAGAAATATGGAGCAAAGACAAATAACAAAAC	-	-	0	Smp_194590	C	-	-	-	-	S. mansoni Gene Predictions	Smp_194590	C			vacuolar protein sorting, putative	-	|(gi:256070164) vacuolar protein sorting [Schistosoma mansoni] [0.0/100%]||(gi:156401302) predicted protein [Nematostella vectensis] [e-153/99%]||Hypothetical (gi:260827389) [e-150/99%]||(gi:125844791) PREDICTED: vacuolar protein sorting-associated protei	-	No hits	73747799	NP_072047.4	1,00E-143	0,99	vacuolar protein sorting 52 [Homo sapiens]	|P GO:0015031|		*	[ Smp_scaff019020|60|109685|109745 PERFECT (60/0/0 qgap/0 tgap/+) ]	0,351738274	0,08799187	0,366987319	0,23627296	0,996837501	0,740401757	1,101364442
391	76	Q2_P37642	C918745.1	SJCHGC05921 protein [Schistosoma japonicum] ||	TCCATTGAAGAGATTGAAGAACTTGCTATTTTACCACCGATTAGTGGAGGTTAGAAAAAA	0,471115698	*	C918745.1	U	IN_GENOME	YES	No hits	{gi|256081801 hypothetical protein [Schistosoma mansoni] conserved hypothetical protein [Schistosoma mansoni] (4e-13/cov=23%/id=100%)}{gi|56759154 SJCHGC05921 protein [Schistosoma japonicum] (7e-13/cov=40%/id=61%)}	TCCATTGAAGAGATTGAAGAACTTGCTATTTTACCACCGATTAGTGGAGGTTAGAAAAAA	-	-	0	Smp_058660	U	-	-	gi|256081801	U	S. mansoni Gene Predictions	Smp_058660	U			hypothetical protein	-	|Hypothetical (gi:256081801) [8e-33/79%]||Hypothetical (gi:226707470) [5e-04/69%]||Hypothetical (gi:308461889) [0.008/65%]||Hypothetical (gi:299116525) [0.011/66%]||Hypothetical (gi:17554136) [0.032/65%]|	-	gi|256081801 hypothetical protein [Schistosoma mansoni] conserved hypothetical protein [Schistosoma mansoni] (4e-13/cov=23%/id=100%)	-	-	-	0	No hits	|P GO:0006790|	Q2_P37642		[ Smp_scaff000159|60|1278854|1278914 PERFECT (60/0/0 qgap/0 tgap/-) ]	0,216334204	0,320261219	-0,147077721	0,042690719	1,377856243	1,384364356	0,741457005
66	28	Q2_P02434	C804938.1	none	GGACACAGCCTCATGTATGTCGGTTGTGATGACAGGGTTTGGAAATAAGGAACCTGCATG	0,616577474	*	C804938.1	C	IN_GENOME	YES	No hits	{gi|256064603 hypothetical protein [Schistosoma mansoni] hypothetical protein [Schistosoma mansoni] (9e-67/cov=40%/id=100%)}{gi|256091868 hypothetical protein [Schistosoma mansoni] hypothetical protein [Schistosoma mansoni] hypothetical protein [Schistoso	GGACACAGCCTCATGTATGTCGGTTGTGATGACAGGGTTTGGAAATAAGGAACCTGCATG	-	-	0	Smp_185310	C	-	-	gi|256064603	C	S. mansoni Gene Predictions	Smp_185310	U			hypothetical protein	-	|Hypothetical (gi:256091868) [6e-27/100%]||Hypothetical (gi:256064603) [8e-27/100%]||Hypothetical (gi:256068798) [8e-27/100%]||Hypothetical (gi:256066789) [8e-27/100%]|	-	gi|256064603 hypothetical protein [Schistosoma mansoni] hypothetical protein [Schistosoma mansoni] (9e-67/cov=40%/id=100%)	-	-	-	0	No hits	-			[ Smp_scaff008422||1281|1341 (59/1/0 qgap/0 tgap/+) ][ Smp_scaff001291||676|736 (59/1/0 qgap/0 tgap/+) ][ Smp_scaff003545||236|296 (59/1/0 qgap/0 tgap/-) ][ Smp_scaff002587||422|482 (59/1/0 qgap/0 tgap/-) ]	0,419608002	0,522735928	0,228716062	0,478529648	0,864817003	0,985201915	0,638417651
223	2	Q2_P30890	C905845.1	none	GAGAATTTTATGGGCACACAAATTTTGTTTATGGATTGGCTTGTTCGCCTAATTTTCCAA	0,43184366	*	C905845.1	U	IN_GENOME	YES	|(gi:256073801) phospholipase A-2-activating protein [Schistosoma mansoni] 100%|	{gi|256073801 phospholipase A-2-activating protein [Schistosoma mansoni] phospholipase A-2-activating protein, putative [Schistosoma mansoni] (9e-19/cov=171%/id=40%)}{gi|291240521 PREDICTED: Ubiquitin Fusion Degradation (yeast UFD homolog) family member (	GAGAATTTTATGGGCACACAAATTTTGTTTATGGATTGGCTTGTTCGCCTAATTTTCCAA	-	-	0	Smp_017750	U	-	-	gi|256073801	U	S. mansoni Gene Predictions	Smp_017750	U			phospholipase A-2-activating protein, putative	-	|(gi:256073801) phospholipase A-2-activating protein [Schistosoma mansoni] [0.0/100%]||Hypothetical (gi:260823848) [e-113/96%]||(gi:291240521) PREDICTED: Ubiquitin Fusion Degradation (yeast UFD homolog) family member (ufd-3)-like [Saccoglossus kowalevskii	-	gi|256073801 phospholipase A-2-activating protein [Schistosoma mansoni] phospholipase A-2-activating protein, putative [Schistosoma mansoni] (9e-19/cov=171%/id=40%)	72534670	NP_001026859.1	1,00E-110	1,01	phospholipase A2-activating protein [Homo sapiens]	|C GO:0005737|	Q2_P30290,Q2_P30890,Q2_P10043,Q2_P06713,Q2_P29802,Q2_P11103		[ Smp_scaff000034|60|11704|11764 PERFECT (60/0/0 qgap/0 tgap/-) ]	0,41617891	0,328838464	0,351166738	0,27918306	1,124612115	0,814316303	0,894861415
424	77	Q2_P07123	C812438.1	SJCHGC04828 protein [Schistosoma japonicum] ||mitochondrial ribosomal protein L46 (predicted) [Rattus norvegicus] gb|AAH86407.1| Mitochondrial ribosomal protein L46 (predicted) [Rattus norvegicus] ||Mitochondrial ribosomal protein L46 [Mus musculus] ref|N	CGCAGATTCAATAGCGACAAGTTTATTACCATCAAGAGCTAAATGGTGTATATTTGGTAA	0,457082211	*	C812438.1	C	IN_GENOME	YES	|(gi:256080678) 100%|	{gi|256080678 hypothetical protein [Schistosoma mansoni] expressed protein [Schistosoma mansoni] (1e-95/cov=74%/id=99%)}{gi|226483329 39S ribosomal protein L46, mitochondrial precursor [Schistosoma japonicum] (5e-73/cov=74%/id=75%)}{gi|226468306 39S ribos	CGCAGATTCAATAGCGACAAGTTTATTACCATCAAGAGCTAAATGGTGTATATTTGGTAA	-	-	0	Smp_150610	C	Sjc_0213640	C	gi|256080678	C	S. mansoni Gene Predictions	Smp_150610	U		X	hypothetical protein	Sjp 0213640|39S ribosomal protein L46, mitochondrial precursor, putative	|Hypothetical (gi:256080678) [e-110/100%]||(gi:226483329) 39S ribosomal protein L46, mitochondrial precursor [Schistosoma japonicum] [2e-84/99%]||(gi:226468306) 39S ribosomal protein L46, mitochondrial precursor [Schistosoma japonicum] [4e-84/99%]||Sjp (g	|(gi:226483329) 39S ribosomal protein L46, mitochondrial precursor [Schistosoma japonicum] [e-144/100%]||(gi:226468306) 39S ribosomal protein L46, mitochondrial precursor [Schistosoma japonicum] [e-143/100%]||Sjp (gi:76157593) [e-143/100%]||(gi:256080678)	gi|256080678 hypothetical protein [Schistosoma mansoni] expressed protein [Schistosoma mansoni] (1e-95/cov=74%/id=99%)	26667177	NP_071446.2	1,00E-20	0,95	mitochondrial ribosomal protein L46 [Homo sapiens]	|C GO:0005739|	Q2_P07123		[ Smp_scaff000138|60|11599|11659 PERFECT (60/0/0 qgap/0 tgap/+) ]	0,839513114	0,343017611	1,183129701	1,252844915	0,654146074	0,498370127	0,019622163
101	48	Q2_P03840	C807254.1	SJCHGC04854 protein [Schistosoma japonicum] ||hypothetical protein [Schistosoma japonicum] ||	GATCGTGAATTAACTCCCCCTCCTGGTCGAACTTACTTAACTAGATTACCATTCACACCC	0,332993604	*	C807254.1	C	IN_GENOME	YES	|(gi:256080052) 100%|	{gi|256080052 hypothetical protein [Schistosoma mansoni] expressed protein [Schistosoma mansoni] (e-123/cov=75%/id=95%)}{gi|76156300 SJCHGC04854 protein [Schistosoma japonicum] (3e-90/cov=71%/id=76%)}{gi|29841252 hypothetical protein [Schistosoma japonicu	GATCGTGAATTAACTCCCCCTCCTGGTCGAACTTACTTAACTAGATTACCATTCACACCC	-	-	0	Smp_049910	C	-	-	gi|256080052	C	S. mansoni Gene Predictions	Smp_049910	U			hypothetical protein	-	|Hypothetical (gi:256080052) [0.0/100%]||Sjp (gi:76156300) [1e-89/55%]||Hypothetical (gi:29841252) [9e-56/40%]||Hypothetical (gi:256076312) [2e-11/60%]||Hypothetical (gi:289621963) [0.38/14%]|	-	gi|256080052 hypothetical protein [Schistosoma mansoni] expressed protein [Schistosoma mansoni] (e-123/cov=75%/id=95%)	-	-	-	0	No hits	-	Q2_P26187,Q2_P03840		[ Smp_scaff000127|60|521644|521704 PERFECT (60/0/0 qgap/0 tgap/+) ]	0,659146342	0,488859248	0,220697757	0,20307892	1,107642858	0,624647005	0,799422412
343	31	Q2_P01222	C802840.1	none	TTGTGTGCTGTTAGTTCACCTTCATCGAGTAATTGTGCTACACCAACTTTACCATCAGCT	0,411921106	*	C802840.1	C	IN_GENOME	YES	|(gi:256082284) pumilio [Schistosoma mansoni] 100%||(gi:256082282) pumilio [Schistosoma mansoni] 100%|	{gi|256082282 pumilio [Schistosoma mansoni] pumilio, putative [Schistosoma mansoni] (0.0/cov=97%/id=89%)}{gi|256082284 pumilio [Schistosoma mansoni] pumilio, putative [Schistosoma mansoni] (0.0/cov=88%/id=92%)}{gi|148228420 similar to nucleoporin 214kDa [	TTGTGTGCTGTTAGTTCACCTTCATCGAGTAATTGTGCTACACCAACTTTACCATCAGCT	-	-	0	Smp_155000.2	C	-	-	gi|256082282	C	S. mansoni Gene Predictions	Smp_155000.x	U			pumilio, putative	-	|(gi:256082284) pumilio [Schistosoma mansoni] [0.0/100%]||(gi:256082282) pumilio [Schistosoma mansoni] [0.0/97%]||Hypothetical (gi:196010159) [e-132/27%]||(gi:158298163) AGAP003914-PA [Anopheles gambiae str. PEST] [e-128/27%]||(gi:193587374) PREDICTED: si	-	gi|256082282 pumilio [Schistosoma mansoni] pumilio, putative [Schistosoma mansoni] (0.0/cov=97%/id=89%)	13491168	NP_056132.1	1,00E-127	0,27	pumilio homolog 2 [Homo sapiens]	|F GO:0003723|	Q2_P22361,Q2_P04679,Q2_P13048,Q2_P00452,Q2_P18794,Q2_P32372,Q2_P12562,Q2_P01222,Q2_P19981,Q2_P28977,Q2_P09234,Q2_P26900,Q2_P23265,Q2_P03905,Q2_P32895		[ Smp_scaff000180|60|151734|151794 PERFECT (60/0/0 qgap/0 tgap/+) ]	0,234836805	0,192660362	0,4438086	0,296766446	0,867745932	0,924870012	0,961869116
179	73	Q2_P40483	JAP07587.S	none	GTTTGACCAAGATTGTGACGGTCGAGTTTCATATGAAGATTATCTACATACTACAAAGTT	0,38145207	*	JAP07587.S	U	OUT_GENOME	YES	|(gi:256081731) 100%|	{gi|256081731 hypothetical protein [Schistosoma mansoni] conserved hypothetical protein [Schistosoma mansoni] (1e-16/cov=32%/id=73%)}{gi|149737445 PREDICTED: similar to Calmodulin CG8472-PA [Equus caballus] (0.033/cov=31%/id=35%)}{gi|255073065 predicted p	GTTTGACCAAGATTGTGACGGTCGAGTTTCATATGAAGATTATCTACATACTACAAAGTT	-	-	0	-	-	-	-	gi|256081731	U	GenBank homolog	gi|256081731	U			-	-	-	-	gi|256081731 hypothetical protein [Schistosoma mansoni] conserved hypothetical protein [Schistosoma mansoni] (1e-16/cov=32%/id=73%)	21687228	NP_660274.1	1,00E-12	0,85	hypothetical protein LOC90141 [Homo sapiens]	|GO:0005509||GO:0008150||GO:0005575||GO:0003674|	Q2_P40483,Q2_P38930		[ Smp_scaff000159|60|289112|289172 PERFECT (60/0/0 qgap/0 tgap/+) ]	0,846072751	0,521082442	0,727413857	0,365106309	0,818256749	0,630754231	0,601090179
155	6	Q2_P16065	C916331.1	none	CCTATCTATCTGCTCACATTCACACAAGGCTACTATACTCATTTGTTTGATTATTTGTTC	0,36971206	*	C916331.1	C	IN_GENOME	YES	No hits	{gi|89891008 putative permease, YjgP/YjgQ family [Flavobacteria bacterium BBFL7] putative permease, YjgP/YjgQ family [Flavobacteria bacterium BBFL7] (0.28/cov=58%/id=30%)}{gi|297716832 PREDICTED: hypothetical protein LOC100454090, partial [Pongo abelii] (	CCTATCTATCTGCTCACATTCACACAAGGCTACTATACTCATTTGTTTGATTATTTGTTC	-	Smp_scaff000040_673046_673505	0	-	-	-	-	gi|89891008	C	GenBank homolog	gi|89891008	U			-	-	-	-	gi|89891008 putative permease, YjgP/YjgQ family [Flavobacteria bacterium BBFL7] putative permease, YjgP/YjgQ family [Flavobacteria bacterium BBFL7] (0.28/cov=58%/id=30%)	-	-	-	0	No hits	|GO:0003674||GO:0008150|			[ Smp_scaff000040|60|673424|673484 PERFECT (60/0/0 qgap/0 tgap/+) ]	0,633792038	0,03353059	0,476766029	0,236315418	0,807228546	-0,164606392	0,958195434
327	15	Q2_P14860	C913329.1	none	CAGAAGATTGAAATGAAGAGTACGGGAAAGGAATCGAAGAGCAATCAAAATAACAACATA	0,417882491	*	C913329.1	C	IN_GENOME	YES	No hits	NHF	CAGAAGATTGAAATGAAGAGTACGGGAAAGGAATCGAAGAGCAATCAAAATAACAACATA	-	-	0	Smp_123230	C	-	-	-	-	S. mansoni Gene Predictions	Smp_123230	U	X		hypothetical protein	-	|Hypothetical (gi:256070705) [0.0/100%]||(gi:55139749) Sm50 protein [Schistosoma mansoni] [e-139/64%]||Sjp (gi:76156745) [1e-72/38%]||Hypothetical (gi:260782448) [4e-44/33%]||Hypothetical (gi:270009179) [3e-43/35%]|	-	No hits	157674358	NP_848547.4	4,00E-41	0,4	leucine rich repeat containing 50 [Homo sapiens]	|F GO:0005515|			[ Smp_scaff000003|60|1090674|1090734 PERFECT (60/0/0 qgap/0 tgap/-) ]	0,632899707	0,44820729	1,009309842	0,303430873	0,585498582	0,506441537	0,698977696
333	61	Q2_P33848	C911556.1	none	GGATGATACTACTGCTAGTGATGTATATAACTCTCGGCAAAATCAACTTGAAATGAAAAC	0,434863561	*	C911556.1	U	IN_GENOME	YES	|(gi:256081844) transcriptional regulator atrx homolog (X-linked nuclear protein-1) [Schistosoma mansoni] 100%|	{gi|256081844 transcriptional regulator atrx homolog (X-linked nuclear protein-1) [Schistosoma mansoni] transcriptional regulator atrx homolog (X-linked nuclear protein-1), putative [Schistosoma mansoni] (2e-45/cov=96%/id=95%)}{gi|124804138 calcium-depend	GGATGATACTACTGCTAGTGATGTATATAACTCTCGGCAAAATCAACTTGAAATGAAAAC	-	-	0	Smp_153820	U	Sjc_0087210	U	gi|256081844	U	S. mansoni Gene Predictions	Smp_153820	U			transcriptional regulator atrx homolog (X-linked nuclear protein-1), putative	Sjp 0087210|Transcriptional regulator ATRX, putative	|(gi:256081844) transcriptional regulator atrx homolog (X-linked nuclear protein-1) [Schistosoma mansoni] [0.0/100%]||(gi:30089126) X-linked nuclear protein [Dugesia japonica] [5e-95/21%]||(gi:157114744) transcriptional regulator ATRX (X-linked helicase I	|(gi:256081844) transcriptional regulator atrx homolog (X-linked nuclear protein-1) [Schistosoma mansoni] [0.0/82%]||(gi:291241069) PREDICTED: transcriptional regulator ATRX-like [Saccoglossus kowalevskii] [2e-29/16%]||(gi:301786781) PREDICTED: transcript	gi|256081844 transcriptional regulator atrx homolog (X-linked nuclear protein-1) [Schistosoma mansoni] transcriptional regulator atrx homolog (X-linked nuclear protein-1), putative [Schistosoma mansoni] (2e-45/cov=96%/id=95%)	20336205	NP_612114.1	4,00E-87	0,23	transcriptional regulator ATRX isoform 2 [Homo sapiens]	|F GO:0003677|	Q2_P15044,Q2_P34961,Q2_P19406,Q2_P12973,Q2_P32810,Q2_P02500,Q2_P23767,Q2_P33848,Q2_P11860,Q2_P31667,Q2_P36652,Q2_P16391,Q2_P13978		[ Smp_scaff000160|60|121099|121159 PERFECT (60/0/0 qgap/0 tgap/+) ]	0,652642244	0,662954819	0,668560139	0,603634958	0,782049558	0,764893734	0,385686785
250	52	Q2_P00228	C800716.1	none	CTGCAGTGAATCAGATTCAGGAAGTGAAGAAGATATTGACATGGAGTAAAAGTTTTCTTT	0,274730448	*	C800716.1	C	IN_GENOME	YES	No hits	{gi|256076240 hypothetical protein [Schistosoma mansoni] expressed protein [Schistosoma mansoni] (2e-69/cov=50%/id=100%)}{gi|242024451 pre-rRNA-processing protein TSR2, putative [Pediculus humanus corporis] pre-rRNA-processing protein TSR2, putative [Pedi	CTGCAGTGAATCAGATTCAGGAAGTGAAGAAGATATTGACATGGAGTAAAAGTTTTCTTT	-	-	0	Smp_029750	C	-	-	gi|256076240	C	S. mansoni Gene Predictions	Smp_029750	U			hypothetical protein	-	|Hypothetical (gi:256076240) [1e-68/90%]||(gi:242024451) pre-rRNA-processing protein TSR2, putative [Pediculus humanus corporis] [9e-08/74%]||Hypothetical (gi:299117407) [2e-07/59%]||Hypothetical (gi:301096667) [6e-07/59%]||(gi:189235230) PREDICTED: simil	-	gi|256076240 hypothetical protein [Schistosoma mansoni] expressed protein [Schistosoma mansoni] (2e-69/cov=50%/id=100%)	24308388	NP_477511.1	0,0005	0,74	TSR2, 20S rRNA accumulation, homolog [Homo sapiens]	|P GO:0006364|	Q2_P00228		[ Smp_scaff000063|60|365968|366028 PERFECT (60/0/0 qgap/0 tgap/+) ]	0,523950734	0,5579568	0,578089761	0,637127118	0,47478784	0,538689255	0,70386632
104	60	Q2_P36941	C917477.1	none	CACACCATAGCCAAACAAAATAAAGACACCGATATCCATGCACTTATTTTAACCTCTTTC	0,428531542		C917477.1	U	IN_GENOME	YES	No hits	NHF	CACACCATAGCCAAACAAAATAAAGACACCGATATCCATGCACTTATTTTAACCTCTTTC	-	-	0	Smp_168190	C	-	-	-	-	S. mansoni Gene Predictions	Smp_168190	C		X	hypothetical protein	-	|Hypothetical (gi:256086828) [0.0/100%]||Sjp (gi:76153466) [1e-49/20%]||(gi:50510655) mKIAA0824 protein [Mus musculus] [3e-20/40%]||(gi:297491732) PREDICTED: mKIAA0824 protein-like [Bos taurus] [4e-20/40%]||(gi:268370153) pre-mRNA cleavage complex II prot	-	No hits	33620745	NP_056969.2	2,00E-21	0,4	pre-mRNA cleavage complex II protein Pcf11 [Homo sapiens]	|P GO:0006379|	Q2_P02478,Q2_P21546,Q2_P16639,Q2_P36941,Q2_P02445	*	[ Smp_scaff000362|60|68857|68917 PERFECT (60/0/0 qgap/0 tgap/-) ]	0,813423559	0,776294458	0,398532396	0,354455681	0,926627551	0,752954123	0,427043383
255	74	Q2_P29051	C903068.1	none	GTGTGGCAAACCTATCCATTGGTATTGACTAATGTCTCAAACATAACAGATACATACATA	0,328860629		C903068.1	U	IN_GENOME	YES	No hits	NHF	GTGTGGCAAACCTATCCATTGGTATTGACTAATGTCTCAAACATAACAGATACATACATA	-	-	0	Smp_037290	C	-	-	-	-	S. mansoni Gene Predictions	Smp_037290	C		X	hypothetical protein	-	|Hypothetical (gi:256077588) [e-158/100%]||(gi:108861871) predicted actin-bundling protein-like protein [Schistosoma mansoni] [e-157/100%]||(gi:226466558) transcription factor 12 [Schistosoma japonicum] [e-133/100%]||(gi:307213542) Protein FRG1 [Harpegnat	-	No hits	4758404	NP_004468.1	2,00E-48	0,86	FSHD region gene 1 [Homo sapiens]	|P GO:0042254|	Q2_P29051,Q2_P09298	*	[ Smp_scaff000088|60|150276|150336 PERFECT (60/0/0 qgap/0 tgap/-) ]	0,253987732	0,435336063	0,50116397	0,49302349	0,109234788	0,939295441	0,915982439
373	56	Q2_P08997	C902593.1	none	CAGGCCTGATGCGTGAATAGTAATCTTAATAACCAGACAATCTAATTTTACTAGTGAATC	0,298868971		C902593.1	C	IN_GENOME	YES	No hits	NHF	CAGGCCTGATGCGTGAATAGTAATCTTAATAACCAGACAATCTAATTTTACTAGTGAATC	-	-	0	Smp_135870	U	-	-	-	-	S. mansoni Gene Predictions	Smp_135870	C		X	beige/beach protein - related	-	|(gi:256075315) beige/beach protein-related [Schistosoma mansoni] [0.0/100%]||Hypothetical (gi:260802316) [0.0/20%]||(gi:242010104) WD repeat and FYVE domain-containing protein, putative [Pediculus humanus corporis] [0.0/24%]||(gi:149701484) PREDICTED: WD	-	No hits	31317272	NP_055806.2	0,00E+00	0,19	WD repeat and FYVE domain containing 3 isoform 1 [Homo sapiens]	|F GO:0008270|	Q2_P00699,Q2_P37823,Q2_P14436,Q2_P39849,Q2_P15520,Q2_P35469,Q2_P01925,Q2_P33703,Q2_P13834,Q2_P38417,Q2_P00744,Q2_P20496,Q2_P01617,Q2_P10210,Q2_P29978,Q2_P09874,Q2_P29611,Q2_P24500,Q2_P04945,Q2_P08997,Q2_P28713,Q2_P17403,Q2_P19107	*	[ Smp_scaff000050|60|554489|554549 PERFECT (60/0/0 qgap/0 tgap/+) ]	0,509691359	0,567813121	0,156183173	0,263898803	1,28067063	1,336644576	0,271426772
201	20	Q2_P12606	C908912.1	none	GTAAAAGACTTTCAGAGATACAATGCACTAATGATTCATCTGGTTCAACTTCGAATCCAA	0,432814047	*	C908912.1	C	IN_GENOME	YES	|(gi:256073095) 100%|	{gi|256073095 hypothetical protein [Schistosoma mansoni] hypothetical protein [Schistosoma mansoni] (1e-80/cov=99%/id=96%)}{gi|68076985 hypothetical protein [Plasmodium berghei strain ANKA] conserved hypothetical protein [Plasmodium berghei] (0.012/cov=99	GTAAAAGACTTTCAGAGATACAATGCACTAATGATTCATCTGGTTCAACTTCGAATCCAA	-	-	0	Smp_013980	C	-	-	gi|256073095	C	S. mansoni Gene Predictions	Smp_013980	U			hypothetical protein	-	|Hypothetical (gi:256073095) [0.0/100%]|	-	gi|256073095 hypothetical protein [Schistosoma mansoni] hypothetical protein [Schistosoma mansoni] (1e-80/cov=99%/id=96%)	-	-	-	0	No hits	-	Q2_P32428,Q2_P12606		[ Smp_scaff000023|60|833618|833678 PERFECT (60/0/0 qgap/0 tgap/+) ]	0,555252809	0,581753802	0,456112276	0,256023663	0,833268091	0,765888559	0,894307965
366	8	Q2_P21224	C804543.1	none	CAGTTCGAGTTTACCAATGTCAGTCATGAGACAATCACCTAGTATCAATATCGGTCTTTG	0,630028098	*	C804543.1	U	IN_GENOME	YES	No hits	{gi|256079541 beta-14-galactosyltransferase [Schistosoma mansoni] beta-1,4-galactosyltransferase, putative [Schistosoma mansoni] (3e-21/cov=26%/id=100%)}{gi|256079539 beta-14-galactosyltransferase [Schistosoma mansoni] beta-1,4-galactosyltransferase, puta	CAGTTCGAGTTTACCAATGTCAGTCATGAGACAATCACCTAGTATCAATATCGGTCTTTG	-	-	0	Smp_047240.2	U	-	-	gi|256079541	U	S. mansoni Gene Predictions	Smp_047240.x	U		X	beta-1,4-galactosyltransferase, putative	-	|(gi:256079539) beta-14-galactosyltransferase [Schistosoma mansoni] [0.0/100%]||(gi:256079541) beta-14-galactosyltransferase [Schistosoma mansoni] [e-150/74%]||Sjp (gi:76155360) [3e-77/48%]||(gi:242024543) xylosylprotein beta4-galactosyltransferase, putat	-	gi|256079541 beta-14-galactosyltransferase [Schistosoma mansoni] beta-1,4-galactosyltransferase, putative [Schistosoma mansoni] (3e-21/cov=26%/id=100%)	4757828	NP_004767.1	2,00E-39	0,57	UDP-Gal:betaGlcNAc beta 1,4- galactosyltransferase 5 [Homo sapiens]	|C GO:0016021|	Q2_P02192,Q2_P21224		[ Smp_scaff000120|60|868753|868813 PERFECT (60/0/0 qgap/0 tgap/+) ]	0,444266944	0,600252322	0,280398023	0,345725357	0,793526217	0,875383771	0,792074966
511	53	Q2_P19308	C802005.1	ENSANGP00000012283 [Anopheles gambiae str. PEST] ref|XP_320069.2| ENSANGP00000012283 [Anopheles gambiae str. PEST] ||unnamed protein product [Mus musculus] ||PREDICTED: similar to Protein FAM38A [Rattus norvegicus] ||unnamed protein product [Tetraodon nig	CCACCAACAACAACCACACTGCTACCATCATCTTCACAATATCAATAATAATATCAAAAC	0,384245013	*	C802005.1	U	IN_GENOME	YES	No hits	{gi|256075599 hypothetical protein [Schistosoma mansoni] expressed protein [Schistosoma mansoni] (1e-57/cov=64%/id=72%)}{gi|224065124 PREDICTED: similar to rCG51599 [Taeniopygia guttata] (5e-12/cov=27%/id=52%)}{gi|195107669 GI23630 [Drosophila mojavensis]	CCACCAACAACAACCACACTGCTACCATCATCTTCACAATATCAATAATAATATCAAAAC	-	-	0	Smp_136570	U	-	-	gi|256075599	U	S. mansoni Gene Predictions	Smp_136570	U			hypothetical protein	-	|Hypothetical (gi:256075599) [0.0/100%]||(gi:149064448) rCG46808, isoform CRA_b [Rattus norvegicus] [e-110/84%]||(gi:149064447) rCG46808, isoform CRA_a [Rattus norvegicus] [e-110/84%]||Hypothetical (gi:81899921) [e-109/84%]||(gi:293343114) PREDICTED: fami	-	gi|256075599 hypothetical protein [Schistosoma mansoni] expressed protein [Schistosoma mansoni] (1e-57/cov=64%/id=72%)	218749848	NP_001136336.1	3,00E-88	0,85	family with sequence similarity 38, member A [Homo sapiens]	|C GO:0016021|	Q2_P19308,Q2_P06400,Q2_P20012		[ Smp_scaff000054|60|197573|197633 PERFECT (60/0/0 qgap/0 tgap/+) ]	0,252855889	0,180640552	0,147291445	-0,010144891	1,289625678	1,230284164	0,898321111
303	9	Q2_P25312	C810052.1	none	CGAAAATTGGTGTAGTATGGAAACACTTATGCGTTCGTTAACTTTAGCCTGAAGTTTAAT	0,364874084	*	C810052.1	U	IN_GENOME	YES	No hits	{gi|256088833 hypothetical protein [Schistosoma mansoni] hypothetical protein [Schistosoma mansoni] (2e-87/cov=21%/id=97%)}{gi|76154425 SJCHGC00939 protein [Schistosoma japonicum] (4e-05/cov=20%/id=30%)}{gi|256077729 nAChR subunit (ShAR1-beta2-like) [Schi	CGAAAATTGGTGTAGTATGGAAACACTTATGCGTTCGTTAACTTTAGCCTGAAGTTTAAT	-	-	0	Smp_175070	U	-	-	gi|256088833	U	S. mansoni Gene Predictions	Smp_175070	U		X	hypothetical protein	-	|Hypothetical (gi:256088833) [0.0/100%]||Sjp (gi:76154425) [2e-16/51%]||(gi:256077729) nAChR subunit (ShAR1-beta2-like) [Schistosoma mansoni] [6e-11/48%]||Hypothetical (gi:256083022) [4e-06/55%]||Hypothetical (gi:256073431) [5e-05/48%]|	-	gi|256088833 hypothetical protein [Schistosoma mansoni] hypothetical protein [Schistosoma mansoni] (2e-87/cov=21%/id=97%)	20357575	NP_620310.1	0,11	0,45	apobec-1 complementation factor isoform 2 [Homo sapiens]	|F GO:0000166|	Q2_P27732,Q2_P25312,Q2_P09399		[ Smp_scaff000593|60|101699|101759 PERFECT (60/0/0 qgap/0 tgap/-) ]	0,866379371	-0,126216109	0,832004947	0,552122595	1,324843553	1,405874482	0,057669137
166	49	Q2_P35446	C915044.1	none	GGAATAAAGCGAAAAATATGTGGTTTCCTACATAGGAATGTTGCTTTGTCACAATAACCT	0,401268152		C915044.1	U	IN_GENOME	YES	No hits	{gi|256088858 hypothetical protein [Schistosoma mansoni] expressed protein [Schistosoma mansoni] (0.54/cov=49%/id=32%)}{gi|256088856 hypothetical protein [Schistosoma mansoni] expressed protein [Schistosoma mansoni] (0.54/cov=49%/id=32%)}	GGAATAAAGCGAAAAATATGTGGTTTCCTACATAGGAATGTTGCTTTGTCACAATAACCT	-	Smp_scaff000572_55167_55688	0	-	-	-	-	gi|256088858	C	GenBank homolog	gi|256088858	C			-	-	-	-	gi|256088858 hypothetical protein [Schistosoma mansoni] expressed protein [Schistosoma mansoni] (0.54/cov=49%/id=32%)	30410722	NP_004471.3	3,00E-83	0,69	fucosyltransferase 8 isoform b [Homo sapiens]	-		*	[ Smp_scaff000572|60|55254|55314 PERFECT (60/0/0 qgap/0 tgap/-) ][ Smp_scaff000572||111710|111770 (59/1/0 qgap/0 tgap/-) ]	0,733972751	1,041668997	0,596607195	0,438933187	0,278577478	0,387740662	0,97740816
292	15	Q2_P03589	C806857.1	none	CAAATCTCAATGACATCCACTCACATCAATCAATACGCGAAACTTAGCACACCCCATCAC	0,419940165		C806857.1	C	IN_GENOME	YES	No hits	{gi|256048999 hypothetical protein [Schistosoma mansoni] hypothetical protein [Schistosoma mansoni] (1e-11/cov=25%/id=94%)}{gi|281211357 predicted protein [Polysphondylium pallidum PN500] (0.043/cov=74%/id=25%)}{gi|221113246 PREDICTED: similar to CG4090 C	CAAATCTCAATGACATCCACTCACATCAATCAATACGCGAAACTTAGCACACCCCATCAC	-	-	0	Smp_192560	U	-	-	gi|256048999	U	S. mansoni Gene Predictions	Smp_192560	C		X	hypothetical protein	-	|Hypothetical (gi:256048999) [5e-21/100%]|	-	gi|256048999 hypothetical protein [Schistosoma mansoni] hypothetical protein [Schistosoma mansoni] (1e-11/cov=25%/id=94%)	-	-	-	0	No hits	-		*	[ Smp_scaff017842||3798|3858 (59/1/0 qgap/0 tgap/-) ]	0,768309069	0,583218051	0,802403277	0,458834584	0,954705818	0,713619507	0,394172554
433	22	Q2_P24741	C809278.1	none	AGTCAATAAATAATTTTCACTTGAAAAGCGTCCTCGTGCCGAATCTTGGCTGGTAGGGAC	0,491149372		C809278.1	U	IN_GENOME	NO	No hits	{gi|226488883 hypothetical protein [Schistosoma japonicum] hypothetical protein [Schistosoma japonicum] hypothetical protein [Schistosoma japonicum] (4e-28/cov=37%/id=79%)}{gi|256071496 hypothetical protein [Schistosoma mansoni] expressed protein [Schisto	AGTCAATAAATAATTTTCACTTGAAAAGCGTCCTCGTGCCGAATCTTGGCTGGTAGGGAC	-	-	0	-	-	-	-	gi|226488883	C	GenBank homolog	gi|226488883	C			-	-	-	-	gi|226488883 hypothetical protein [Schistosoma japonicum] hypothetical protein [Schistosoma japonicum] hypothetical protein [Schistosoma japonicum] (4e-28/cov=37%/id=79%)	-	-	-	0	No hits	-		*	-	0,446419093	0,472388976	-0,235305671	0,294669659	0,806041533	1,056293928	1,013696664
457	81	Q2_P21735	C805297.1	similar to NM_072339 T15B7 [Schistosoma japonicum] ||Hypothetical protein CBG19031 [Caenorhabditis briggsae] ||Hypothetical protein T15B7.2 [Caenorhabditis elegans] ref|NP_504740.2| T15B7.2 [Caenorhabditis elegans] ||protein tyrosine phosphatase [Trypanos	CACTCACATGATGCGTCAAAGAAAGAAAGTTTTACAAAATTGTAACTAAGGAGCAGTTGT	0,384917268	*	C805297.1	U	IN_GENOME	YES	No hits	{gi|256074781 protein tyrosine phosphatase-like protein [Schistosoma mansoni] protein tyrosine phosphatase-like protein [Schistosoma mansoni] protein tyrosine phosphatase-like protein [Schistosoma mansoni] (e-112/cov=36%/id=100%)}{gi|256074783 protein tyr	CACTCACATGATGCGTCAAAGAAAGAAAGTTTTACAAAATTGTAACTAAGGAGCAGTTGT	-	-	0	Smp_022700.2	U	-	-	gi|256074781	U	S. mansoni Gene Predictions	Smp_022700.x	U			protein tyrosine phosphatase-like protein	-	|(gi:256074783) protein tyrosine phosphatase-like protein [Schistosoma mansoni] [e-113/100%]||(gi:256074781) protein tyrosine phosphatase-like protein [Schistosoma mansoni] [e-110/97%]||(gi:29840970) similar to NM_072339 T15B7 [Schistosoma japonicum] [1e-	-	gi|256074781 protein tyrosine phosphatase-like protein [Schistosoma mansoni] protein tyrosine phosphatase-like protein [Schistosoma mansoni] protein tyrosine phosphatase-like protein [Schistosoma mansoni] (e-112/cov=36%/id=100%)	38257153	NP_940684.1	1,00E-33	0,9	protein tyrosine phosphatase-like (proline instead of catalytic arginine), member b [Homo sapiens]	|C GO:0016021|	Q2_P05716,Q2_P21735		[ Smp_scaff000044|60|412814|412874 PERFECT (60/0/0 qgap/0 tgap/-) ]	0,285322518	0,481069721	0,284242233	0,339856719	1,188341075	1,53813838	0,435345111
84	50	Q2_P05423	C810048.1	none	TGGATAGATTCAAACGGCCAAACACATAAACGATCAGAGAGACCAGCTAATAATCTTCCA	0,435159005		C810048.1	C	IN_GENOME	YES	|(gi:256076990) 100%|	{gi|256076990 hypothetical protein [Schistosoma mansoni] expressed protein [Schistosoma mansoni] (5e-62/cov=54%/id=90%)}{gi|296234236 PREDICTED: hypothetical protein LOC100414382, partial [Callithrix jacchus] (0.76/cov=41%/id=23%)}{gi|169210737 PREDICTED:	TGGATAGATTCAAACGGCCAAACACATAAACGATCAGAGAGACCAGCTAATAATCTTCCA	-	-	0	Smp_140260	U	-	-	gi|256076990	U	S. mansoni Gene Predictions	Smp_140260	C			hypothetical protein	-	|Hypothetical (gi:256076990) [0.0/100%]||Sjp (gi:76152949) [e-141/19%]||(gi:115682299) PREDICTED: similar to Apaf-1, partial [Strongylocentrotus purpuratus] [2e-19/17%]||(gi:18858279) apoptotic protease-activating factor 1 isoform 2 [Danio rerio] [2e-17/1	-	gi|256076990 hypothetical protein [Schistosoma mansoni] expressed protein [Schistosoma mansoni] (5e-62/cov=54%/id=90%)	4502123	NP_001151.1	7,00E-14	0,15	apoptotic peptidase activating factor 1 isoform b [Homo sapiens]	|F GO:0005524|	Q2_P14381,Q2_P22259,Q2_P06751,Q2_P25308,Q2_P05423	*	[ Smp_scaff000075|60|170620|170680 PERFECT (60/0/0 qgap/0 tgap/+) ]	0,747230664	0,969944028	-0,011763918	0,246200145	1,20992498	0,794229345	0,686022407
136	23	Q2_P11284	C906298.1	none	GTCAGTTCATAGCGAAAGCTTCAAATCAGTAAGTCTGACAAACCGTCAAATTAAGATAAA	0,362758988		C906298.1	C	IN_GENOME	YES	No hits	NHF	GTCAGTTCATAGCGAAAGCTTCAAATCAGTAAGTCTGACAAACCGTCAAATTAAGATAAA	-	-	0	Smp_165400.3	U	-	-	-	-	S. mansoni Gene Predictions	Smp_165400.x	C		X	putative propionyl-CoA carboxylase alpha subunit	-	|(gi:256085881) acetyl-CoA carboxylase; methylcrotonyl-CoA carboxylase [Schistosoma mansoni] [0.0/100%]||(gi:256085879) acetyl-CoA carboxylase; methylcrotonyl-CoA carboxylase [Schistosoma mansoni] [0.0/100%]||Hypothetical (gi:17567343) [0.0/57%]||(gi:2685	-	No hits	189095269	NP_001121164.1	0	0,57	propionyl-Coenzyme A carboxylase, alpha polypeptide isoform b [Homo sapiens]	|C GO:0005739|	Q2_P00707,Q2_P19115,Q2_P19395,Q2_P19129,Q2_P00720,Q2_P38751,Q2_P12279,Q2_P11284,Q2_P31072,Q2_P16687,Q2_P36997,Q2_P22769	*	[ Smp_scaff000300|60|40241|40301 PERFECT (60/0/0 qgap/0 tgap/-) ]	0,604904304	0,754793105	0,222500119	0,47385021	0,999747741	0,845623021	0,424985246
178	37	Q2_P20397	C803417.1	none	ACGGAAACCAAACATACCAGCTACTATTCCAGTCACAAACAACGCCATTCGAAAACTACT	0,40094516		C803417.1	U	IN_GENOME	YES	No hits	{gi|226469750 hypothetical protein [Schistosoma japonicum] (2e-07/cov=41%/id=59%)}{gi|226469752 hypotheticial protein [Schistosoma japonicum] (0.005/cov=45%/id=38%)}	ACGGAAACCAAACATACCAGCTACTATTCCAGTCACAAACAACGCCATTCGAAAACTACT	-	NOSMP(1259)/Smp_scaff018192	0	-	-	-	-	gi|226469750	C	GenBank homolog	gi|226469750	C			-	-	-	-	gi|226469750 hypothetical protein [Schistosoma japonicum] (2e-07/cov=41%/id=59%)	-	-	-	0	No hits	-		*	[ Smp_scaff000076|60|400015|400075 PERFECT (60/0/0 qgap/0 tgap/-) ]	0,80794152	0,790120353	0,680072038	-0,051431161	-0,115867131	1,312878071	0,538344406
406	25	Q2_P27915	C901436.1	none	GGGACATTATTTCATTGTAATTTGCTAACATTTACTTTCTGCTTGTCAAACATACCCAGG	0,406502811	*	C901436.1	U	IN_GENOME	YES	No hits	NHF	GGGACATTATTTCATTGTAATTTGCTAACATTTACTTTCTGCTTGTCAAACATACCCAGG	-	Smp_scaff000010_356214_356438	0	-	-	-	-	-	-	No match	C901436.1	U			-	-	-	-	No hits	-	-	-	0	No hits	-			[ Smp_scaff000010|60|356345|356405 PERFECT (60/0/0 qgap/0 tgap/+) ]	0,099259955	0,305344456	-0,137966621	0,119974046	1,097028405	1,18945981	1,098730785
55	25	Q2_P06263	C811070.1	none	GATCTCATTTCAGATCAAGTTCATTTGTTTGCTACATTGCATCAATTCGGTTTAGCTAAC	0,466407169	*	C811070.1	C	IN_GENOME	NO	|(gi:256073934) poly(rc) binding protien [Schistosoma mansoni] 85%|	{gi|256073934 poly(rc) binding protien [Schistosoma mansoni] poly(rc) binding protien, putative [Schistosoma mansoni] (1e-87/cov=87%/id=73%)}{gi|156549038 PREDICTED: similar to LD32520p [Nasonia vitripennis] (1e-08/cov=35%/id=39%)}{gi|270001418 hypothetic	GATCTCATTTCAGATCAAGTTCATTTGTTTGCTACATTGCATCAATTCGGTTTAGCTAAC	-	-	0	-	-	-	-	gi|256073934	C	GenBank homolog	gi|256073934	U			-	-	-	-	gi|256073934 poly(rc) binding protien [Schistosoma mansoni] poly(rc) binding protien, putative [Schistosoma mansoni] (1e-87/cov=87%/id=73%)	194306631	NP_065389.2	6,00E-42	0,19	poly(rC) binding protein 3 isoform 1 [Homo sapiens]	-			-	0,201464063	0,365285266	0,505234812	0,685796818	0,674192689	0,911455802	0,682866205
222	19	Q2_P11501	C906740.1	none	TTGTGCTTCAAAATGGCATCCCGTCGGCGACATATTTTGATGGTAGAAAGTGAAGTGTGA	0,566117627		C906740.1	C	IN_GENOME	YES	No hits	NHF	TTGTGCTTCAAAATGGCATCCCGTCGGCGACATATTTTGATGGTAGAAAGTGAAGTGTGA	-	Smp_scaff000302_199746_199955	0	-	-	-	-	-	-	No match	C906740.1	C			-	-	-	-	No hits	-	-	-	0	No hits	-		*	[ Smp_scaff000302|60|199766|199826 PERFECT (60/0/0 qgap/0 tgap/+) ]	0,247899587	0,179772959	-0,072649441	0,071548891	0,902326511	1,01151988	1,628747994
50	32	Q2_P26505	C812056.1	none	CTCCACCGTTTAATAGAAAAGACTGTAGGAGCCTCTTTCCTAGACATGGGCTGATGTCGC	0,50211531		C812056.1	U	IN_GENOME	YES	|(gi:256072328) 100%|	{gi|256072328 hypothetical protein [Schistosoma mansoni] expressed protein [Schistosoma mansoni] (2e-72/cov=96%/id=98%)}{gi|71997211 hypothetical protein ZK353.1 [Caenorhabditis elegans] Hypothetical protein ZK353.1a [Caenorhabditis elegans] (0.21/cov=86%	CTCCACCGTTTAATAGAAAAGACTGTAGGAGCCTCTTTCCTAGACATGGGCTGATGTCGC	-	-	0	Smp_127600	C	-	-	gi|256072328	C	S. mansoni Gene Predictions	Smp_127600	C			hypothetical protein	-	|Hypothetical (gi:256072328) [0.0/100%]||(gi:198418442) PREDICTED: similar to RIKEN cDNA 5730405I09 [Ciona intestinalis] [7e-41/44%]||(gi:291233854) PREDICTED: CG14939-like [Saccoglossus kowalevskii] [3e-40/52%]||(gi:193610885) PREDICTED: similar to AGAP0	-	gi|256072328 hypothetical protein [Schistosoma mansoni] expressed protein [Schistosoma mansoni] (2e-72/cov=96%/id=98%)	22749085	NP_689736.1	2,00E-40	0,43	cyclin Y-like 1 isoform 2 [Homo sapiens]	|P GO:0007049|	Q2_P38899,Q2_P40425,Q2_P06890,Q2_P26794,Q2_P26505,Q2_P07148	*	[ Smp_scaff000016|60|1750360|1750420 PERFECT (60/0/0 qgap/0 tgap/+) ]	0,705684151	0,794435281	0,424951382	0,603181997	0,894321171	0,884768661	0,219590923
322	61	Q2_P25514	C810366.1	none	CGATAATTACGGCTTTTTACTTCTGAGAAGTCGCTACCTATTCATTTTTTAAGAGGCTAG	0,483827248		C810366.1	U	IN_GENOME	YES	No hits	NHF	CGATAATTACGGCTTTTTACTTCTGAGAAGTCGCTACCTATTCATTTTTTAAGAGGCTAG	-	-	0	Smp_037380	C	-	-	-	-	S. mansoni Gene Predictions	Smp_037380	C	X		hypothetical protein	-	|Hypothetical (gi:256077604) [e-175/100%]||(gi:226480092) Cleavage and polyadenylation specificity factor subunit 4 [Schistosoma japonicum] [e-166/100%]||(gi:225718956) Cleavage and polyadenylation specificity factor subunit 4 [Caligus clemensi] [2e-81/98	-	No hits	5729939	NP_006684.1	7,00E-79	0,95	cleavage and polyadenylation specific factor 4, 30kDa isoform 1 [Homo sapiens]	|F GO:0008270|		*	[ Smp_scaff000088|60|435938|435998 PERFECT (60/0/0 qgap/0 tgap/-) ]	0,438963856	0,041853977	0,576308536	0,561998239	0,991040195	0,844691042	0,722733284
522	19	Q2_P03240	C806314.1	none	CCCCTTTGTGTTGAGAGCACTTTTCAAATTACAAAAGTATTGGAAATTCTTTGCTTACCA	0,382792111	*	C806314.1	C	IN_GENOME	YES	No hits	NHF	CCCCTTTGTGTTGAGAGCACTTTTCAAATTACAAAAGTATTGGAAATTCTTTGCTTACCA	-	-	0	-	-	-	-	-	-	No match	C806314.1	C			-	-	-	-	No hits	-	-	-	0	No hits	-		*	[ Smp_scaff000406|60|169678|169738 PERFECT (60/0/0 qgap/0 tgap/+) ]	1,14090083	1,118707367	0,672301606	0,41652	0,597551037	0,487593598	0,405708513
367	27	Q2_P27725	C900672.1	none	GGCAACGACGATTCAATACCTAGTAAATAAGGAACTACATTTATTACTAACGCGAAATCA	0,505559767	*	C900672.1	U	IN_GENOME	YES	No hits	{gi|256088645 hypothetical protein [Schistosoma mansoni] hypothetical protein [Schistosoma mansoni] (8e-09/cov=37%/id=56%)}{gi|5597017 reverse transcriptase [synthetic construct] (5e-07/cov=33%/id=50%)}{gi|256070752 hypothetical protein [Schistosoma manso	GGCAACGACGATTCAATACCTAGTAAATAAGGAACTACATTTATTACTAACGCGAAATCA	-	Smp_scaff000005_2150504_2150961	0	-	-	-	-	gi|256088645	U	GenBank homolog	gi|256088645	U			-	-	-	-	gi|256088645 hypothetical protein [Schistosoma mansoni] hypothetical protein [Schistosoma mansoni] (8e-09/cov=37%/id=56%)	33469941	NP_061887.2	0,11	0,35	RNA polymerase I polypeptide B isoform 1 [Homo sapiens]	-			[ Smp_scaff000005|60|2150632|2150692 PERFECT (60/0/0 qgap/0 tgap/-) ]	0,772703572	0,925993032	0,573412474	0,939433827	0,044452552	-0,505165003	1,292397654
322	83	Q2_P03207	C806276.1	SJCHGC07050 protein [Schistosoma japonicum] ||vigilin [Gallus gallus] ref|NP_990427.1| high density lipoprotein binding protein (vigilin) [Gallus gallus] sp|P81021|VIGLN_CHICK Vigilin ||PREDICTED: similar to high density lipoprotein binding protein isofor	TTAGACTTCCTGATTCAGATCGGGGTGATGCTTTCTCTGATGAAATAGTGATAGAAGGGG	0,411688086	*	C806276.1	C	IN_GENOME	YES	|(gi:256087386) high-density lipoprotein receptor (hdl) [Schistosoma mansoni] 100%|	{gi|256087386 high-density lipoprotein receptor (hdl) [Schistosoma mansoni] high-density lipoprotein receptor (hdl) [Schistosoma mansoni] (e-162/cov=99%/id=99%)}{gi|76155262 SJCHGC07050 protein [Schistosoma japonicum] (3e-77/cov=54%/id=92%)}{gi|291232032	TTAGACTTCCTGATTCAGATCGGGGTGATGCTTTCTCTGATGAAATAGTGATAGAAGGGG	-	-	0	Smp_170110	C	Sjc_0103920	C	gi|256087386	C	S. mansoni Gene Predictions	Smp_170110	U			high-density lipoprotein receptor (hdl)	Sjp 0103920|Vigilin, putative	|(gi:256087386) high-density lipoprotein receptor (hdl) [Schistosoma mansoni] [0.0/100%]||Sjp (gi:76155262) [0.0/58%]||(gi:55742112) high density lipoprotein binding protein (vigilin) [Xenopus (Silurana) tropicalis] [e-118/91%]||(gi:217039113) HDL binding	|(gi:256087386) high-density lipoprotein receptor (hdl) [Schistosoma mansoni] [0.0/94%]||Sjp (gi:76155262) [0.0/63%]||(gi:126338475) PREDICTED: similar to high density lipoprotein binding protein [Monodelphis domestica] [e-111/93%]||(gi:292619549) PREDICT	gi|256087386 high-density lipoprotein receptor (hdl) [Schistosoma mansoni] high-density lipoprotein receptor (hdl) [Schistosoma mansoni] (e-162/cov=99%/id=99%)	4885409	NP_005327.1	1,00E-115	0,91	high density lipoprotein binding protein [Homo sapiens]	|F GO:0003723|	Q2_P22905,Q2_P03207		[ Smp_scaff000408|60|6354|6414 PERFECT (60/0/0 qgap/0 tgap/-) ]	1,213531369	1,166577466	0,590072528	0,474850092	0,776070938	0,743213368	0,047418906
56	33	Q2_P04847	C808868.1	none	GAAGAAAAGTTATGTGAATCCTTCTATGCGATCTTCAGCACCTGTGACATCATCCCAATA	0,464889291	*	C808868.1	C	IN_GENOME	YES	|(gi:256090429) DNA-directed RNA polymerase [Schistosoma mansoni] 100%|	{gi|256090429 DNA-directed RNA polymerase [Schistosoma mansoni] DNA-directed RNA polymerase , putative [Schistosoma mansoni] (0.0/cov=81%/id=87%)}{gi|299747091 hypothetical protein CC1G_14555 [Coprinopsis cinerea okayama7#130] hypothetical protein CC1G_14	GAAGAAAAGTTATGTGAATCCTTCTATGCGATCTTCAGCACCTGTGACATCATCCCAATA	-	-	0	Smp_180150	C	-	-	gi|256090429	C	S. mansoni Gene Predictions	Smp_180150	U			DNA-directed RNA polymerase , putative	-	|(gi:256090429) DNA-directed RNA polymerase [Schistosoma mansoni] [0.0/100%]|	-	gi|256090429 DNA-directed RNA polymerase [Schistosoma mansoni] DNA-directed RNA polymerase , putative [Schistosoma mansoni] (0.0/cov=81%/id=87%)	10092691	NP_055243.1	0,44	0,12	tight junction protein 3 [Homo sapiens]	|F GO:0005515|	Q2_P14012,Q2_P04851,Q2_P04847,Q2_P33885		[ Smp_scaff001974|60|7733|7793 PERFECT (60/0/0 qgap/0 tgap/-) ]	1,03960609	0,833680928	0,569518241	0,485920275	0,085394786	-0,006126212	1,170676202
396	9	Q2_P25118	C809789.1	SJCHGC02485 protein [Schistosoma japonicum] ||	CAACTTTTACTGCTATTATTGCCATCCTTGTTACAGTCTATCTCTTCATATTGGTCTACT	0,409449375	*	C809789.1	U	IN_GENOME	YES	No hits	{gi|256081914 hypothetical protein [Schistosoma mansoni] expressed protein [Schistosoma mansoni] (e-125/cov=55%/id=100%)}{gi|76155313 SJCHGC02485 protein [Schistosoma japonicum] (2e-18/cov=15%/id=80%)}{gi|76155311 SJCHGC02486 protein [Schistosoma japonicu	CAACTTTTACTGCTATTATTGCCATCCTTGTTACAGTCTATCTCTTCATATTGGTCTACT	-	-	0	Smp_153990	U	-	-	gi|256081914	U	S. mansoni Gene Predictions	Smp_153990	U		X	hypothetical protein	-	|Hypothetical (gi:256081914) [0.0/100%]||Sjp (gi:76155313) [e-124/60%]||Sjp (gi:76155311) [3e-61/22%]||Hypothetical (gi:256086157) [9e-41/16%]||(gi:256066186) protein disulfide-isomerase [Schistosoma mansoni] [1e-28/12%]|	-	gi|256081914 hypothetical protein [Schistosoma mansoni] expressed protein [Schistosoma mansoni] (e-125/cov=55%/id=100%)	119372315	NP_001073278.1	1,00E-13	0,09	xin actin-binding repeat containing 2 isoform 2 [Homo sapiens]	|F GO:0008270|			[ Smp_scaff000160|60|1177284|1177344 PERFECT (60/0/0 qgap/0 tgap/-) ]	0,7919421	1,263154368	1,335958287	1,149123672	0,044437164	0,458834769	0,375025309
228	47	Q2_P21493	C804936.1	SJCHGC07821 protein [Schistosoma japonicum] ||	AACTTCTTGGTCCAAAAACGTGTCTCATATAACAACTTCGAGTACAACAAGTGTGGGAAA	0,391894499	*	C804936.1	U	IN_GENOME	YES	No hits	{gi|256088563 hypothetical protein [Schistosoma mansoni] expressed protein [Schistosoma mansoni] (2e-53/cov=79%/id=75%)}{gi|76157201 SJCHGC07821 protein [Schistosoma japonicum] (2e-20/cov=36%/id=75%)}	AACTTCTTGGTCCAAAAACGTGTCTCATATAACAACTTCGAGTACAACAAGTGTGGGAAA	-	-	0	Smp_174220	U	-	-	gi|256088563	U	S. mansoni Gene Predictions	Smp_174220	U			hypothetical protein	-	|Hypothetical (gi:256088563) [0.0/100%]||Sjp (gi:76157201) [1e-75/25%]||(gi:91081921) PREDICTED: similar to Additional sex combs CG8787-PA [Tribolium castaneum] [1e-13/14%]||Hypothetical (gi:270007351) [1e-13/14%]||Hypothetical (gi:170057724) [5e-12/14%]|	-	gi|256088563 hypothetical protein [Schistosoma mansoni] expressed protein [Schistosoma mansoni] (2e-53/cov=79%/id=75%)	153792780	NP_060733.4	3,00E-12	0,1	additional sex combs like 2 [Homo sapiens]	|F GO:0046872|	Q2_P21493,Q2_P03592,Q2_P09747,Q2_P29483		[ Smp_scaff000574|60|129197|129257 PERFECT (60/0/0 qgap/0 tgap/-) ]	0,365084273	0,396967845	0,217662681	0,257095637	1,090933835	0,991971642	0,824886031
350	39	Q2_P07568	C813057.1	SJCHGC09219 protein [Schistosoma japonicum] ||	ACACAAAGTCGTTGGAGATATATTGAAAAACCATCAATGCATGGTGGAAACTCATGTGGC	0,396536343		C813057.1	C	IN_GENOME	YES	No hits	{gi|76153824 SJCHGC09219 protein [Schistosoma japonicum] (4e-41/cov=35%/id=72%)}{gi|189236526 PREDICTED: similar to f-spondin [Tribolium castaneum] hypothetical protein TcasGA2_TC007351 [Tribolium castaneum] (3e-12/cov=51%/id=29%)}{gi|156549413 PREDICTED:	ACACAAAGTCGTTGGAGATATATTGAAAAACCATCAATGCATGGTGGAAACTCATGTGGC	-	-	0	Smp_158620	U	-	-	gi|76153824	C	S. mansoni Gene Predictions	Smp_158620	C		X	retinaldehyde binding protein-related	-	|(gi:256083474) retinaldehyde binding protein-related [Schistosoma mansoni] [0.0/100%]||Sjp (gi:56756430) [e-162/100%]||Hypothetical (gi:291231022) [5e-43/84%]||Hypothetical (gi:196012748) [8e-41/59%]||(gi:124782980) phosphoglyceride transfer protein [Tae	-	gi|76153824 SJCHGC09219 protein [Schistosoma japonicum] (4e-41/cov=35%/id=72%)	150010661	NP_055507.1	1,00E-08	0,61	SEC14-like 5 [Homo sapiens]	|F GO:0005215|	Q2_P03444,Q2_P07568,Q2_P06883,Q2_P22738	*	[ Smp_scaff000217|60|255289|255349 PERFECT (60/0/0 qgap/0 tgap/+) ]	0,230361754	0,755384647	-0,372449709	1,173885273	0,480883236	0,471421042	0,764938227
389	31	Q2_P07015	C812271.1	none	GAAAATCCTCTTCTGTGTCCACTATCAATTAATATTAAGCCAACGTTGTTGTCGACATCA	0,41097514	*	C812271.1	C	IN_GENOME	YES	|(gi:256077698) capicua protein [Schistosoma mansoni] 100%|	{gi|256077698 capicua protein [Schistosoma mansoni] capicua protein, putative [Schistosoma mansoni] (2e-45/cov=39%/id=78%)}	GAAAATCCTCTTCTGTGTCCACTATCAATTAATATTAAGCCAACGTTGTTGTCGACATCA	-	-	0	Smp_142600	C	-	-	gi|256077698	C	S. mansoni Gene Predictions	Smp_142600	U			capicua protein, putative	-	|(gi:256077698) capicua protein [Schistosoma mansoni] [0.0/100%]||(gi:133901994) GEX Interacting protein family member (gei-3) [Caenorhabditis elegans] [7e-26/6%]||(gi:133901992) GEX Interacting protein family member (gei-3) [Caenorhabditis elegans] [8e-2	-	gi|256077698 capicua protein [Schistosoma mansoni] capicua protein, putative [Schistosoma mansoni] (2e-45/cov=39%/id=78%)	112421108	NP_055940.3	6,00E-27	0,09	capicua homolog [Homo sapiens]	|F GO:0005515|	Q2_P34243,Q2_P14353,Q2_P32741,Q2_P02627,Q2_P26654,Q2_P07015,Q2_P21709,Q2_P18265		[ Smp_scaff000090|60|307917|307977 PERFECT (60/0/0 qgap/0 tgap/-) ]	0,477793151	0,442342707	0,214483382	0,039379561	0,99193153	1,015201879	0,936174837
445	57	Q2_P34389	C912555.1	none	GGATGTGAGAGATGACATACAATTAGTTGCACTAATTCCATTTCACTATAACTATCGTCA	0,460024436		C912555.1	U	IN_GENOME	YES	No hits	{gi|256070481 exocyst complex component 1 [Schistosoma mansoni] exocyst complex component 1 [Schistosoma mansoni] (1e-10/cov=24%/id=100%)}	GGATGTGAGAGATGACATACAATTAGTTGCACTAATTCCATTTCACTATAACTATCGTCA	-	-	0	Smp_000990	C	-	-	gi|256070481	C	S. mansoni Gene Predictions	Smp_000990	C		X	exocyst complex component 1	-	|(gi:256070481) exocyst complex component 1 [Schistosoma mansoni] [0.0/100%]||(gi:115658132) PREDICTED: similar to Sec3 [Strongylocentrotus purpuratus] [2e-48/102%]||(gi:241626273) exocyst complex component sec3, putative [Ixodes scapularis] [4e-47/101%]|	-	gi|256070481 exocyst complex component 1 [Schistosoma mansoni] exocyst complex component 1 [Schistosoma mansoni] (1e-10/cov=24%/id=100%)	30410716	NP_839955.1	3,00E-47	1,03	exocyst complex component 1 isoform 2 [Homo sapiens]	|C GO:0016020|	Q2_P14493,Q2_P34389,Q2_P20890,Q2_P09296,Q2_P31631,Q2_P29049,Q2_P27951	*	[ Smp_scaff000001|60|3278943|3279003 PERFECT (60/0/0 qgap/0 tgap/-) ]	1,13627803	0,218292348	0,10300727	-0,222368113	1,565382442	0,565142325	1,207840218
330	6	Q2_P18194	C800352.1	none	CAAATTAAGGACAGTAACAAAGAAAATACAAGCACCGTGTATGTATGCGTGTGTATTCAT	0,446134914		C800352.1	U	IN_GENOME	YES	No hits	NHF	CAAATTAAGGACAGTAACAAAGAAAATACAAGCACCGTGTATGTATGCGTGTGTATTCAT	-	-	0	Smp_156880	C	-	-	-	-	S. mansoni Gene Predictions	Smp_156880	C			sec24-related C, d	-	|(gi:256082903) sec24-related C d [Schistosoma mansoni] [0.0/100%]||(gi:242023372) protein transport protein Sec24B, putative [Pediculus humanus corporis] [0.0/75%]||(gi:156545774) PREDICTED: similar to Sec24B protein, putative [Nasonia vitripennis] [0.0/	-	No hits	38373671	NP_940999.1	0	0,71	SEC24-related protein C [Homo sapiens]	|F GO:0008270|		*	[ Smp_scaff000196|60|296339|296399 PERFECT (60/0/0 qgap/0 tgap/-) ]	0,488854266	0,571574349	0,395212145	0,330172353	0,783557777	1,503343018	0,450562704
44	79	Q2_P31792	C907572.1	none	CTGATTAGTAGTAAGGGTTGTCATTTTAATACTCACTCAATAAACTCAAGGATACACTGC	0,40661424		C907572.1	U	IN_GENOME	YES	No hits	NHF	CTGATTAGTAGTAAGGGTTGTCATTTTAATACTCACTCAATAAACTCAAGGATACACTGC	-	-	0	Smp_136510	C	-	-	-	-	S. mansoni Gene Predictions	Smp_136510	C		X	hypothetical protein	-	|Hypothetical (gi:256075584) [0.0/100%]||(gi:156407888) predicted protein [Nematostella vectensis] [4e-11/43%]||(gi:73984239) PREDICTED: similar to RAB3 GTPase-activating protein isoform 3 [Canis familiaris] [3e-08/43%]||(gi:115732678) PREDICTED: similar	-	No hits	55743118	NP_036365.1	6,00E-10	0,43	RAB3 GTPase-activating protein [Homo sapiens]	|F GO:0005097|	Q2_P11974,Q2_P38543,Q2_P39685,Q2_P31792	*	[ Smp_scaff000053|60|732723|732783 PERFECT (60/0/0 qgap/0 tgap/-) ]	0,202242476	0,503383338	0,144883116	0,37865228	1,070917013	1,160999893	0,550926166
360	61	Q2_P30912	C905959.1	CG31140-PB isoform B [Drosophila melanogaster] ref|NP_996276.1| CG31140-PB isoform B [Drosophila melanogaster] ||CG31140-PC isoform C [Drosophila melanogaster] ref|NP_996275.1| CG31140-PC isoform C [Drosophila melanogaster] ||CG31140-PA isoform A [Dr	GGTCAGAAATTGGTCATTTTAAAAGGAAATTTTGTAATGTTTGCCGTAAACGTGTCGATG	0,252225916	*	C905959.1	U	IN_GENOME	YES	|(gi:256085119) diacylglycerol kinase theta [Schistosoma mansoni] 100%||(gi:256077374) diacylglycerol kinase theta [Schistosoma mansoni] 73%||(gi:241999010) diacylglycerol kinase, putative [Ixodes scapularis] 73%||(gi:115691093) PREDICTED: similar to CG31	{gi|256085119 diacylglycerol kinase theta [Schistosoma mansoni] diacylglycerol kinase, theta, putative [Schistosoma mansoni] (6e-92/cov=84%/id=100%)}{gi|260821300 hypothetical protein BRAFLDRAFT_92201 [Branchiostoma floridae] hypothetical protein BRAFLDRA	GGTCAGAAATTGGTCATTTTAAAAGGAAATTTTGTAATGTTTGCCGTAAACGTGTCGATG	-	-	0	Smp_163080	U	Sjc_0044900	U	gi|256085119	U	S. mansoni Gene Predictions	Smp_163080	U			diacylglycerol kinase, theta, putative	Sjp 0044900|Diacylglycerol kinase theta, putative	|(gi:256085119) diacylglycerol kinase theta [Schistosoma mansoni] [0.0/100%]||(gi:156550649) PREDICTED: similar to CG31140-PC [Nasonia vitripennis] [0.0/82%]||Hypothetical (gi:270001881) [0.0/82%]||(gi:256077374) diacylglycerol kinase theta [Schistosoma m	|(gi:256085119) diacylglycerol kinase theta [Schistosoma mansoni] [0.0/65%]||(gi:256077374) diacylglycerol kinase theta [Schistosoma mansoni] [1e-92/58%]||(gi:270001881) [4e-91/62%]||(gi:156550649) PREDICTED: similar to CG31140-PC [Nasonia vitripennis] [7	gi|256085119 diacylglycerol kinase theta [Schistosoma mansoni] diacylglycerol kinase, theta, putative [Schistosoma mansoni] (6e-92/cov=84%/id=100%)	40806175	NP_001338.2	1,00E-163	0,81	diacylglycerol kinase, theta [Homo sapiens]	|F GO:0004143|	Q2_P30912		[ Smp_scaff000260|60|690083|690143 PERFECT (60/0/0 qgap/0 tgap/+) ]	0,777991327	0,472290515	0,634812991	0,354872655	1,033445714	0,609045718	0,719629476
501	31	Q2_P17522	C919791.1	none	GATGACCATTTGAATTCAACGGTTGATGATGTTGTGATTGTTGACTATGAACATGATGAT	0,429086513		C919791.1	C	IN_GENOME	YES	No hits	{gi|256053303 hypothetical protein [Schistosoma mansoni] expressed protein [Schistosoma mansoni] (7e-27/cov=46%/id=84%)}	GATGACCATTTGAATTCAACGGTTGATGATGTTGTGATTGTTGACTATGAACATGATGAT	-	-	0	Smp_176780	U	-	-	gi|256053303	U	S. mansoni Gene Predictions	Smp_176780	C			hypothetical protein	-	|Hypothetical (gi:256053303) [e-160/100%]|	-	gi|256053303 hypothetical protein [Schistosoma mansoni] expressed protein [Schistosoma mansoni] (7e-27/cov=46%/id=84%)	-	-	-	0	No hits	|C GO:0016020|	Q2_P28096,Q2_P17522,Q2_P37991	*	[ Smp_scaff000625|60|195577|195637 PERFECT (60/0/0 qgap/0 tgap/+) ]	0,073733972	-0,167950502	0,328212263	0,288164983	1,752749022	1,177698818	0,575183797
199	15	Q2_P11697	C907088.1	none	AAGCTTTCATGACCGGTTCATTATCAGTGTTATCGAAAATGCGTCATTTACTTTATCTCC	0,382475262	*	C907088.1	C	OUT_GENOME	NO	No hits	{gi|21912558 hypothetical protein [Taenia solium] (0.13/cov=42%/id=36%)}{gi|124003159 acyl-CoA dehydrogenase, long-chain specific [Microscilla marina ATCC 23134] acyl-CoA dehydrogenase, long-chain specific [Microscilla marina ATCC 23134] (0.37/cov=42%/id=	AAGCTTTCATGACCGGTTCATTATCAGTGTTATCGAAAATGCGTCATTTACTTTATCTCC	-	-	0	-	-	-	-	gi|21912558	C	GenBank homolog	gi|21912558	U			-	-	-	-	gi|21912558 hypothetical protein [Taenia solium] (0.13/cov=42%/id=36%)	-	-	-	0	No hits	-			-	0,886166919	1,48301743	0,445412887	0,550900474	1,017889641	0,736230485	0,463118603
104	63	Q2_P14176	C911918.1	none	AACTTGAGTATCTGAACAACATCTCCTCCAGCAACGACATCAACAACAAATTCATCTACA	0,413665767		C911918.1	C	IN_GENOME	YES	No hits	{gi|256082987 hypothetical protein [Schistosoma mansoni] expressed protein [Schistosoma mansoni] (5e-13/cov=51%/id=85%)}	AACTTGAGTATCTGAACAACATCTCCTCCAGCAACGACATCAACAACAAATTCATCTACA	-	-	0	Smp_157140.1	U	-	-	gi|256082987	U	S. mansoni Gene Predictions	Smp_157140.x	C		X	hypothetical protein	-	|Hypothetical (gi:256082987) [0.0/100%]||Hypothetical (gi:256082989) [0.0/100%]||Sjp (gi:76152884) [4e-80/22%]||(gi:307183187) Nucleolar pre-ribosomal-associated protein 1 [Camponotus floridanus] [2e-27/32%]||(gi:307202572) Nucleolar pre-ribosomal-associa	-	gi|256082987 hypothetical protein [Schistosoma mansoni] expressed protein [Schistosoma mansoni] (5e-13/cov=51%/id=85%)	194394141	NP_055640.2	2,00E-16	0,32	nucleolar preribosomal-associated protein 1 [Homo sapiens]	|F GO:0003674|	Q2_P14176,Q2_P18014,Q2_P34053,Q2_P03618,Q2_P30043,Q2_P31768,Q2_P22937,Q2_P10265	*	[ Smp_scaff000198|60|526659|526719 PERFECT (60/0/0 qgap/0 tgap/+) ]	0,208811746	0,060300761	0,26298243	0,394748187	0,532436862	1,367152062	0,885228379
319	21	Q2_P25551	C810448.1	none	AGTATAGACTTCTTTTAGTGCCAAAGTGAACCTCGTGCCGAATTTTTGGCCTGGAGGGCC	0,68201203		C810448.1	U	IN_GENOME	NO	No hits	NHF	AGTATAGACTTCTTTTAGTGCCAAAGTGAACCTCGTGCCGAATTTTTGGCCTGGAGGGCC	-	Smp_scaff000585_184304_185360	0	-	-	-	-	-	-	No match	C810448.1	U			-	-	-	-	No hits	-	-	-	0	No hits	-		*	-	0,62824636	0,706466614	0,532220786	0,561331165	1,152225215	0,649015424	0,49617945
113	38	Q2_P21517	C804973.1	PREDICTED: similar to CG10721-PA [Strongylocentrotus purpuratus] ||hypothetical protein LOC232491 [Mus musculus] gb|AAH27061.1| CDNA sequence BC027061 [Mus musculus] ||unnamed protein product [Mus musculus] ||unnamed protein product [Mus musculus] ||Simil	GGTTTCCTGTATGCATAAGTATGTGACTATCAGCAGAATAGTAGTTAATTGGTCATGTAT	0,402122856	*	C804973.1	U	IN_GENOME	YES	No hits	{gi|256087024 hypothetical protein [Schistosoma mansoni] conserved hypothetical protein [Schistosoma mansoni] (e-125/cov=72%/id=79%)}{gi|115843642 PREDICTED: similar to CDNA sequence BC027061 [Strongylocentrotus purpuratus] PREDICTED: similar to CDNA sequ	GGTTTCCTGTATGCATAAGTATGTGACTATCAGCAGAATAGTAGTTAATTGGTCATGTAT	-	-	0	Smp_168760	U	Sjc_0032750	U	gi|256087024	U	S. mansoni Gene Predictions	Smp_168760	U		X	hypothetical protein	Sjp 0032750|Pyridine nucleotide-disulfide oxidoreductase domain-containing protein 1, putative	|Hypothetical (gi:256087024) [0.0/100%]||(gi:115843642) PREDICTED: similar to CDNA sequence BC027061 [Strongylocentrotus purpuratus] [9e-99/101%]||(gi:20073320) Pyridine nucleotide-disulphide oxidoreductase domain 1 [Mus musculus] [1e-92/101%]||(gi:148678	|(gi:256087024) [e-177/81%]||(gi:115843642) PREDICTED: similar to CDNA sequence BC027061 [Strongylocentrotus purpuratus] [1e-98/97%]||(gi:114645693) [2e-93/90%]||(gi:156407123) predicted protein [Nematostella vectensis] [3e-93/90%]||(gi:51036596) [4e-93/9	gi|256087024 hypothetical protein [Schistosoma mansoni] conserved hypothetical protein [Schistosoma mansoni] (e-125/cov=72%/id=79%)	51036596	NP_079130.2	6,00E-93	1	pyridine nucleotide-disulphide oxidoreductase domain 1 [Homo sapiens]	|F GO:0050660|			[ Smp_scaff000381|60|44611|44671 PERFECT (60/0/0 qgap/0 tgap/-) ]	0,357924572	1,46245286	-0,045673779	0,677351377	0,848599901	1,252064219	-0,444369344
514	16	Q2_P15166	C914019.1	none	GCATACTAGGATTGAACTGTAACATAACTTGTCTTTTACGGATTGGCTGAATTATGATGT	0,510952636		C914019.1	C	IN_GENOME	YES	No hits	NHF	GCATACTAGGATTGAACTGTAACATAACTTGTCTTTTACGGATTGGCTGAATTATGATGT	-	-	0	Smp_151740	U	-	-	-	-	S. mansoni Gene Predictions	Smp_151740	C		X	run and tbc1 domain containing, putative	-	|(gi:256081130) run and tbc1 domain containing [Schistosoma mansoni] [0.0/100%]||(gi:195167457) GL15795 [Drosophila persimilis] [1e-56/83%]||(gi:189518975) PREDICTED: CG11490-like [Danio rerio] [1e-56/85%]||(gi:122890911) novel protein similar to vertebra	-	No hits	148612840	NP_001091967.1	2,00E-52	0,85	RUN and TBC1 domain containing 2 isoform 3 [Homo sapiens]	-	Q2_P35088,Q2_P15166	*	[ Smp_scaff000148|60|175997|176057 PERFECT (60/0/0 qgap/0 tgap/+) ]	-0,193860125	0,522021454	0,535307097	0,31929824	1,186174345	1,237851183	1,301250338
348	15	Q2_P23541	C807724.1	SJCHGC05763 protein [Schistosoma japonicum] ||	TGATTGTAGGTCGTCGATGTGGTCTGATTGAATTGTGGGATGATCGTTTTCCTAATAAAC	0,384101207	*	C807724.1	U	IN_GENOME	YES	|(gi:256052551) 100%||Sjp (gi:76153658) 100%|	{gi|256052551 hypothetical protein [Schistosoma mansoni] expressed protein [Schistosoma mansoni] (e-116/cov=99%/id=100%)}{gi|76153658 SJCHGC05763 protein [Schistosoma japonicum] (2e-99/cov=99%/id=86%)}	TGATTGTAGGTCGTCGATGTGGTCTGATTGAATTGTGGGATGATCGTTTTCCTAATAAAC	-	-	0	Smp_165080	U	Sjc_0309420	U	gi|256052551	U	S. mansoni Gene Predictions	Smp_165080	U			hypothetical protein	Sjp 0309420|expressed protein	|Hypothetical (gi:256052551) [0.0/100%]||Sjp (gi:76153658) [0.0/78%]||(gi:225678943) predicted protein [Paracoccidioides brasiliensis Pb03] [0.26/13%]||(gi:254567702) Peripheral protein of the cytosolic face of the mitochondrial outer membrane, required f	|Sjp (gi:76153658) [0.0/98%]||(gi:256052551) [0.0/98%]||(gi:225678943) predicted protein [Paracoccidioides brasiliensis Pb03] [0.040/22%]||(gi:238878285) [0.26/34%]||(gi:68467251) [0.26/34%]|	gi|256052551 hypothetical protein [Schistosoma mansoni] expressed protein [Schistosoma mansoni] (e-116/cov=99%/id=100%)	23943912	NP_055417.1	0,11	0,26	phosphoinositide-3-kinase, regulatory subunit 4 [Homo sapiens]	|C GO:0016020|	Q2_P38905,Q2_P40434,Q2_P38485,Q2_P39634,Q2_P23541		[ Smp_scaff000294|60|261176|261236 PERFECT (60/0/0 qgap/0 tgap/+) ]	0,66623202	0,913600738	0,340235948	0,638038241	0,88534001	1,292787938	0,062548614
125	32	Q2_P09683	C903609.1	none	CTTACGAAACTCGTACTCAGCATGATATTTTTAAACCGTTCATTCAGAATCCAAAGTGTT	0,456713587	*	C903609.1	C	IN_GENOME	YES	No hits	NHF	CTTACGAAACTCGTACTCAGCATGATATTTTTAAACCGTTCATTCAGAATCCAAAGTGTT	-	Smp_scaff000029_84447_84894	0	-	-	-	-	-	-	No match	C903609.1	C			-	-	-	-	No hits	-	-	-	0	No hits	-			[ Smp_scaff000029|60|84822|84882 PERFECT (60/0/0 qgap/0 tgap/+) ]	0,10982411	-0,093673196	0,322841407	0,050844446	1,118717624	0,849793639	1,368974065
84	42	Q2_P15859	C915934.1	none	CGGTTGTACTGGACATAATATCTGATAACGATGGACAGAATTGATAGTTTGAAGAATATG	0,456742092		C915934.1	C	IN_GENOME	YES	No hits	{gi|256085610 hypothetical protein [Schistosoma mansoni] hypothetical protein [Schistosoma mansoni] (4e-39/cov=73%/id=97%)}	CGGTTGTACTGGACATAATATCTGATAACGATGGACAGAATTGATAGTTTGAAGAATATG	-	-	0	Smp_164560	U	-	-	gi|256085610	U	S. mansoni Gene Predictions	Smp_164560	C		X	hypothetical protein	-	|Hypothetical (gi:256085610) [0.0/100%]|	-	gi|256085610 hypothetical protein [Schistosoma mansoni] hypothetical protein [Schistosoma mansoni] (4e-39/cov=73%/id=97%)	-	-	-	0	No hits	-	Q2_P36126,Q2_P15859	*	[ Smp_scaff000284|60|6076|6136 PERFECT (60/0/0 qgap/0 tgap/+) ]	0,130146949	-0,013288308	0,227459206	0,289481245	0,706643511	0,590163825	1,566954101
523	24	Q2_P05972	C810748.1	none	GTCAATATATGTAGGTACTAAAATTGTGTTCCCTGGTTGTTTGTTTCTCCTTGTTGTTGT	0,34356215	*	C810748.1	C	IN_GENOME	YES	No hits	{gi|256052798 hypothetical protein [Schistosoma mansoni] hypothetical protein [Schistosoma mansoni] (4e-20/cov=12%/id=95%)}	GTCAATATATGTAGGTACTAAAATTGTGTTCCCTGGTTGTTTGTTTCTCCTTGTTGTTGT	-	-	0	Smp_087750	C	-	-	gi|256052798	C	S. mansoni Gene Predictions	Smp_087750	U		X	hypothetical protein	-	|Hypothetical (gi:256052798) [7e-72/100%]||(gi:220679399) MAP/microtubule affinity-regulating kinase 3 [Danio rerio] [0.050/34%]||(gi:73964087) PREDICTED: similar to MAP/microtubule affinity-regulating kinase 3 isoform 6 [Canis familiaris] [0.051/41%]||(g	-	gi|256052798 hypothetical protein [Schistosoma mansoni] hypothetical protein [Schistosoma mansoni] (4e-20/cov=12%/id=95%)	193083129	NP_001122392.1	0,003	0,34	MAP/microtubule affinity-regulating kinase 3 isoform d [Homo sapiens]	|F GO:0005524|			[ Smp_scaff000404|60|213604|213664 PERFECT (60/0/0 qgap/0 tgap/+) ]	0,531878635	0,727970799	0,283141102	0,502698712	0,911917852	0,883965623	0,482579782
124	29	Q2_P37770	C919191.1	none	TGACTGATTTCGGAAATATGAATTGTCCCGTCCCGTCTCTCCGATAGTCTAAACGTAAAG	0,571567851		C919191.1	U	IN_GENOME	YES	No hits	{gi|67625701 TPA: endonuclease-reverse transcriptase [Schistosoma mansoni] (0.21/cov=27%/id=36%)}	TGACTGATTTCGGAAATATGAATTGTCCCGTCCCGTCTCTCCGATAGTCTAAACGTAAAG	-	-	0	Smp_150590	C	-	-	gi|67625701	C	S. mansoni Gene Predictions	Smp_150590	C		X	hypothetical protein	-	|Hypothetical (gi:256080671) [1e-34/100%]||Hypothetical (gi:256089958) [5e-31/90%]|	-	gi|67625701 TPA: endonuclease-reverse transcriptase [Schistosoma mansoni] (0.21/cov=27%/id=36%)	216548193	NP_001136020.1	4,70E-01	0,38	RAD54-like protein [Homo sapiens]	-	Q2_P17362,Q2_P37770	*	[ Smp_scaff000137|60|593389|593449 PERFECT (60/0/0 qgap/0 tgap/-) ]	1,450591141	1,263961355	0,501210408	0,509419496	1,021366389	0,920959339	-0,239870071
287	57	Q2_P38313	C921101.1	none	GCCGAGATGTAAGGCAGTTTATGCCCGCCGCAATGAAGTCAAAGATGCCAATTTTCGAGT	0,393560583		C921101.1	U	IN_GENOME	YES	No hits	NHF	GCCGAGATGTAAGGCAGTTTATGCCCGCCGCAATGAAGTCAAAGATGCCAATTTTCGAGT	-	-	0	Smp_098890.2	C	-	-	-	-	S. mansoni Gene Predictions	Smp_098890.x	C			arginine/serine-rich splicing factor, putative	-	|(gi:256089259) arginine/serine-rich splicing factor [Schistosoma mansoni] [1e-47/78%]||(gi:256089261) arginine/serine-rich splicing factor [Schistosoma mansoni] [2e-47/78%]||(gi:29841408) similar to NM_006276 splicing factor, arginine/serine-rich 7 [Schi	-	No hits	72534660	NP_001026854.1	5,00E-24	0,73	splicing factor, arginine/serine-rich 7 [Homo sapiens]	|F GO:0000166|	Q2_P34232,Q2_P38312,Q2_P26440,Q2_P17836,Q2_P38313	*	[ Smp_scaff000621|60|74128|74188 PERFECT (60/0/0 qgap/0 tgap/+) ]	1,300866329	0,89987265	0,786413401	0,128539078	0,687838624	-0,148434385	0,787356812
204	38	Q2_P20282	C803241.1	none	CGTCCACTATCAATGAGGCCATTTGAAATCGAAGATCATCATACGGACGGACCATCCAAA	0,364106258	*	C803241.1	U	IN_GENOME	YES	|(gi:256086912) glycoprotein-N-acetylgalactosamine 3-beta-galactosyltransferase [Schistosoma mansoni] 100%|	{gi|256086912 glycoprotein-N-acetylgalactosamine 3-beta-galactosyltransferase [Schistosoma mansoni] core 1 udp-galactose:n-acetylgalactosamine-alpha-r beta 1,3-galactosyltransferase, putative [Schistosoma mansoni] (8e-65/cov=94%/id=95%)}{gi|301619815 PRED	CGTCCACTATCAATGAGGCCATTTGAAATCGAAGATCATCATACGGACGGACCATCCAAA	-	-	0	Smp_168460	U	-	-	gi|256086912	U	S. mansoni Gene Predictions	Smp_168460	U			core 1 udp-galactose:n-acetylgalactosamine-alpha- r beta 1,3- galactosyltransferase, putative	-	|(gi:256086912) glycoprotein-N-acetylgalactosamine 3-beta-galactosyltransferase [Schistosoma mansoni] [0.0/100%]||(gi:256069661) glycoprotein-N-acetylgalactosamine 3-beta-galactosyltransferase [Schistosoma mansoni] [2e-94/25%]||(gi:256086910) glycoprotein	-	gi|256086912 glycoprotein-N-acetylgalactosamine 3-beta-galactosyltransferase [Schistosoma mansoni] core 1 udp-galactose:n-acetylgalactosamine-alpha-r beta 1,3-galactosyltransferase, putative [Schistosoma mansoni] (8e-65/cov=94%/id=95%)	9910144	NP_064541.1	5,00E-57	0,32	core 1 synthase, glycoprotein-N-acetylgalactosamine 3-beta-galactosyltransferase, 1 [Homo sapiens]	|F GO:0016757|	Q2_P01441,Q2_P20282,Q2_P14706,Q2_P40005,Q2_P07287,Q2_P26973,Q2_P40580,Q2_P34625		[ Smp_scaff000372|60|51434|51494 PERFECT (60/0/0 qgap/0 tgap/-) ]	0,379632463	0,293366133	0,025590175	0,030136101	1,519383852	1,425239918	0,67082703
219	24	Q2_P11846	C907327.1	none	CGCAAGTGCTCTTGAATAAATGAATTCGGACCAGTATATTTAACGCAAACATATAGAAAC	0,393806523		C907327.1	C	IN_GENOME	YES	No hits	NHF	CGCAAGTGCTCTTGAATAAATGAATTCGGACCAGTATATTTAACGCAAACATATAGAAAC	-	-	0	Smp_134300	U	-	-	-	-	S. mansoni Gene Predictions	Smp_134300	C		X	beta-hexosaminidase B, putative	-	|(gi:256074777) beta-hexosaminidase B [Schistosoma mansoni] [0.0/100%]||(gi:257216422) Beta-hexosaminidase alpha chain precursor [Schistosoma japonicum] [0.0/87%]||(gi:189239560) PREDICTED: similar to AGAP010056-PA [Tribolium castaneum] [e-101/50%]||Hypot	-	No hits	4504373	NP_000512.1	2,00E-97	0,51	hexosaminidase B preproprotein [Homo sapiens]	|F GO:0043169|	Q2_P31860,Q2_P12046,Q2_P34936,Q2_P15017,Q2_P39290,Q2_P34450,Q2_P14544,Q2_P11846,Q2_P31649,Q2_P01488	*	[ Smp_scaff000044|60|357710|357770 PERFECT (60/0/0 qgap/0 tgap/-) ]	0,140159137	0,067522257	0,459482385	0,337370118	1,436917704	1,306443628	0,679154545
398	7	Q2_P36843	C917293.1	PREDICTED: similar to formin homology 2 domain containing 3 [Canis familiaris] ||PREDICTED: similar to mKIAA1695 protein partial [Bos taurus] ||unnamed protein product [Homo sapiens] ||KIAA1695 protein [Homo sapiens] ||formin homology 2 domain containing	CTCAGTCGGAAGTCCAAGCGTTTTCAATCAGTAGAAAATTTACAAAATAGTGGTTTATCA	0,384670341	*	C917293.1	U	IN_GENOME	YES	|(gi:256084283) 100%||(gi:256084281) 100%||(gi:257215728) FH1/FH2 domain-containing protein 3 [Schistosoma japonicum] 85%||(gi:226482316) FH1/FH2 domain-containing protein 3 [Schistosoma japonicum] 85%|	{gi|256084283 hypothetical protein [Schistosoma mansoni] fh1/fh2 domains-containing protein (formin homolog overexpressed in spleen) (fhos), putative [Schistosoma mansoni] (1e-80/cov=97%/id=99%)}{gi|256084281 hypothetical protein [Schistosoma mansoni] fh1	CTCAGTCGGAAGTCCAAGCGTTTTCAATCAGTAGAAAATTTACAAAATAGTGGTTTATCA	-	-	0	Smp_161110.2	U	Sjc_0029260	U	gi|256084283	U	S. mansoni Gene Predictions	Smp_161110.x	U			fh1/fh2 domains-containing protein (formin homolog overexpressed in spleen) (fhos), putative	Sjp 0029260|FH1/FH2 domain-containing protein 3, putative	|Hypothetical (gi:256084281) [0.0/100%]||Hypothetical (gi:256084283) [0.0/97%]||(gi:257215728) FH1/FH2 domain-containing protein 3 [Schistosoma japonicum] [0.0/47%]||(gi:226482316) FH1/FH2 domain-containing protein 3 [Schistosoma japonicum] [0.0/34%]||(gi	|(gi:257215728) FH1/FH2 domain-containing protein 3 [Schistosoma japonicum] [0.0/50%]||(gi:256084283) [0.0/51%]||(gi:256084281) [0.0/51%]||(gi:226482316) FH1/FH2 domain-containing protein 3 [Schistosoma japonicum] [0.0/39%]||(gi:189235978) PREDICTED: simi	gi|256084283 hypothetical protein [Schistosoma mansoni] fh1/fh2 domains-containing protein (formin homolog overexpressed in spleen) (fhos), putative [Schistosoma mansoni] (1e-80/cov=97%/id=99%)	58331242	NP_079411.2	1,00E-100	0,28	formin homology 2 domain containing 3 [Homo sapiens]	|F GO:0003779|	Q2_P35466,Q2_P03194,Q2_P15517,Q2_P33126,Q2_P26091,Q2_P36843,Q2_P04227,Q2_P06508,Q2_P13275		[ Smp_scaff000245|60|324975|325035 PERFECT (60/0/0 qgap/0 tgap/+) ]	0,38803947	0,16552881	0,862349559	0,467463321	0,660437643	0,467382564	0,971419087
196	22	Q2_P31681	C907374.1	none	TGATGCAGCTGAACTGTTGTGTGTATTACCACAACTACGAATAGTTGAATTTAAATTCGG	0,447506682		C907374.1	U	IN_GENOME	YES	|(gi:256090645) pumilio [Schistosoma mansoni] 100%||(gi:256090643) pumilio [Schistosoma mansoni] 100%|	{gi|256090645 pumilio [Schistosoma mansoni] pumilio, putative [Schistosoma mansoni] (4e-05/cov=64%/id=95%)}{gi|256090643 pumilio [Schistosoma mansoni] pumilio, putative [Schistosoma mansoni] (4e-05/cov=64%/id=95%)}	TGATGCAGCTGAACTGTTGTGTGTATTACCACAACTACGAATAGTTGAATTTAAATTCGG	-	-	0	Smp_180910.1	C	-	-	gi|256090645	C	S. mansoni Gene Predictions	Smp_180910.x	C			pumilio, putative	-	|(gi:256090645) pumilio [Schistosoma mansoni] [0.0/100%]||(gi:256090643) pumilio [Schistosoma mansoni] [0.0/100%]||(gi:62718869) Pumilio homolog [Dugesia japonica] [e-153/24%]||(gi:193587374) PREDICTED: similar to mKIAA0235 protein [Acyrthosiphon pisum] [	-	gi|256090645 pumilio [Schistosoma mansoni] pumilio, putative [Schistosoma mansoni] (4e-05/cov=64%/id=95%)	13491168	NP_056132.1	1,00E-139	0,22	pumilio homolog 2 [Homo sapiens]	|F GO:0003723|	Q2_P20136,Q2_P26446,Q2_P22514,Q2_P03259,Q2_P30979,Q2_P11188,Q2_P31678,Q2_P31681,Q2_P11873,Q2_P29709,Q2_P23867,Q2_P04361,Q2_P08407,Q2_P28112,Q2_P01327	*	[ Smp_scaff002001|60|169570|169630 PERFECT (60/0/0 qgap/0 tgap/-) ]	0,314553834	0,284678776	0,074169844	0,154843787	1,432994133	0,83207892	0,637222755
163	21	Q2_P11182	C906090.1	none	GTGAAACTATAAAAGGAAAAGAGGGTGGAAACCTTTATGTTCAATACAGTACAGATTTCG	0,380794866		C906090.1	C	IN_GENOME	YES	No hits	{gi|256084654 hypothetical protein [Schistosoma mansoni] expressed protein [Schistosoma mansoni] (1e-24/cov=50%/id=100%)}	GTGAAACTATAAAAGGAAAAGAGGGTGGAAACCTTTATGTTCAATACAGTACAGATTTCG	-	-	0	Smp_162000	U	-	-	gi|256084654	U	S. mansoni Gene Predictions	Smp_162000	C		X	hypothetical protein	-	|Hypothetical (gi:256084654) [0.0/100%]||Sjp (gi:76157391) [e-117/3%]||(gi:118101123) PREDICTED: similar to retinoblastoma-associated factor 600 (RBAF600) [Gallus gallus] [7e-89/14%]||(gi:194207959) PREDICTED: ubiquitin protein ligase E3 component n-recog	-	gi|256084654 hypothetical protein [Schistosoma mansoni] expressed protein [Schistosoma mansoni] (1e-24/cov=50%/id=100%)	82659109	NP_065816.2	9,00E-91	0,14	retinoblastoma-associated factor 600 [Homo sapiens]	|F GO:0005515|	Q2_P15084,Q2_P21137,Q2_P22376,Q2_P12829,Q2_P03127,Q2_P01247,Q2_P20011,Q2_P01193,Q2_P13981,Q2_P30971,Q2_P11182,Q2_P08905,Q2_P28612,Q2_P10476,Q2_P29990,Q2_P10220,Q2_P27933,Q2_P08246,Q2_P28768,Q2_P09044,Q2_P23508,Q2_P04101,Q2_P09820,Q2_P29555,Q2_P03943,Q2_P2	*	[ Smp_scaff000253|60|392262|392322 PERFECT (60/0/0 qgap/0 tgap/-) ]	-0,05910482	0,03489034	0,907470998	0,947912575	0,069385501	0,162671487	1,450930712
273	55	Q2_P19783	C802590.1	SJCHGC06495 protein [Schistosoma japonicum] ||PREDICTED: similar to reticulon 1 [Strongylocentrotus purpuratus] ||CG33113-PF isoform F [Drosophila melanogaster] ref|NP_787983.1| CG33113-PF isoform F [Drosophila melanogaster] ||CG33113-PE isoform E [Dro	AAACTAAAATTGAAAAGCTTCGCGGTTCACCAAAAAGGTAGGATTTCTTCATCCTGCTCA	0,502195227	*	C802590.1	U	IN_GENOME	NO	No hits	{gi|256081719 reticulon/nogo [Schistosoma mansoni] reticulon/nogo, putative [Schistosoma mansoni] (2e-96/cov=64%/id=92%)}{gi|226470322 Reticulon-4 (Neurite outgrowth inhibitor) [Schistosoma japonicum] Reticulon-4 (Neurite outgrowth inhibitor) [Schistosoma	AAACTAAAATTGAAAAGCTTCGCGGTTCACCAAAAAGGTAGGATTTCTTCATCCTGCTCA	-	-	0	-	-	Sjc_0218300	U	gi|256081719	U	S. japonicum Gene Predictions	Sjc_0218300	U			-	Sjp 0218300|Reticulon-4, putative	-	|(gi:226470322) Reticulon-4 (Neurite outgrowth inhibitor) [Schistosoma japonicum] [e-108/100%]||Sjp (gi:56755852) [4e-88/82%]||(gi:256081719) reticulon/nogo [Schistosoma mansoni] [9e-85/98%]||(gi:289740611) reticulon [Glossina morsitans morsitans] [7e-27/	gi|256081719 reticulon/nogo [Schistosoma mansoni] reticulon/nogo, putative [Schistosoma mansoni] (2e-96/cov=64%/id=92%)	24431935	NP_065393.1	3,00E-24	0,95	reticulon 4 isoform A [Homo sapiens]	|GO:0005783|	Q2_P32795,Q2_P12957,Q2_P28816,Q2_P09090,Q2_P19783		-	0,134303094	0,046936675	0,485694922	0,618131098	0,855198374	1,247539952	0,688954396
357	33	Q2_P02669	C805333.1	SJCHGC04004 protein [Schistosoma japonicum] ||	CTATCGCTTCTCTCTCTTTCCAATTCTTTTTGTTATTGTCGCATCTTTTTTATCTCCTAC	0,365641455	*	C805333.1	C	IN_GENOME	YES	No hits	{gi|256072609 hypothetical protein [Schistosoma mansoni] expressed protein [Schistosoma mansoni] (0.0/cov=68%/id=95%)}{gi|256072607 hypothetical protein [Schistosoma mansoni] expressed protein [Schistosoma mansoni] (0.0/cov=68%/id=95%)}{gi|76153814 SJCHGC	CTATCGCTTCTCTCTCTTTCCAATTCTTTTTGTTATTGTCGCATCTTTTTTATCTCCTAC	-	-	0	Smp_011640.3	C	-	-	gi|256072609	C	S. mansoni Gene Predictions	Smp_011640.x	U			hypothetical protein	-	|Hypothetical (gi:256072607) [0.0/100%]||Hypothetical (gi:256072609) [0.0/89%]||Sjp (gi:76153814) [5e-73/48%]||(gi:94501220) D-alanyl-D-alanine carboxypeptidase [Oceanobacter sp. RED65] [0.45/24%]|	-	gi|256072609 hypothetical protein [Schistosoma mansoni] expressed protein [Schistosoma mansoni] (0.0/cov=68%/id=95%)	-	-	-	0	No hits	-			[ Smp_scaff000019|60|499997|500057 PERFECT (60/0/0 qgap/0 tgap/+) ]	0,606573548	0,695599726	0,099290897	0,418485034	1,145997064	1,344852408	0,293772771
12	10	Q2_P27924	C901451.1	none	CATCACTTGGTGATCCTAGATGGTCAGATATGATGAATGATGTGACTAATTCAATAAATG	0,448286059	*	C901451.1	U	IN_GENOME	YES	|(gi:256072163) cell wall protein Awa1p-like [Schistosoma mansoni] 100%|	{gi|256072163 cell wall protein Awa1p-like [Schistosoma mansoni] cell wall protein Awa1p-like [Schistosoma mansoni] (2e-68/cov=86%/id=77%)}	CATCACTTGGTGATCCTAGATGGTCAGATATGATGAATGATGTGACTAATTCAATAAATG	-	-	0	Smp_127140	U	-	-	gi|256072163	U	S. mansoni Gene Predictions	Smp_127140	U			cell wall protein Awa1p-like	-	|(gi:256072163) cell wall protein Awa1p-like [Schistosoma mansoni] [0.0/98%]||Sjp (gi:76153649) [1e-80/16%]||Hypothetical (gi:256086779) [2e-07/9%]|	-	gi|256072163 cell wall protein Awa1p-like [Schistosoma mansoni] cell wall protein Awa1p-like [Schistosoma mansoni] (2e-68/cov=86%/id=77%)	-	-	-	0	No hits	|C GO:0005737|	Q2_P20424,Q2_P01562,Q2_P27924,Q2_P26391,Q2_P06292,Q2_P25829,Q2_P04175,Q2_P08236		[ Smp_scaff000015|60|591236|591296 PERFECT (60/0/0 qgap/0 tgap/+) ]	1,637359694	1,276275397	0,426837365	0,208678713	0,821457586	0,383382468	0,319744956
113	65	Q2_P27439	C900095.1	selenoprotein W 1 [Danio rerio] gb|AAH92686.2| Selenoprotein W 1 [Danio rerio] ||selenoprotein W1 [Danio rerio] ||Selenoprotein W sp|P63301|SEPW1_RAT Selenoprotein W ||Selenoprotein W sp|P63303|SELW_MACMU Selenoprotein W ||SELENOPROTEIN W ||	CGCTTTACCCATATCTGCTAGAGTATGACACATCTAAGTTTGTAGTTTATTCTAAAGCAA	0,389711796	*	C900095.1	U	IN_GENOME	YES	No hits	{gi|257206204 selenoprotein W, 1 [Schistosoma japonicum] (6e-27/cov=29%/id=92%)}{gi|156671213 selenoprotein W [Danio rerio] selenoprotein W, 1 [Xenopus (Silurana) tropicalis] selenoprotein W1 [Danio rerio] Selenoprotein W, 1 [Danio rerio] LOC100145402 pro	CGCTTTACCCATATCTGCTAGAGTATGACACATCTAAGTTTGTAGTTTATTCTAAAGCAA	-	-	0	Smp_196140.1	U	-	-	gi|257206204	U	S. mansoni Gene Predictions	Smp_196140.x	U			Selenoprotein W, putative	-	|(gi:257206204) selenoprotein W, 1 [Schistosoma japonicum] [3e-27/77%]||(gi:261490818) selenoprotein W, 1 [Gallus gallus] [4e-21/101%]||(gi:156671213) selenoprotein W [Danio rerio] [4e-21/101%]||(gi:172046839) RecName: Full=Selenoprotein W; Short=SelW Sel	-	gi|257206204 selenoprotein W, 1 [Schistosoma japonicum] (6e-27/cov=29%/id=92%)	4506887	NP_003000.1	5,00E-21	1,01	selenoprotein W, 1 [Homo sapiens]	|F GO:0008430|			[ Smp_scaff000211|60|5969|6029 PERFECT (60/0/0 qgap/0 tgap/-) ]	0,257672054	0,845501122	-0,116955516	-0,059194112	1,052054695	1,184387837	0,568485719
128	7	Q2_P12186	C908010.1	none	GTATGGATGGTGGGAGTAGTAAAAGTGTTGGAACTGGAATATTAGTTTTTAAAAAGTGTG	0,392414181	*	C908010.1	C	IN_GENOME	YES	|(gi:256052108) n-acetylgalactosaminyltransferase [Schistosoma mansoni] 100%|	{gi|256052108 n-acetylgalactosaminyltransferase [Schistosoma mansoni] n-acetylgalactosaminyltransferase, putative [Schistosoma mansoni] (2e-56/cov=63%/id=100%)}{gi|291243604 PREDICTED: Polypeptide N-acetylgalactosaminyltransferase 1-like [Saccoglossus kow	GTATGGATGGTGGGAGTAGTAAAAGTGTTGGAACTGGAATATTAGTTTTTAAAAAGTGTG	-	-	0	Smp_139230	C	-	-	gi|256052108	C	S. mansoni Gene Predictions	Smp_139230	U			n-acetylgalactosaminyltransferase, putative	-	|(gi:256052108) n-acetylgalactosaminyltransferase [Schistosoma mansoni] [0.0/100%]||(gi:242011902) UDP-GalNAc:polypeptide N-acetylgalactosaminyltransferase, putative [Pediculus humanus corporis] [e-146/88%]||(gi:125839743) PREDICTED: polypeptide N-acetylg	-	gi|256052108 n-acetylgalactosaminyltransferase [Schistosoma mansoni] n-acetylgalactosaminyltransferase, putative [Schistosoma mansoni] (2e-56/cov=63%/id=100%)	145309313	NP_443149.2	1,00E-145	0,87	UDP-N-acetyl-alpha-D-galactosamine:polypeptide N-acetylgalactosaminyltransferase 13 [Homo sapiens]	|C GO:0016021|	Q2_P31999,Q2_P12186,Q2_P21385,Q2_P16897,Q2_P33128,Q2_P41181,Q2_P13282		[ Smp_scaff000069|60|592472|592532 PERFECT (60/0/0 qgap/0 tgap/-) ]	0,333843216	0,04127836	0,237288023	-0,352623657	1,234142477	0,99358491	1,498993937
134	64	Q2_P19414	C802133.1	none	CCTTCTTCATCAGATTCAGTAAGTAATCGATAATATGGTGACGAATAGATTGATGTACCA	0,296719647		C802133.1	U	IN_GENOME	YES	|(gi:256079344) 100%|	{gi|256079344 hypothetical protein [Schistosoma mansoni] expressed protein [Schistosoma mansoni] (e-159/cov=99%/id=94%)}{gi|76152769 SJCHGC04724 protein [Schistosoma japonicum] (0.034/cov=74%/id=22%)}{gi|221052198 SICA antigen (fragment) [Plasmodium knowl	CCTTCTTCATCAGATTCAGTAAGTAATCGATAATATGGTGACGAATAGATTGATGTACCA	-	-	0	Smp_146950	C	Sjc_0050390	C	gi|256079344	C	S. mansoni Gene Predictions	Smp_146950	C			hypothetical protein	Sjp 0050390|IPR003599,Immunoglobulin subtype;IPR007110,Immunoglobulin-like;IPR008972,Cupredoxin,domain-containing	|Hypothetical (gi:256079344) [0.0/100%]||Sjp (gi:76155508) [e-116/6%]||Sjp (gi:76152574) [2e-85/3%]||Sjp (gi:76152769) [7e-57/3%]||Hypothetical (gi:256092113) [4e-44/1%]|	|(gi:256079344) [0.0/86%]||Sjp (gi:76155508) [e-166/9%]||Sjp (gi:76152769) [e-146/7%]||Sjp (gi:76152574) [1e-93/7%]||(gi:256092706) [3e-52/4%]|	gi|256079344 hypothetical protein [Schistosoma mansoni] expressed protein [Schistosoma mansoni] (e-159/cov=99%/id=94%)	126012571	NP_005520.4	7,00E-21	0,03	heparan sulfate proteoglycan 2 [Homo sapiens]	|F GO:0005515|	Q2_P21783,Q2_P30582,Q2_P01244,Q2_P19414,Q2_P00919,Q2_P08756,Q2_P28465,Q2_P28787,Q2_P09059,Q2_P08869,Q2_P28569,Q2_P09662,Q2_P09568,Q2_P27935,Q2_P08247,Q2_P29667,Q2_P09922,Q2_P28357,Q2_P37217,Q2_P16874,Q2_P37529,Q2_P17176,Q2_P17021,Q2_P37380,Q2_P40615,Q2_P3	*	[ Smp_scaff000117|60|227668|227728 PERFECT (60/0/0 qgap/0 tgap/+) ]	0,82499487	0,893286709	0,47919948	0,659174161	0,852932345	0,856340741	0,11482523
402	82	Q2_P00514	C801439.1	none	TGAACCTGTTGTCGGTTAGAATCTCCAGGCTGTTCCAAGGACTTTTCTTGTGGTAGCCTT	0,412680508		C801439.1	C	IN_GENOME	YES	|(gi:256077938) zinc finger protein [Schistosoma mansoni] 100%|	{gi|256077938 zinc finger protein [Schistosoma mansoni] zinc finger protein, putative [Schistosoma mansoni] (1e-85/cov=99%/id=100%)}{gi|145613247 hypothetical protein MGG_01777 [Magnaporthe oryzae 70-15] hypothetical protein MGG_01777 [Magnaporthe grisea	TGAACCTGTTGTCGGTTAGAATCTCCAGGCTGTTCCAAGGACTTTTCTTGTGGTAGCCTT	-	-	0	Smp_143320	U	Sjc_0059340	U	gi|256077938	U	S. mansoni Gene Predictions	Smp_143320	C			zinc finger protein, putative	Sjp 0059340|ko:K09228 KRAB domain-containing zinc finger protein, putative	|(gi:256077938) zinc finger protein [Schistosoma mansoni] [0.0/100%]||Hypothetical (gi:50284537) [1e-47/16%]||Hypothetical (gi:260795613) [8e-47/18%]||Hypothetical (gi:260795609) [1e-46/16%]||Hypothetical (gi:260832492) [1e-46/15%]|	|(gi:256077938) zinc finger protein [Schistosoma mansoni] [0.0/94%]||(gi:50284537) [1e-48/15%]||(gi:260795613) [1e-47/15%]||(gi:260795675) [2e-47/17%]||(gi:260795647) [4e-47/15%]|	gi|256077938 zinc finger protein [Schistosoma mansoni] zinc finger protein, putative [Schistosoma mansoni] (1e-85/cov=99%/id=100%)	22749007	NP_689691.1	3,00E-47	0,16	zinc finger protein 583 [Homo sapiens]	|F GO:0003677|	Q2_P13457,Q2_P00514,Q2_P03829,Q2_P03930,Q2_P18871	*	[ Smp_scaff000094|60|507354|507414 PERFECT (60/0/0 qgap/0 tgap/+) ]	0,337740566	0,32878512	0,046257736	0,145604622	1,291601472	1,321277957	0,734483269
116	21	Q2_P07501	C812983.1	none	CACCCATAAGATTTATGATTGCAATTATTTGCGTTCTTGCATTCGCTGTACAATGCATAT	0,530120567		C812983.1	C	IN_GENOME	YES	No hits	NHF	CACCCATAAGATTTATGATTGCAATTATTTGCGTTCTTGCATTCGCTGTACAATGCATAT	-	-	0	Smp_135440	U	-	-	-	-	S. mansoni Gene Predictions	Smp_135440	C	X		hypothetical protein	-	|Hypothetical (gi:256075164) [5e-38/100%]|	-	No hits	4758128	NP_004725.1	0,69	0,57	doublecortin-like kinase 1 [Homo sapiens]	-		*	[ Smp_scaff000049|60|57957|58017 PERFECT (60/0/0 qgap/0 tgap/-) ]	0,24641136	0,325594025	-0,003245855	0,19202808	1,0791006	1,279957309	0,94113303
394	6	Q2_P33788	C911444.1	none	GTTATTATAAGAACATTCGATATAGCGAAAGGAATCAAGTGTAACAAAGTCATGTCCGAG	0,355587166		C911444.1	U	IN_GENOME	YES	No hits	NHF	GTTATTATAAGAACATTCGATATAGCGAAAGGAATCAAGTGTAACAAAGTCATGTCCGAG	-	-	0	Smp_160760	C	-	-	-	-	S. mansoni Gene Predictions	Smp_160760	C		X	serine/threonine kinase	-	|(gi:256084161) serine/threonine protein kinase [Schistosoma mansoni] [0.0/100%]||(gi:296208430) PREDICTED: serine/threonine-protein kinase N2 isoform 1 [Callithrix jacchus] [e-170/99%]||(gi:156229814) Zgc:153916 protein [Danio rerio] [e-168/93%]||Hypothe	-	No hits	5453974	NP_006247.1	1,00E-168	1	protein kinase N2 [Homo sapiens]	|F GO:0008270|	Q2_P14126,Q2_P34083,Q2_P33788,Q2_P13915,Q2_P34001,Q2_P23013,Q2_P17150,Q2_P26320,Q2_P37504,Q2_P03685,Q2_P35914	*	[ Smp_scaff000243|60|330462|330522 PERFECT (60/0/0 qgap/0 tgap/+) ]	0,838125282	0,74406	0,111249748	0,375394871	1,364161852	0,838091715	0,677179855
59	73	Q2_P34434	C912643.1	none	CCACCAACTGAACGATGGTGTCTACCTCCAGTTAATTTATATCATGGAAAATAATGTATA	0,404403589		C912643.1	U	IN_GENOME	YES	No hits	NHF	CCACCAACTGAACGATGGTGTCTACCTCCAGTTAATTTATATCATGGAAAATAATGTATA	-	-	0	Smp_166560	C	-	-	-	-	S. mansoni Gene Predictions	Smp_166560	C		X	transcription factor, putative	-	|(gi:256086236) transcription factor [Schistosoma mansoni] [0.0/100%]||(gi:308492608) CRE-ZAG-1 protein [Caenorhabditis remanei] [1e-36/9%]||(gi:258503804) ZAG-1 [Caenorhabditis remanei] [2e-36/9%]||(gi:241025813) transcription factor, putative [Ixodes sc	-	No hits	189409130	NP_001121600.1	2,00E-36	0,09	zinc finger E-box binding homeobox 1 isoform a [Homo sapiens]	|F GO:0003677|	Q2_P34434,Q2_P13181,Q2_P14528	*	[ Smp_scaff000320|60|242031|242091 PERFECT (60/0/0 qgap/0 tgap/-) ]	-0,108993632	-0,172606179	0,444400205	0,361681618	0,907234998	0,82136746	1,440234115
63	33	Q2_P40263	JAP02658.S	SJCHGC09415 protein [Schistosoma japonicum] ||	AAAGCCGTTCGTGTTAAAGAGGGATATATTCCTCAAGAAGAAGTTCCACTGTAGGTTATG	0,359747149	*	JAP02658.S	U	OUT_GENOME	YES	|(gi:226484560) Protein within the bgcn gene intron [Schistosoma japonicum] 100%||(gi:256088000) 100%||Sjp (gi:56755589) 100%|	{gi|226484560 Protein within the bgcn gene intron [Schistosoma japonicum] (3e-12/cov=15%/id=92%)}{gi|256088000 hypothetical protein [Schistosoma mansoni] expressed protein [Schistosoma mansoni] (3e-12/cov=15%/id=92%)}{gi|56755589 SJCHGC09415 protein [Schi	AAAGCCGTTCGTGTTAAAGAGGGATATATTCCTCAAGAAGAAGTTCCACTGTAGGTTATG	-	-	0	-	-	-	-	gi|226484560	U	GenBank homolog	gi|226484560	U			-	-	-	-	gi|226484560 Protein within the bgcn gene intron [Schistosoma japonicum] (3e-12/cov=15%/id=92%)	219803946	NP_001137325.1	2,00E-12	0,33	within bgcn homolog isoform 2 [Homo sapiens]	-	Q2_P22885,Q2_P07291,Q2_P40263		[ Smp_scaff000430|60|103891|103951 PERFECT (60/0/0 qgap/0 tgap/+) ]	0,596776092	0,521517733	0,582329168	0,576023411	0,331425036	0,743704606	0,832139241
474	36	Q2_P18091	C800237.1	none	ATTTATTTGAAAGATGTAAAAACGTCACGGATATTCGGGTCTTGACAACGCTATTGTCTG	0,437820827		C800237.1	U	IN_GENOME	YES	No hits	NHF	ATTTATTTGAAAGATGTAAAAACGTCACGGATATTCGGGTCTTGACAACGCTATTGTCTG	-	Smp_scaff001864_28812_29593	0	-	-	-	-	-	-	No match	C800237.1	U			-	-	-	-	No hits	186910319	NP_001119580.1	0,48	0,12	solute carrier family 12, member 3 isoform 3 [Homo sapiens]	-		*	[ Smp_scaff001864|60|28812|28872 PERFECT (60/0/0 qgap/0 tgap/-) ]	1,044052869	0,91120835	0,481663395	0,477688072	0,848616032	0,733458644	0,345684179
280	38	Q2_P20857	C804058.1	SJCHGC04615 protein [Schistosoma japonicum] ||SJCHGC05326 protein [Schistosoma japonicum] ||PREDICTED: similar to Aminopeptidase N (hAPN) (Alanyl aminopeptidase) (Microsomal aminopeptidase) (Aminopeptidase M) (gp150) (Myeloid plasma membrane glycoprotein	CTGATGATCTCAATGACATTTGCAAATATCAAATCGCAAATTCTGGGCGTAATAATGAGT	0,360284287	*	C804058.1	U	IN_GENOME	YES	|(gi:256088663) family M1 non-peptidase homologue (M01 family) [Schistosoma mansoni] 100%|	{gi|256088663 family M1 non-peptidase homologue (M01 family) [Schistosoma mansoni] family M1 non-peptidase homologue (M01 family) [Schistosoma mansoni] (e-168/cov=93%/id=97%)}{gi|56759112 SJCHGC04615 protein [Schistosoma japonicum] (2e-83/cov=62%/id=78%)}	CTGATGATCTCAATGACATTTGCAAATATCAAATCGCAAATTCTGGGCGTAATAATGAGT	-	-	0	Smp_174540	U	Sjc_0025870	U	gi|256088663	U	S. mansoni Gene Predictions	Smp_174540	U			family M1 non-peptidase homologue (M01 family)	Sjp 0025870|Thyrotropin-releasing hormone-degrading ectoenzyme, putative	|(gi:256088663) family M1 non-peptidase homologue (M01 family) [Schistosoma mansoni] [0.0/100%]||Sjp (gi:56759112) [e-108/59%]||(gi:226480610) Glutamyl aminopeptidase [Schistosoma japonicum] [4e-75/98%]||(gi:115739627) PREDICTED: similar to aminopeptidase	|(gi:256088663) family M1 non-peptidase homologue (M01 family) [Schistosoma mansoni] [e-158/96%]||(gi:226480610) Glutamyl aminopeptidase [Schistosoma japonicum] [4e-82/108%]||Sjp (gi:56759112) [2e-76/34%]||(gi:256088661) aminopeptidase PILS (M01 family) [	gi|256088663 family M1 non-peptidase homologue (M01 family) [Schistosoma mansoni] family M1 non-peptidase homologue (M01 family) [Schistosoma mansoni] (e-168/cov=93%/id=97%)	157266300	NP_001141.2	4,00E-39	0,98	membrane alanine aminopeptidase precursor [Homo sapiens]	|F GO:0008233|	Q2_P32652,Q2_P20857		[ Smp_scaff000582|60|163857|163917 PERFECT (60/0/0 qgap/0 tgap/-) ]	0,717065837	0,886034257	0,259083225	0,478581558	0,968012661	0,799468561	0,495271742
473	18	Q2_P26111	C811481.1	none	GAAGAGTTGTACGTTTCTGAAGAACATCATGTAAGGGAGAAATAGCTTAACAAAACTTCT	0,483832749		C811481.1	U	IN_GENOME	YES	No hits	{gi|52548231 hypothetical transposase [Schistosoma mansoni] (7e-05/cov=30%/id=53%)}{gi|56758764 SJCHGC02977 protein [Schistosoma japonicum] (0.007/cov=28%/id=46%)}{gi|268561290 Hypothetical protein CBG22835 [Caenorhabditis briggsae] Hypothetical protein C	GAAGAGTTGTACGTTTCTGAAGAACATCATGTAAGGGAGAAATAGCTTAACAAAACTTCT	-	-	0	Smp_000910	C	-	-	gi|52548231	U	S. mansoni Gene Predictions	Smp_000910	C		X	similar to cancer susceptibility candidate 1	-	|Hypothetical (gi:256070469) [0.0/100%]||(gi:115737428) PREDICTED: similar to axonemal p83.9 isoform 1 [Strongylocentrotus purpuratus] [2e-25/26%]||(gi:187470877) RecName: Full=Cancer susceptibility candidate protein 1 homolog [5e-24/33%]||(gi:148922131)	-	gi|52548231 hypothetical transposase [Schistosoma mansoni] (7e-05/cov=30%/id=53%)	131889097	NP_001076442.1	4,00E-22	0,35	cancer susceptibility candidate 1 isoform b [Homo sapiens]	-	Q2_P16593,Q2_P36894,Q2_P26111,Q2_P06528,Q2_P36880	*	[ Smp_scaff000001|60|3122972|3123032 PERFECT (60/0/0 qgap/0 tgap/-) ]	0,040938254	0,417309421	0,146679451	0,605365253	0,453248584	0,854766759	1,118832337
257	42	Q2_P24807	C809364.1	general transcription factor Iia 2 [Rattus norvegicus] ref|XP_535502.1| PREDICTED: similar to general transcription factor Iia 2 isoform 1 [Canis familiaris] dbj|BAE41360.1| unnamed protein product [Mus musculus] dbj|BAE20680.1| unnamed protein product [M	GAGATGGAATAACCAGTGATGATTACTAGAGAGTAATTTACTAAGGGTGATATGAGAAAC	0,336162152	*	C809364.1	U	IN_GENOME	YES	No hits	{gi|256084306 transcription initiation factor iia (tfiia) gamma chain [Schistosoma mansoni] transcription initiation factor iia (tfiia), gamma chain, putative [Schistosoma mansoni] (1e-46/cov=17%/id=100%)}{gi|149410826 PREDICTED: similar to general transc	GAGATGGAATAACCAGTGATGATTACTAGAGAGTAATTTACTAAGGGTGATATGAGAAAC	-	-	0	-	-	-	-	gi|256084306	U	GenBank homolog	gi|256084306	U			-	-	-	-	gi|256084306 transcription initiation factor iia (tfiia) gamma chain [Schistosoma mansoni] transcription initiation factor iia (tfiia), gamma chain, putative [Schistosoma mansoni] (1e-46/cov=17%/id=100%)	4758486	NP_004483.1	5,00E-24	0,69	general transcription factor IIA, 2, 12kDa [Homo sapiens]	-	Q2_P24807		[ Smp_scaff000246|60|188670|188730 PERFECT (60/0/0 qgap/0 tgap/-) ]	0,542629068	0,425852348	0,449960422	0,339334151	1,354810644	1,025870477	0,465786871
441	13	Q2_P39159	JAP01302.C	SJCHGC09166 protein [Schistosoma japonicum] ||unnamed protein product [Tetraodon nigroviridis] ||PREDICTED: similar to endo-beta-N-acetylglucosaminidase [Gallus gallus] ||PREDICTED: similar to RIKEN cDNA D230014K01 [Strongylocentrotus purpuratus] ||endo-b	TTCGAACACCCAACCAGGTGCAAATAAAGCTACTGATAATGGGCGATCGGGTCTAGAAGC	0,471493914		JAP01302.C	C	OUT_GENOME	YES	|(gi:256088810) endo beta n-acetylglucosaminidase [Schistosoma mansoni] 100%||Sjp (gi:76155775) 100%|	{gi|76155775 SJCHGC09166 protein [Schistosoma japonicum] (e-122/cov=93%/id=93%)}{gi|256088810 endo beta n-acetylglucosaminidase [Schistosoma mansoni] endo beta n-acetylglucosaminidase, putative [Schistosoma mansoni] (4e-98/cov=93%/id=74%)}{gi|170052497 en	TTCGAACACCCAACCAGGTGCAAATAAAGCTACTGATAATGGGCGATCGGGTCTAGAAGC	-	-	0	-	-	Sjc_0009440	U	gi|76155775	U	S. japonicum Gene Predictions	Sjc_0009440	C			-	Sjp 0009440|ko:K01227 mannosyl-glycoprotein endo-beta-N-acetylglucosaminidase [EC3.2.1.96], putative	-	|(gi:256088810) endo beta n-acetylglucosaminidase [Schistosoma mansoni] [e-170/99%]||Sjp (gi:76155775) [e-121/51%]||Sjp (gi:76153162) [3e-62/26%]||(gi:170052497) endo beta N-acetyl glucosaminidase [Culex quinquefasciatus] [2e-19/51%]||(gi:158289100) AGAP0	gi|76155775 SJCHGC09166 protein [Schistosoma japonicum] (e-122/cov=93%/id=93%)	110431350	NP_001036038.1	2,00E-14	0,46	endo-beta-N-acetylglucosaminidase [Homo sapiens]	-	Q2_P39159,Q2_P11892,Q2_P31707,Q2_P38667,Q2_P08181,Q2_P24368,Q2_P40037,Q2_P27864	*	[ Smp_scaff000591|60|208638|208698 PERFECT (60/0/0 qgap/0 tgap/+) ]	0,62836947	0,707848373	0,30246007	0,263476643	0,979961799	1,407132014	0,489624463
262	24	Q2_P19718	C802510.1	SJCHGC03505 protein [Schistosoma japonicum] ||PREDICTED: similar to CG9805-PA [Apis mellifera] ||MGC68848 protein [Xenopus laevis] ||SPBC17D11.05 [Schizosaccharomyces pombe] ref|NP_596379.1| hypothetical protein SPBC17D11.05 [Schizosaccharomyces pombe 972	GGTCCAAATGCTGCAGGTGGCAAATCACAAGTATTTGAGGAAATGAGAGGTGGTAATGTG	0,417941018	*	C802510.1	U	IN_GENOME	YES	|(gi:256070525) eukaryotic translation initiation factor 3 subunit 10 (theta) [Schistosoma mansoni] 100%|	{gi|256070525 eukaryotic translation initiation factor 3 subunit 10 (theta) [Schistosoma mansoni] eukaryotic translation initiation factor 3, subunit 10 (theta) [Schistosoma mansoni] (0.0/cov=65%/id=78%)}{gi|226479008 Eukaryotic translation initiation fac	GGTCCAAATGCTGCAGGTGGCAAATCACAAGTATTTGAGGAAATGAGAGGTGGTAATGTG	-	-	0	Smp_001170	U	Sjc_0300070	U	gi|256070525	U	S. mansoni Gene Predictions	Smp_001170	U			eukaryotic translation initiation factor 3, subunit 10 (theta)	Sjp 0300070|ko:K03254 translation initiation factor eIF-3 subunit 10, putative	|(gi:256070525) eukaryotic translation initiation factor 3 subunit 10 (theta) [Schistosoma mansoni] [0.0/100%]||(gi:226479008) Eukaryotic translation initiation factor 3 subunit 10 [Schistosoma japonicum] [0.0/75%]||(gi:257215844) Eukaryotic translation i	|(gi:226479008) Eukaryotic translation initiation factor 3 subunit 10 [Schistosoma japonicum] [0.0/75%]||(gi:256070525) eukaryotic translation initiation factor 3 subunit 10 (theta) [Schistosoma mansoni] [0.0/75%]||(gi:257215844) Eukaryotic translation in	gi|256070525 eukaryotic translation initiation factor 3 subunit 10 (theta) [Schistosoma mansoni] eukaryotic translation initiation factor 3, subunit 10 (theta) [Schistosoma mansoni] (0.0/cov=65%/id=78%)	4503509	NP_003741.1	1,00E-124	0,75	eukaryotic translation initiation factor 3, subunit 10 theta, 150/170kDa [Homo sapiens]	|F GO:0005524|	Q2_P19718,Q2_P21206		[ Smp_scaff000001|60|4043584|4043644 PERFECT (60/0/0 qgap/0 tgap/+) ]	0,707620285	0,244432069	0,287698079	-0,101181386	1,271398297	0,87398921	1,291292868
201	70	Q2_P17199	C918548.1	none	CCTGCTGCAATCACTATCTAGATTGATAGGCAGTTCTCTTGGTTATATATCCACCAGACA	0,366124528	*	C918548.1	C	IN_GENOME	YES	No hits	{gi|45358026 hypothetical protein MMP0463 [Methanococcus maripaludis S2] unnamed protein product [Methanococcus maripaludis S2] (0.63/cov=45%/id=45%)}	CCTGCTGCAATCACTATCTAGATTGATAGGCAGTTCTCTTGGTTATATATCCACCAGACA	-	Smp_scaff000091_383750_384034	0	-	-	-	-	gi|45358026	C	GenBank homolog	gi|45358026	U			-	-	-	-	gi|45358026 hypothetical protein MMP0463 [Methanococcus maripaludis S2] unnamed protein product [Methanococcus maripaludis S2] (0.63/cov=45%/id=45%)	-	-	-	0	No hits	-			[ Smp_scaff000091|60|383765|383825 PERFECT (60/0/0 qgap/0 tgap/-) ]	0,274223861	0,22520563	0,247742658	0,202230454	0,70318227	1,007368547	1,177365528
65	66	Q2_P40330	JAP04182.S	SJCHGC05565 protein [Schistosoma japonicum] ||PREDICTED: similar to 26S proteasome non-ATPase regulatory subunit 5 (26S proteasome subunit S5B) (26S protease subunit S5 basic) [Strongylocentrotus purpuratus] ||LOC496243 protein [Xenopus laevis] ||	TTGAAACAAACCAGAATTTTCAACATCCTTGAACACTTCAGGTTGTTTGGAAACTAGCTG	0,436481866		JAP04182.S	C	OUT_GENOME	YES	|(gi:256071630) 100%||Sjp (gi:76154142) 85%|	{gi|76154142 SJCHGC05565 protein [Schistosoma japonicum] (e-106/cov=66%/id=98%)}{gi|256071630 hypothetical protein [Schistosoma mansoni] expressed protein [Schistosoma mansoni] (2e-71/cov=62%/id=73%)}{gi|260828947 hypothetical protein BRAFLDRAFT_114978 [B	TTGAAACAAACCAGAATTTTCAACATCCTTGAACACTTCAGGTTGTTTGGAAACTAGCTG	-	-	0	-	-	Sjc_0022550	U	gi|76154142	U	S. japonicum Gene Predictions	Sjc_0022550	C			-	Sjp 0022550|ko:K06692 26S proteasome non-ATPase regulatory subunit 5, putative	-	|Sjp (gi:76154142) [e-169/64%]||(gi:256071630) [e-122/62%]||(gi:56789608) LOC496243 protein [Xenopus laevis] [1e-24/85%]||(gi:61098300) [6e-20/97%]||(gi:62857886) proteasome (prosome, macropain) 26S subunit, non-ATPase, 5 [Xenopus (Silurana) tropicalis] [	gi|76154142 SJCHGC05565 protein [Schistosoma japonicum] (e-106/cov=66%/id=98%)	4826952	NP_005038.1	6,00E-16	0,7	proteasome 26S non-ATPase subunit 5 [Homo sapiens]	|GO:0005515||GO:0008540|	Q2_P38548,Q2_P39688,Q2_P17341,Q2_P40330,Q2_P02034	*	[ Smp_scaff000010|60|387619|387679 PERFECT (60/0/0 qgap/0 tgap/+) ]	1,254191547	1,431557804	0,625810418	0,893619623	0,978949431	0,52423221	-0,131943505
310	3	Q2_P01932	C804100.1	unnamed protein product [Candida glabrata] emb|CAG59469.1| unnamed protein product [Candida glabrata CBS138] ||	AATCTAGACAGTCAAGTCATCAAAGAGCATCATCGGGTAATTCCACTGAAAGTCGAGAAC	0,367825186	*	C804100.1	C	IN_GENOME	YES	|(gi:256087152) tho2 protein [Schistosoma mansoni] 100%|	{gi|256087152 tho2 protein [Schistosoma mansoni] tho2 protein, putative [Schistosoma mansoni] (5e-53/cov=95%/id=56%)}	AATCTAGACAGTCAAGTCATCAAAGAGCATCATCGGGTAATTCCACTGAAAGTCGAGAAC	-	-	0	Smp_086460	C	-	-	gi|256087152	C	S. mansoni Gene Predictions	Smp_086460	U			tho2 protein, putative	-	|(gi:256087152) tho2 protein [Schistosoma mansoni] [0.0/100%]||(gi:300795801) THO complex subunit 2 [Rattus norvegicus] [0.0/52%]||(gi:76658638) PREDICTED: THO complex 2, partial [Bos taurus] [0.0/52%]||(gi:301604385) PREDICTED: THO complex subunit 2 [Xen	-	gi|256087152 tho2 protein [Schistosoma mansoni] tho2 protein, putative [Schistosoma mansoni] (5e-53/cov=95%/id=56%)	52486999	NP_065182.1	0	0,52	THO complex 2 isoform 2 [Homo sapiens]	|C GO:0016020|	Q2_P15128,Q2_P19126,Q2_P20732,Q2_P01932,Q2_P03095,Q2_P40397,Q2_P11952,Q2_P31775,Q2_P38876		[ Smp_scaff000390|60|316224|316284 PERFECT (60/0/0 qgap/0 tgap/+) ]	0,663418658	0,420240021	0,270476938	0,059429025	1,167795927	1,026924295	0,890215825
210	40	Q2_P16001	C916195.1	none	GTTCCCTGTGAAGTCATATTTAAACCTGATACAGACGTATATTAATACACGTTGGTTCAT	0,38076348	*	C916195.1	C	IN_GENOME	YES	No hits	NHF	GTTCCCTGTGAAGTCATATTTAAACCTGATACAGACGTATATTAATACACGTTGGTTCAT	-	-	0	Smp_004470.3	C	-	-	-	-	S. mansoni Gene Predictions	Smp_004470.x	U			Peroxiredoxin, Prx3	-	|(gi:256071152) thioredoxin peroxidase 3 [Schistosoma mansoni] [e-126/100%]||(gi:10281259) thioredoxin peroxidase 3 [Schistosoma mansoni] [e-126/100%]||Sjp (gi:56754497) [e-112/100%]||(gi:241785831) thioredoxin-dependent peroxide reductase [Ixodes scapula	-	No hits	32189392	NP_005800.3	3,00E-75	0,88	peroxiredoxin 2 isoform a [Homo sapiens]	|C GO:0005737|			[ Smp_scaff000006|60|963763|963823 PERFECT (60/0/0 qgap/0 tgap/-) ]	0,785715143	0,68604822	0,475294945	0,330465969	1,399570625	1,109001741	0,192898582
442	67	Q2_P27720	C900654.1	polyprotein [Schistosoma japonicum] ||polyprotein [Schistosoma japonicum] ||	ATCTCATCTAACTGGTCGTTGTCGCTGATAATAAGAAAGGAGGGAAATCTTCTTGTGGTC	0,459317021		C900654.1	U	IN_GENOME	YES	No hits	{gi|19067879 polyprotein [Schistosoma japonicum] (5e-10/cov=49%/id=46%)}{gi|22164070 polyprotein [Schistosoma japonicum] (6e-10/cov=49%/id=46%)}{gi|76154392 SJCHGC09145 protein [Schistosoma japonicum] (2e-09/cov=49%/id=45%)}	ATCTCATCTAACTGGTCGTTGTCGCTGATAATAAGAAAGGAGGGAAATCTTCTTGTGGTC	-	-	0	Smp_144680	C	-	-	gi|19067879	U	S. mansoni Gene Predictions	Smp_144680	C		X	hypothetical protein	-	|Hypothetical (gi:256078395) [0.0/100%]||Hypothetical (gi:257216372) [0.0/102%]||Hypothetical (gi:257205670) [0.0/102%]||Hypothetical (gi:47498072) [2e-35/86%]||(gi:148225891) family with sequence similarity 154, member B [Xenopus laevis] [4e-34/86%]|	-	gi|19067879 polyprotein [Schistosoma japonicum] (5e-10/cov=49%/id=46%)	60223083	NP_001008227.1	1,00E-32	0,86	hypothetical protein LOC283726 [Homo sapiens]	-	Q2_P27720,Q2_P12083	*	[ Smp_scaff000101|60|270027|270087 PERFECT (60/0/0 qgap/0 tgap/-) ]	0,505149003	0,56341573	0,36591178	0,342273685	0,674312577	0,460322496	1,152486587
517	11	Q2_P19926	C802767.1	SJCHGC09341 protein [Schistosoma japonicum] ||PREDICTED: similar to Polymerase delta interacting protein 2 (38 kDa DNA polymerase delta interaction protein) (p38) isoform 3 [Bos taurus] ||polymerase delta interacting protein 38 [Mus musculus] emb|CAI25551	GAAAACCTTGGTTAATTATCAACAATCGTCTTCTTACGAGCATGGCTACCTGATGTTGAC	0,340609125	*	C802767.1	U	IN_GENOME	YES	No hits	{gi|256075168 hypothetical protein [Schistosoma mansoni] expressed protein [Schistosoma mansoni] (e-165/cov=90%/id=100%)}{gi|226480762 putative protein affecting Mg2+/Co2+ transport [Schistosoma japonicum] (e-137/cov=90%/id=83%)}{gi|256075170 hypothetical	GAAAACCTTGGTTAATTATCAACAATCGTCTTCTTACGAGCATGGCTACCTGATGTTGAC	-	-	0	Smp_024500.4	U	Sjc_0215460	U	gi|256075168	U	S. mansoni Gene Predictions	Smp_024500.x	U			hypothetical protein	Sjp 0215460|ko:K06195 ApaG protein, putative	|Hypothetical (gi:256075170) [e-172/100%]||Hypothetical (gi:256075168) [e-160/118%]||(gi:226480762) putative protein affecting Mg2+/Co2+ transport [Schistosoma japonicum] [e-123/118%]||Sjp (gi:56753421) [6e-52/68%]||(gi:126313897) PREDICTED: similar to HS	|(gi:226480762) putative protein affecting Mg2+/Co2+ transport [Schistosoma japonicum] [0.0/100%]||(gi:256075168) [e-159/100%]||Sjp (gi:56753421) [e-113/57%]||(gi:256075170) [e-112/100%]||(gi:297700327) PREDICTED: polymerase delta-interacting protein 2-li	gi|256075168 hypothetical protein [Schistosoma mansoni] expressed protein [Schistosoma mansoni] (e-165/cov=90%/id=100%)	7661672	NP_056399.1	2,00E-40	1,07	DNA polymerase delta interacting protein 2 [Homo sapiens]	|C GO:0005739|	Q2_P12631,Q2_P18927,Q2_P06747,Q2_P19926		[ Smp_scaff000049|60|93664|93724 PERFECT (60/0/0 qgap/0 tgap/+) ]	0,069116531	0,234895054	0,096360335	1,280461601	1,08013288	1,397241569	0,699860181
13	64	Q2_P20976	C804207.1	none	CCCATATGGGGGTTGAATAACTGTCAAAATGCAATGTGCATATTTATATAATTTCACCCG	0,453040776	*	C804207.1	U	IN_GENOME	NO	No hits	NHF	CCCATATGGGGGTTGAATAACTGTCAAAATGCAATGTGCATATTTATATAATTTCACCCG	-	-	0	-	-	-	-	-	-	No match	C804207.1	U			-	-	-	-	No hits	-	-	-	0	No hits	-			-	1,409295586	-0,667284331	0,096653443	0,692215428	0,995204685	1,195642262	0,566856934
116	68	Q2_P20567	C803659.1	SJCHGC06148 protein [Schistosoma japonicum] ||	CAAACTTTGGTAATGCGCTCACCAACTGATCTTACACTTAAAGTTTCTAAACCTTGCATT	0,390819888	*	C803659.1	U	IN_GENOME	YES	|(gi:256075030) microtubule-associated protein [Schistosoma mansoni] 100%||(gi:256075028) microtubule-associated protein [Schistosoma mansoni] 100%|	{gi|256075028 microtubule-associated protein [Schistosoma mansoni] microtubule-associated protein, putative [Schistosoma mansoni] (2e-48/cov=43%/id=93%)}{gi|256075030 microtubule-associated protein [Schistosoma mansoni] microtubule-associated protein, put	CAAACTTTGGTAATGCGCTCACCAACTGATCTTACACTTAAAGTTTCTAAACCTTGCATT	-	-	0	-	-	-	-	gi|256075028	U	GenBank homolog	gi|256075028	U			-	-	-	-	gi|256075028 microtubule-associated protein [Schistosoma mansoni] microtubule-associated protein, putative [Schistosoma mansoni] (2e-48/cov=43%/id=93%)	95147555	NP_002364.5	6,00E-30	0,32	microtubule-associated protein 1A [Homo sapiens]	-	Q2_P14100,Q2_P01326,Q2_P20567,Q2_P33927,Q2_P24959,Q2_P09178,Q2_P28912,Q2_P39772,Q2_P08600		[ Smp_scaff000047|60|597226|597286 PERFECT (60/0/0 qgap/0 tgap/-) ]	0,057679769	0,088459292	0,163890537	0,356256073	1,125863754	1,466562487	0,747771329
471	56	Q2_P12849	C909404.1	none	GCCAAAAACACTAATGAAATATTAAGTCAGCCAAAACAAACCAGGGAATCTGATCATCAC	0,390818229		C909404.1	C	IN_GENOME	YES	|(gi:256083302) 100%||(gi:256083300) 100%|	{gi|256083302 hypothetical protein [Schistosoma mansoni] expressed protein [Schistosoma mansoni] (5e-47/cov=54%/id=83%)}{gi|256083300 hypothetical protein [Schistosoma mansoni] expressed protein [Schistosoma mansoni] (5e-47/cov=54%/id=83%)}{gi|47564442 pu	GCCAAAAACACTAATGAAATATTAAGTCAGCCAAAACAAACCAGGGAATCTGATCATCAC	-	-	0	Smp_158110.2	U	-	-	gi|256083302	C	S. mansoni Gene Predictions	Smp_158110.x	C		X	Peroxiredoxin, Prx2	-	|(gi:256083304) thioredoxin peroxidase [Schistosoma mansoni] [e-111/100%]||(gi:226489432) Thioredoxin peroxidase [Schistosoma japonicum] [e-101/100%]||(gi:60279643) thioredoxin peroxidase-2 [Schistosoma japonicum] [e-101/100%]||Sjp (gi:56754885) [e-100/10	-	gi|256083302 hypothetical protein [Schistosoma mansoni] expressed protein [Schistosoma mansoni] (5e-47/cov=54%/id=83%)	32189392	NP_005800.3	3,00E-64	0,96	peroxiredoxin 2 isoform a [Homo sapiens]	|C GO:0005737|	Q2_P32668,Q2_P24332,Q2_P32771,Q2_P12936,Q2_P22804,Q2_P00220,Q2_P35894,Q2_P14874,Q2_P34801,Q2_P22697,Q2_P03401,Q2_P31159,Q2_P11376,Q2_P38261,Q2_P23302,Q2_P26390,Q2_P37268,Q2_P37278,Q2_P04785,Q2_P12849	*	[ Smp_scaff000209|60|84129|84189 PERFECT (60/0/0 qgap/0 tgap/-) ]	1,094051844	1,148815062	0,114944325	0,30948443	1,194200966	0,830671263	0,270076755
78	1	Q2_P30801	C905646.1	none	GTGGAGTCCAACCATTTCCAATATGAGACAGTTACTAACTAATGATAATGGCACACAGTT	0,496828596		C905646.1	U	IN_GENOME	YES	No hits	NHF	GTGGAGTCCAACCATTTCCAATATGAGACAGTTACTAACTAATGATAATGGCACACAGTT	-	-	0	Smp_029800	C	-	-	-	-	S. mansoni Gene Predictions	Smp_029800	C		X	4.1 G protein, putative	-	|Hypothetical (gi:256076250) [0.0/100%]||(gi:242013256) Radixin, putative [Pediculus humanus corporis] [6e-59/55%]||(gi:307170993) Band 4.1-like protein 5 [Camponotus floridanus] [1e-58/56%]||(gi:307214373) Band 4.1-like protein 5 [Harpegnathos saltator]	-	No hits	40254949	NP_065960.2	7,00E-60	0,58	erythrocyte membrane protein band 4.1 like 5 [Homo sapiens]	|F GO:0005198|	Q2_P33521,Q2_P30797,Q2_P05126,Q2_P11011,Q2_P09402,Q2_P30801	*	[ Smp_scaff000063||436499|436559 (59/1/0 qgap/0 tgap/+) ]	0,243881551	0,355977178	-0,152676253	0,228442715	1,513809485	1,585783357	0,577752768
277	68	Q2_P16291	C916759.1	none	CTAAATGATATCCTTTGAGAAGCAAAATTGTATACTTGGAGATCCTAGTCACAATAGGGG	0,418009507		C916759.1	C	IN_GENOME	YES	No hits	NHF	CTAAATGATATCCTTTGAGAAGCAAAATTGTATACTTGGAGATCCTAGTCACAATAGGGG	-	-	0	Smp_028170.1	U	-	-	-	-	S. mansoni Gene Predictions	Smp_028170.x	C		X	hypothetical protein	-	|Hypothetical (gi:256075921) [0.0/100%]||Hypothetical (gi:256075917) [0.0/100%]||Hypothetical (gi:256075919) [0.0/106%]||Hypothetical (gi:226466590) [e-141/107%]||Sjp (gi:56757660) [e-140/107%]|	-	No hits	40255071	NP_653312.2	0,73	0,33	kelch-like 23 [Homo sapiens]	|F GO:0005515|	Q2_P36002,Q2_P28640,Q2_P37527,Q2_P17173,Q2_P16291,Q2_P28939,Q2_P16146,Q2_P27345,Q2_P36530,Q2_P09199	*	[ Smp_scaff000058|60|990002|990062 PERFECT (60/0/0 qgap/0 tgap/-) ]	0,452892511	0,47951266	0,671838263	0,901606328	0,691566821	0,4248325	0,827424993
229	79	Q2_P15662	C915371.1	none	GTTCGTGTAGACCCAAATATCACCGCTACAATAGAATAAGTGTTCAATTCCTCCTTCTGC	0,399882661		C915371.1	C	IN_GENOME	YES	No hits	NHF	GTTCGTGTAGACCCAAATATCACCGCTACAATAGAATAAGTGTTCAATTCCTCCTTCTGC	-	-	0	Smp_091800	U	-	-	-	-	S. mansoni Gene Predictions	Smp_091800	C		X	guanine nucleotide exchange factor mss4, putative	-	|(gi:256088092) guanine nucleotide exchange factor mss4 [Schistosoma mansoni] [6e-77/100%]||Sjp (gi:56755721) [1e-62/100%]||(gi:118785830) AGAP008798-PA [Anopheles gambiae str. PEST] [3e-22/83%]||Hypothetical (gi:260816149) [2e-20/77%]||(gi:291236051) PRE	-	No hits	19923149	NP_002862.2	4,00E-21	0,83	RAB-interacting factor [Homo sapiens]	|F GO:0008270|	Q2_P35681,Q2_P15662	*	[ Smp_scaff000432|60|121115|121175 PERFECT (60/0/0 qgap/0 tgap/+) ]	0,415496997	1,238585529	0,316109232	1,167528368	0,294710992	0,639618241	0,303027353
106	76	Q2_P01666	C803637.1	none	GCTGTAAATAGCCGATGATTTTTGCTTGTACGCTCGGAGCAGAGGTGCCCACGATTTGCG	0,400239758		C803637.1	C	OUT_GENOME	NO	No hits	{gi|239828486 N-acetylmuramoyl-L-alanine amidase [Geobacillus sp. WCH70] N-acetylmuramoyl-L-alanine amidase [Geobacillus sp. WCH70] (0.074/cov=50%/id=36%)}{gi|258544291 conserved hypothetical protein [Cardiobacterium hominis ATCC 15826] conserved hypothet	GCTGTAAATAGCCGATGATTTTTGCTTGTACGCTCGGAGCAGAGGTGCCCACGATTTGCG	-	-	0	-	-	-	-	gi|239828486	U	GenBank homolog	gi|239828486	C			-	-	-	-	gi|239828486 N-acetylmuramoyl-L-alanine amidase [Geobacillus sp. WCH70] N-acetylmuramoyl-L-alanine amidase [Geobacillus sp. WCH70] (0.074/cov=50%/id=36%)	55749544	NP_055446.2	0,97	0,24	SH3 multiple domains 1 [Homo sapiens]	|GO:0008745||GO:0009253|		*	-	0,141484617	0,678931823	-0,144107831	0,301674994	1,145273471	1,428512456	0,531240158
282	75	Q2_P11409	C906537.1	TPA: endonuclease-reverse transcriptase [Schistosoma mansoni] ||SJCHGC06886 protein [Schistosoma japonicum] ||SJCHGC02939 protein [Schistosoma japonicum] ||SJCHGC03063 protein [Schistosoma japonicum] ||	GACCTCCACCGATACTTTGGGCAAGATTTAAAAGTGGAAAACGAGACAGCAATTAAAAAC	0,650560092	*	C906537.1	C	IN_GENOME	YES	No hits	{gi|254587306 endonuclease-reverse transcriptase [Schistosoma japonicum] (2e-25/cov=47%/id=60%)}{gi|67625701 TPA: endonuclease-reverse transcriptase [Schistosoma mansoni] (1e-23/cov=31%/id=68%)}{gi|256090393 hypothetical protein [Schistosoma mansoni] cons	GACCTCCACCGATACTTTGGGCAAGATTTAAAAGTGGAAAACGAGACAGCAATTAAAAAC	-	-	0	Smp_047720	C	-	-	gi|254587306	C	S. mansoni Gene Predictions	Smp_047720	U		X	hypothetical protein	-	|Hypothetical (gi:256079624) [0.0/100%]||(gi:198430963) PREDICTED: similar to suppressor of zeste 12 homolog [Ciona intestinalis] [3e-30/31%]||(gi:198466488) GA20766 [Drosophila pseudoobscura pseudoobscura] [5e-28/27%]||(gi:194751927) GF10839 [Drosophila	-	gi|254587306 endonuclease-reverse transcriptase [Schistosoma japonicum] (2e-25/cov=47%/id=60%)	197333809	NP_056170.2	3,00E-25	0,36	joined to JAZF1 [Homo sapiens]	|F GO:0008270|	Q2_P11409		[ Smp_scaff000121|60|812639|812699 PERFECT (60/0/0 qgap/0 tgap/-) ]	1,211172188	1,255868533	0,141856168	-0,036953248	0,413712191	0,429329021	0,896695238
489	70	Q2_P10038	C904095.1	none	GGGATGATTTTCCCCATATCTGAATAGTGTAACATGATCAACAGATATAAGTCATCAGAA	0,473572235		C904095.1	C	IN_GENOME	YES	No hits	NHF	GGGATGATTTTCCCCATATCTGAATAGTGTAACATGATCAACAGATATAAGTCATCAGAA	-	-	0	Smp_068080	U	-	-	-	-	S. mansoni Gene Predictions	Smp_068080	C	X		hypothetical protein	-	|Hypothetical (gi:256083595) [5e-69/100%]||(gi:226482690) Mitochondrial ribosomal protein S23 [Schistosoma japonicum] [5e-48/99%]||Sjp (gi:76154165) [6e-48/99%]||(gi:195433587) GK15119 [Drosophila willistoni] [3e-20/102%]||(gi:125984944) GA16518 [Drosophi	-	No hits	16554604	NP_057154.2	1,00E-10	0,66	mitochondrial ribosomal protein S23 [Homo sapiens]	|C GO:0005739|		*	[ Smp_scaff000221|60|243482|243542 PERFECT (60/0/0 qgap/0 tgap/-) ]	0,317305593	0,606551022	0,239072384	0,322372684	0,194549314	0,867707644	1,409809211
359	14	Q2_P06059	C810839.1	SJCHGC03458 protein [Schistosoma japonicum] ||	TGTGTTCATCGGTTCGTTTACGTGTTTTCTTCTCTCAGAGGAACCAGAAACAAACTAATT	0,380361756	*	C810839.1	C	IN_GENOME	YES	No hits	{gi|256090753 glutamyl-tRNA(gln) amidotransferase subunit B (mitochondrial and prokaryotic) pet112-related [Schistosoma mansoni] glutamyl-tRNA(gln) amidotransferase subunit B (mitochondrial and prokaryotic) pet112-related [Schistosoma mansoni] (8e-62/cov=	TGTGTTCATCGGTTCGTTTACGTGTTTTCTTCTCTCAGAGGAACCAGAAACAAACTAATT	-	-	0	Smp_181240	C	-	-	gi|256090753	C	S. mansoni Gene Predictions	Smp_181240	U		X	glutamyl-tRNA(gln) amidotransferase subunit B (mitochondrial and prokaryotic) pet112-related	-	|(gi:256090753) glutamyl-tRNA(gln) amidotransferase subunit B (mitochondrial and prokaryotic) pet112-related [Schistosoma mansoni] [0.0/100%]||Hypothetical (gi:242023917) [1e-63/58%]||(gi:50746329) PREDICTED: similar to PET112-like [Gallus gallus] [2e-63/	-	gi|256090753 glutamyl-tRNA(gln) amidotransferase subunit B (mitochondrial and prokaryotic) pet112-related [Schistosoma mansoni] glutamyl-tRNA(gln) amidotransferase subunit B (mitochondrial and prokaryotic) pet112-related [Schistosoma mansoni] (8e-62/cov=3	4758894	NP_004555.1	6,00E-60	0,59	PET112-like [Homo sapiens]	|F GO:0050567|			[ Smp_scaff002006|60|247062|247122 PERFECT (60/0/0 qgap/0 tgap/+) ]	1,152943247	1,466408933	0,324034412	0,632976039	0,479375653	0,330688427	0,40123875
67	82	Q2_P24656	C809179.1	none	ATACTTGGATTCGTCAATTTCCTCGTATTCCACATTTCATCAAAGAGAGTTGGTTAACTG	0,405274874	*	C809179.1	U	IN_GENOME	YES	|(gi:256079975) DNA ligase IV [Schistosoma mansoni] 100%||(gi:226481515) putative DNA ligase IV [Schistosoma japonicum] 68%|	{gi|226481515 putative DNA ligase IV [Schistosoma japonicum] putative DNA ligase IV [Schistosoma japonicum] (1e-31/cov=41%/id=74%)}{gi|256079975 DNA ligase IV [Schistosoma mansoni] DNA ligase IV, putative [Schistosoma mansoni] (2e-17/cov=30%/id=76%)}	ATACTTGGATTCGTCAATTTCCTCGTATTCCACATTTCATCAAAGAGAGTTGGTTAACTG	-	-	0	Smp_148660	U	-	-	gi|226481515	U	S. mansoni Gene Predictions	Smp_148660	U		X	DNA ligase IV, putative	-	|(gi:256079975) DNA ligase IV [Schistosoma mansoni] [0.0/100%]||(gi:156739291) DNA ligase 4 [Danio rerio] [e-102/92%]||(gi:18029886) DNA ligase IV [Xenopus laevis] [2e-98/92%]||(gi:148235991) DNA ligase (ATP) 4 [Xenopus laevis] [4e-98/92%]||Hypothetical (	-	gi|226481515 putative DNA ligase IV [Schistosoma japonicum] putative DNA ligase IV [Schistosoma japonicum] (1e-31/cov=41%/id=74%)	46255052	NP_996820.1	8,00E-98	1	DNA ligase IV [Homo sapiens]	|F GO:0003677|	Q2_P24656,Q2_P40135,Q2_P05028		[ Smp_scaff000126|60|913681|913741 PERFECT (60/0/0 qgap/0 tgap/+) ]	0,42276611	0,766462865	0,699120336	0,789170593	-0,015378481	0,777163498	0,957974313
419	62	Q2_P39178	JAP01406.C	SJCHGC02919 protein [Schistosoma japonicum] ||SJCHGC06966 protein [Schistosoma japonicum] ||unknown [Schistosoma japonicum] ||G-rich sequence factor 1 (GRSF-1) ||GRSF1 protein [Homo sapiens] ||	CGGCCATTAGACCCCTGAGGAAAATATATACCACGCTTTCCACCTCTTATCCTGCAATCT	0,514310402		JAP01406.C	C	OUT_GENOME	YES	|(gi:256090135) heterogeneous nuclear ribonucleoprotein [Schistosoma mansoni] 100%||(gi:256090133) heterogeneous nuclear ribonucleoprotein [Schistosoma mansoni] 100%||(gi:256090131) heterogeneous nuclear ribonucleoprotein [Schistosoma mansoni] 100%||(gi:2	{gi|226487874 Heterogeneous nuclear ribonucleoprotein H' [Schistosoma japonicum] (2e-66/cov=37%/id=98%)}{gi|226487870 Heterogeneous nuclear ribonucleoprotein H' [Schistosoma japonicum] (1e-57/cov=37%/id=85%)}{gi|56753603 SJCHGC02919 protein [Schistosoma j	CGGCCATTAGACCCCTGAGGAAAATATATACCACGCTTTCCACCTCTTATCCTGCAATCT	-	-	0	-	-	Sjc_0023270	U	gi|226487874	U	S. japonicum Gene Predictions	Sjc_0023270	C			-	Sjp 0023270|Heterogeneous nuclear ribonucleoprotein F, putative	-	|(gi:256090131) heterogeneous nuclear ribonucleoprotein [Schistosoma mansoni] [0.0/100%]||(gi:256090133) heterogeneous nuclear ribonucleoprotein [Schistosoma mansoni] [0.0/79%]||(gi:256090135) heterogeneous nuclear ribonucleoprotein [Schistosoma mansoni]	gi|226487874 Heterogeneous nuclear ribonucleoprotein H' [Schistosoma japonicum] (2e-66/cov=37%/id=98%)	148470406	NP_001091676.1	4,00E-66	0,78	heterogeneous nuclear ribonucleoprotein F [Homo sapiens]	|GO:0003727||GO:0043484|	Q2_P19077,Q2_P39178,Q2_P40889,Q2_P19080	*	[ Smp_scaff001895|60|68343|68403 PERFECT (60/0/0 qgap/0 tgap/+) ]	1,161688435	1,164307806	0,389904851	0,029775232	1,234380781	0,88484104	0,175892691
279	1	Q2_P21672	C805207.1	40S rRNA protein homolog [Schistosoma mansoni] ||40S rRNA protein-like protein [Schistosoma japonicum] ||PREDICTED: similar to 40S ribosomal protein S20 [Rattus norvegicus] ||ribosomal protein S20 [Spodoptera frugiperda] ||MGC52591 protein [Xenopus laevis	GCCTGGTGTTAACTGTGATGTTAAAGTCGCAGGAGATTTGTAATTTGTAATAAAGTTTTC	0,322864587	*	C805207.1	U	IN_GENOME	YES	No hits	{gi|256083401 40s ribosomal protein [Schistosoma mansoni] 40S ribosomal protein S20-like protein [Schistosoma mansoni] 40s rRNA protein, putative [Schistosoma mansoni] (2e-61/cov=74%/id=100%)}{gi|2623828 40S rRNA protein homolog [Schistosoma mansoni] (2e-	GCCTGGTGTTAACTGTGATGTTAAAGTCGCAGGAGATTTGTAATTTGTAATAAAGTTTTC	-	-	0	Smp_066990	U	-	-	gi|256083401	U	S. mansoni Gene Predictions	Smp_066990	U			40s rRNA protein, putative	-	|(gi:256083401) 40s ribosomal protein [Schistosoma mansoni] [6e-62/100%]||(gi:2623828) 40S rRNA protein homolog [Schistosoma mansoni] [8e-58/94%]||(gi:226475302) small subunit ribosomal protein S20e [Schistosoma japonicum] [6e-57/100%]||(gi:226475300) sma	-	gi|256083401 40s ribosomal protein [Schistosoma mansoni] 40S ribosomal protein S20-like protein [Schistosoma mansoni] 40s rRNA protein, putative [Schistosoma mansoni] (2e-61/cov=74%/id=100%)	4506697	NP_001014.1	3,00E-33	0,83	ribosomal protein S20 isoform 2 [Homo sapiens]	|F GO:0000049|	Q2_P32544,Q2_P21672		[ Smp_scaff000213|60|312841|312901 PERFECT (60/0/0 qgap/0 tgap/-) ]	1,285015033	0,83470257	1,005678822	0,48558875	0,667249168	0,532826824	0,433224742
356	4	Q2_P37745	C919142.1	SJCHGC03175 protein [Schistosoma japonicum] ||	GATGACCTTCCTATCAAAGTGAAACGTCCTCATTCAAAGAAGAAATCCTTTTCAAAATCA	0,407891309	*	C919142.1	U	IN_GENOME	YES	No hits	{gi|56756442 SJCHGC03175 protein [Schistosoma japonicum] (1e-27/cov=43%/id=69%)}{gi|256076659 coatomer delta subunit [Schistosoma mansoni] coatomer delta subunit, putative [Schistosoma mansoni] (5e-27/cov=27%/id=100%)}{gi|291232720 PREDICTED: processing o	GATGACCTTCCTATCAAAGTGAAACGTCCTCATTCAAAGAAGAAATCCTTTTCAAAATCA	-	-	0	-	-	-	-	gi|56756442	U	GenBank homolog	gi|56756442	U			-	-	-	-	gi|56756442 SJCHGC03175 protein [Schistosoma japonicum] (1e-27/cov=43%/id=69%)	-	-	-	0	No hits	-			[ Smp_scaff011306|60|97|157 PERFECT (60/0/0 qgap/0 tgap/+) ]	0,842130251	0,631613827	0,302328519	0,324731211	1,299585395	0,820712958	0,933225873
129	41	Q2_P04320	C808101.1	none	CGACGATGTATATAGAAGACCAACTCCGTCAGTTTGAAAAAATTAGAACAACGCTTTTTT	0,590048044		C808101.1	C	OUT_GENOME	NO	No hits	NHF	CGACGATGTATATAGAAGACCAACTCCGTCAGTTTGAAAAAATTAGAACAACGCTTTTTT	-	-	0	-	-	-	-	-	-	No match	C808101.1	C			-	-	-	-	No hits	-	-	-	0	No hits	-		*	-	0,81824606	1,12876216	1,053655901	0,676950066	-0,384211341	0,941553928	0,173756401
187	64	Q2_P20261	C803211.1	Hypothetical protein CBG18730 [Caenorhabditis briggsae] ||PREDICTED: similar to Fibrillin-2 precursor partial [Strongylocentrotus purpuratus] ||Xotch protein - African clawed frog ||Neurogenic locus notch protein homolog precursor (XOTCH protein) gb|AAB0	GATCCGGATTATGAATTACAATCTGATGGTCGAACGTGTAAAAAACAGTTTAAAGGTGAA	0,383408595	*	C803211.1	U	IN_GENOME	YES	|(gi:256077930) notch [Schistosoma mansoni] 100%|	{gi|256077930 notch [Schistosoma mansoni] notch [Schistosoma mansoni] (e-169/cov=99%/id=98%)}{gi|260800431 hypothetical protein BRAFLDRAFT_118605 [Branchiostoma floridae] hypothetical protein BRAFLDRAFT_118605 [Branchiostoma floridae] (2e-36/cov=107%/id=3	GATCCGGATTATGAATTACAATCTGATGGTCGAACGTGTAAAAAACAGTTTAAAGGTGAA	-	-	0	Smp_143300	U	Sjc_0027000	U	gi|256077930	U	S. mansoni Gene Predictions	Smp_143300	U			notch	Sjp 0027000|Neurogenic locus notch protein homolog precursor, putative	|(gi:256077930) notch [Schistosoma mansoni] [0.0/100%]||Sjp (gi:76153491) [e-138/27%]||(gi:281205428) EGF-like domain-containing protein [Polysphondylium pallidum PN500] [1e-67/71%]||(gi:291232873) PREDICTED: fibrillin 1-like [Saccoglossus kowalevskii] [1	|(gi:256077930) notch [Schistosoma mansoni] [0.0/70%]||(gi:254587304) Gag-Pol polyprotein [Schistosoma japonicum] [e-148/23%]||(gi:291232873) PREDICTED: fibrillin 1-like [Saccoglossus kowalevskii] [1e-81/64%]||(gi:260835850) [1e-79/47%]||(gi:208973220) no	gi|256077930 notch [Schistosoma mansoni] notch [Schistosoma mansoni] (e-169/cov=99%/id=98%)	148833508	NP_060087.3	1,00E-56	0,8	notch1 preproprotein [Homo sapiens]	|C GO:0016021|	Q2_P20261,Q2_P22879,Q2_P28946,Q2_P39335,Q2_P09205,Q2_P03561		[ Smp_scaff000094|60|412955|413015 PERFECT (60/0/0 qgap/0 tgap/-) ]	1,031059405	0,978007214	0,306450299	0,378604976	0,937251844	1,027621205	0,291523124
82	24	Q2_P14940	C913507.1	none	AACACACTGTTTTTGTACGCAGAGCTTAGGCTAAAACTGGTGGTTAGTAACAGCCTATGT	0,555909225		C913507.1	C	IN_GENOME	YES	No hits	NHF	AACACACTGTTTTTGTACGCAGAGCTTAGGCTAAAACTGGTGGTTAGTAACAGCCTATGT	-	Smp_scaff000423_16093_16328	0	-	-	-	-	-	-	No match	C913507.1	C			-	-	-	-	No hits	-	-	-	0	No hits	-		*	[ Smp_scaff000423|60|16268|16328 PERFECT (60/0/0 qgap/0 tgap/+) ]	0,347542009	0,46385999	0,591420326	-0,050771106	0,603602564	0,655892786	1,749332718
398	77	Q2_P12399	C908456.1	none	GAGCACCGGCTACAACAGAAACATAAACTGGTGGAGGTATATTTAGAGACTTCTCATCCT	0,476924686		C908456.1	C	IN_GENOME	YES	|(gi:256090814) mitochondrial carrier protein [Schistosoma mansoni] 100%|	{gi|256090814 mitochondrial carrier protein [Schistosoma mansoni] mitochondrial carrier protein-related [Schistosoma mansoni] (3e-18/cov=98%/id=97%)}{gi|196000288 hypothetical protein TRIADDRAFT_21490 [Trichoplax adhaerens] hypothetical protein TRIADDRAFT	GAGCACCGGCTACAACAGAAACATAAACTGGTGGAGGTATATTTAGAGACTTCTCATCCT	-	-	0	Smp_106060	U	-	-	gi|256090814	U	S. mansoni Gene Predictions	Smp_106060	C			mitochondrial carrier protein-related	-	|(gi:256090814) mitochondrial carrier protein [Schistosoma mansoni] [0.0/100%]||(gi:52219066) calcium-binding mitochondrial carrier protein SCaMC-1 [Danio rerio] [e-133/98%]||(gi:118094000) PREDICTED: similar to Solute carrier family 25 (mitochondrial car	-	gi|256090814 mitochondrial carrier protein [Schistosoma mansoni] mitochondrial carrier protein-related [Schistosoma mansoni] (3e-18/cov=98%/id=97%)	47458041	NP_998816.1	1,00E-132	0,98	solute carrier family 25 member 24 isoform 2 [Homo sapiens]	|F GO:0005509|	Q2_P32197,Q2_P12399,Q2_P38503,Q2_P40400,Q2_P41548,Q2_P25828	*	[ Smp_scaff002008|60|712339|712399 PERFECT (60/0/0 qgap/0 tgap/-) ]	0,524155723	0,989653898	-0,024662265	0,004023877	0,752225145	1,909991062	1,154430781
60	30	Q2_P08833	C902349.1	SJCHGC07748 protein [Schistosoma japonicum] ||ENSANGP00000028998 [Anopheles gambiae str. PEST] ref|XP_557441.1| ENSANGP00000028998 [Anopheles gambiae str. PEST] ||ENSANGP00000001418 [Anopheles gambiae str. PEST] ref|XP_315176.2| ENSANGP00000001418 [Anophe	CAGTACATGCTTGTTGTACATATGCGAAGACATACAGGCGAAAAACCACATAAATGTATA	0,487575339	*	C902349.1	C	IN_GENOME	YES	|(gi:256070379) zinc finger transcription factor gli2 [Schistosoma mansoni] 100%||Sjp (gi:76154952) 100%||(gi:301764409) PREDICTED: zinc finger protein GLI2-like [Ailuropoda melanoleuca] 100%||(gi:301761322) PREDICTED: zinc finger protein GLI1-like isofor	{gi|256070379 zinc finger transcription factor gli2 [Schistosoma mansoni] zinc finger transcription factor gli2 [Schistosoma mansoni] (8e-62/cov=96%/id=89%)}{gi|76154952 SJCHGC07748 protein [Schistosoma japonicum] (1e-51/cov=92%/id=81%)}{gi|269913865 GLI	CAGTACATGCTTGTTGTACATATGCGAAGACATACAGGCGAAAAACCACATAAATGTATA	-	-	0	Smp_000530	C	Sjc_0091950	C	gi|256070379	C	S. mansoni Gene Predictions	Smp_000530	U			zinc finger transcription factor gli2	Sjp 0091950|ko:K06230 zinc finger protein GLI, putative	|(gi:256070379) zinc finger transcription factor gli2 [Schistosoma mansoni] [0.0/100%]||(gi:269913865) GLI family zinc finger protein [Dugesia japonica] [5e-86/7%]||(gi:170028990) cubitus interruptus [Culex quinquefasciatus] [3e-84/7%]||(gi:195450640) GK1	|(gi:256070379) zinc finger transcription factor gli2 [Schistosoma mansoni] [0.0/78%]||(gi:269913865) GLI family zinc finger protein [Dugesia japonica] [4e-81/8%]||(gi:270210245) GLI-1 [Schmidtea mediterranea] [2e-78/8%]||(gi:242002200) zinc finger protei	gi|256070379 zinc finger transcription factor gli2 [Schistosoma mansoni] zinc finger transcription factor gli2 [Schistosoma mansoni] (8e-62/cov=96%/id=89%)	86991432	NP_005261.2	1,00E-77	0,06	GLI-Kruppel family member GLI2 [Homo sapiens]	|F GO:0003677|	Q2_P20061,Q2_P01274,Q2_P19668,Q2_P01046,Q2_P00459,Q2_P18801,Q2_P22329,Q2_P27717,Q2_P26832,Q2_P07178,Q2_P08716,Q2_P28426,Q2_P03085,Q2_P08833		[ Smp_scaff000001|60|1938832|1938892 PERFECT (60/0/0 qgap/0 tgap/-) ]	1,124379053	0,881657847	0,505633357	0,297999218	1,290771987	0,734110254	0,309609887
169	38	Q2_P23226	C807303.1	none	CTGTGAAGTAGTATGTCTGTCTAATAATCTAGACTGTTGTGTTTGATTAAGCGTGTTTGA	0,412870555		C807303.1	U	IN_GENOME	YES	|(gi:256073942) 100%|	{gi|256073942 hypothetical protein [Schistosoma mansoni] expressed protein [Schistosoma mansoni] (e-129/cov=95%/id=99%)}{gi|145478979 hypothetical protein [Paramecium tetraurelia strain d4-2] unnamed protein product [Paramecium tetraurelia] (6e-06/cov=105	CTGTGAAGTAGTATGTCTGTCTAATAATCTAGACTGTTGTGTTTGATTAAGCGTGTTTGA	-	-	0	Smp_018440	C	-	-	gi|256073942	C	S. mansoni Gene Predictions	Smp_018440	C			hypothetical protein	-	|Hypothetical (gi:256073942) [0.0/100%]|	-	gi|256073942 hypothetical protein [Schistosoma mansoni] expressed protein [Schistosoma mansoni] (e-129/cov=95%/id=99%)	-	-	-	0	No hits	-	Q2_P17249,Q2_P03873,Q2_P23226,Q2_P37622	*	[ Smp_scaff000035|60|650456|650516 PERFECT (60/0/0 qgap/0 tgap/+) ]	0,483689353	0,816395553	0,354944697	0,680870668	0,576704225	0,772169778	0,730767484
300	36	Q2_P24427	C808908.1	none	ATTCTAAAATAATATCCATGACTTCTATTATCGCTACTCCGCCTGCAGCCCCTCCGGAGG	0,430468166		C808908.1	U	IN_GENOME	YES	No hits	NHF	ATTCTAAAATAATATCCATGACTTCTATTATCGCTACTCCGCCTGCAGCCCCTCCGGAGG	-	-	0	Smp_159790	C	-	-	-	-	S. mansoni Gene Predictions	Smp_159790	C		X	kif1, putative	-	|Hypothetical (gi:256083856) [0.0/100%]||(gi:242014445) kif1, putative [Pediculus humanus corporis] [0.0/103%]||(gi:126338469) PREDICTED: similar to axonal transport of synaptic vesicles isoform 2 [Monodelphis domestica] [0.0/104%]||(gi:126338467) PREDICT	-	No hits	41393563	NP_055889.2	0	0,87	kinesin family member 1B isoform b [Homo sapiens]	|F GO:0003777|	Q2_P14537,Q2_P34443,Q2_P24427,Q2_P41136,Q2_P04875,Q2_P30616	*	[ Smp_scaff000233|60|593957|594017 PERFECT (60/0/0 qgap/0 tgap/+) ]	0,188544791	0,359099885	0,026686626	0,053415289	1,13726039	1,216423036	1,325927515
393	25	Q2_P04573	C808453.1	none	CAAGTTGGTGACTAATAAACTAACATCCTCCGATAGTTATTTTATGCTACCAATCCTTAC	0,390538833	*	C808453.1	C	IN_GENOME	YES	No hits	NHF	CAAGTTGGTGACTAATAAACTAACATCCTCCGATAGTTATTTTATGCTACCAATCCTTAC	-	Smp_scaff000586_27943_29088	0	-	-	-	-	-	-	No match	C808453.1	C			-	-	-	-	No hits	-	-	-	0	No hits	-			[ Smp_scaff000586|60|28977|29037 PERFECT (60/0/0 qgap/0 tgap/+) ]	0,690994566	0,410897497	0,459522033	0,256248537	1,488375851	0,976680059	0,606402636
407	70	Q2_P03710	C807038.1	none	CTGAAGATATATCTTCTGGATGCAAGCACAGATGGTCCGATGAAAATGCTCTATTTAATC	0,385104505	*	C807038.1	C	IN_GENOME	YES	|(gi:256071674) DNA photolyase [Schistosoma mansoni] 100%|	{gi|256071674 DNA photolyase [Schistosoma mansoni] DNA photolyase, putative [Schistosoma mansoni] (8e-07/cov=35%/id=71%)}	CTGAAGATATATCTTCTGGATGCAAGCACAGATGGTCCGATGAAAATGCTCTATTTAATC	-	-	0	Smp_125890	C	-	-	gi|256071674	C	S. mansoni Gene Predictions	Smp_125890	U		X	DNA photolyase, putative	-	|(gi:256071674) DNA photolyase [Schistosoma mansoni] [0.0/100%]||(gi:256077044) DNA photolyase [Schistosoma mansoni] [e-141/106%]||(gi:226479206) photorepair [Schistosoma japonicum] [e-141/107%]||(gi:158292451) AGAP005052-PA [Anopheles gambiae str. PEST]	-	gi|256071674 DNA photolyase [Schistosoma mansoni] DNA photolyase, putative [Schistosoma mansoni] (8e-07/cov=35%/id=71%)	194353959	NP_004561.3	0,92	0,15	phosphoinositide-3-kinase, class 2 gamma polypeptide [Homo sapiens]	|F GO:0003677|	Q2_P23037,Q2_P03710		[ Smp_scaff000010|60|941277|941337 PERFECT (60/0/0 qgap/0 tgap/+) ]	0,738003078	0,514298325	-0,14085211	-0,252500554	1,475964011	1,252690703	0,765386715
469	75	Q2_P38234	C920754.1	none	GTCTCTTTCAAACCATTTCCACTTTGACATTCTTCTTCATCTTACATCCTTAAACCATTG	0,390498547	*	C920754.1	U	IN_GENOME	YES	No hits	NHF	GTCTCTTTCAAACCATTTCCACTTTGACATTCTTCTTCATCTTACATCCTTAAACCATTG	-	Smp_scaff018982_21452_21763	0	-	-	-	-	-	-	No match	C920754.1	U			-	-	-	-	No hits	-	-	-	0	No hits	-			[ Smp_scaff018982|60|21515|21575 PERFECT (60/0/0 qgap/0 tgap/-) ]	0,440372858	0,451117573	0,421973153	0,472809574	0,790481882	0,983017979	0,89047939
258	22	Q2_P06157	C810949.1	none	GTGAAAACTTTCTGTACCTTTTTCTTCGCATTATATCCGTGAGTGTTAATAACCGAATGG	0,330251463	*	C810949.1	C	IN_GENOME	YES	No hits	{gi|256085316 solute carrier family 33 (acetyl-CoA transporter [Schistosoma mansoni] solute carrier family 33 (acetyl-CoA transporter, putative [Schistosoma mansoni] (4e-05/cov=18%/id=66%)}{gi|296226448 PREDICTED: hypothetical protein LOC100405432, partia	GTGAAAACTTTCTGTACCTTTTTCTTCGCATTATATCCGTGAGTGTTAATAACCGAATGG	-	-	0	Smp_076950.2	C	-	-	gi|256085316	C	S. mansoni Gene Predictions	Smp_076950.x	U			solute carrier family 33 (acetyl-CoA transporter, putative	-	|(gi:256085316) solute carrier family 33 (acetyl-CoA transporter [Schistosoma mansoni] [0.0/100%]||(gi:226486572) solute carrier family 33 (acetyl-CoA transporter), member 1 [Schistosoma japonicum] [0.0/100%]||(gi:226486574) solute carrier family 33 (acet	-	gi|256085316 solute carrier family 33 (acetyl-CoA transporter [Schistosoma mansoni] solute carrier family 33 (acetyl-CoA transporter, putative [Schistosoma mansoni] (4e-05/cov=18%/id=66%)	4757708	NP_004724.1	7,00E-60	0,32	acetyl-coenzyme A transporter [Homo sapiens]	|F GO:0005215|			[ Smp_scaff000263|60|948267|948327 PERFECT (60/0/0 qgap/0 tgap/+) ]	0,387567288	0,50393242	0,002253436	0,290289804	1,168942798	1,569720855	0,699326024
230	66	Q2_P35609	C915289.1	none	ATATATGTACATTTTAGTCCTGCTCTCTAACTCGTTGATTGACTTGATCACTTGCTCATT	0,537410013		C915289.1	U	IN_GENOME	YES	No hits	NHF	ATATATGTACATTTTAGTCCTGCTCTCTAACTCGTTGATTGACTTGATCACTTGCTCATT	-	Smp_scaff000387_41786_42390	0	-	-	-	-	-	-	No match	C915289.1	U			-	-	-	-	No hits	239750932	XP_002347599.1	0,46	0,44	PREDICTED: hypothetical protein [Homo sapiens]	-		*	[ Smp_scaff000387|60|42297|42357 PERFECT (60/0/0 qgap/0 tgap/+) ]	0,100751279	0,049032126	0,215367786	0,201179675	1,717535248	1,167920175	0,851368202
236	3	Q2_P18048	C800190.1	none	GAACAACAGATGAAAACGAATGAGATGGATAATTATGGTGAAGAAAGCGTTGATTTTGAC	0,361555705	*	C800190.1	U	IN_GENOME	YES	|(gi:256082630) twik family of potassium channels-related [Schistosoma mansoni] 100%|	{gi|256082630 twik family of potassium channels-related [Schistosoma mansoni] twik family of potassium channels-related [Schistosoma mansoni] (e-116/cov=92%/id=83%)}{gi|258597058 Zinc finger C-x8-C-x5-C-x3-H type, putative [Plasmodium falciparum 3D7] Zinc	GAACAACAGATGAAAACGAATGAGATGGATAATTATGGTGAAGAAAGCGTTGATTTTGAC	-	-	0	Smp_155970	U	-	-	gi|256082630	U	S. mansoni Gene Predictions	Smp_155970	U		X	twik family of potassium channels-related	-	|(gi:256082630) twik family of potassium channels-related [Schistosoma mansoni] [0.0/100%]||(gi:149929801) TASK two-pore domain potassium channel [Lymnaea stagnalis] [5e-81/57%]||(gi:242007150) acid-sensitive two pore domain K+ channel dTASK-6, putative [	-	gi|256082630 twik family of potassium channels-related [Schistosoma mansoni] twik family of potassium channels-related [Schistosoma mansoni] (e-116/cov=92%/id=83%)	4504849	NP_002237.1	2,00E-73	0,53	potassium channel, subfamily K, member 3 [Homo sapiens]	|F GO:0005267|	Q2_P00068,Q2_P18048		[ Smp_scaff000189|60|246020|246080 PERFECT (60/0/0 qgap/0 tgap/+) ]	0,616945278	0,742646782	0,643253206	0,842665064	0,118539049	0,215209904	0,948165338
299	81	Q2_P15475	C914879.1	none	GTTATGGTTTTTCAGCTGGCCACAAGCAGTGTTAAACACAAATTTATGTTGGTTCAATTT	0,423246495	*	C914879.1	C	IN_GENOME	YES	No hits	NHF	GTTATGGTTTTTCAGCTGGCCACAAGCAGTGTTAAACACAAATTTATGTTGGTTCAATTT	-	-	0	Smp_128160	C	-	-	-	-	S. mansoni Gene Predictions	Smp_128160	U		X	hypothetical protein	-	|Hypothetical (gi:256072520) [0.0/100%]||(gi:226483331) Nucleic acid-binding, OB-fold,domain-containing protein [Schistosoma japonicum] [0.0/93%]||(gi:226468308) Nucleic acid-binding, OB-fold,domain-containing protein [Schistosoma japonicum] [e-103/53%]||	-	No hits	194394165	NP_079204.2	5,00E-09	0,78	oligonucleotide/oligosaccharide-binding fold containing 1 [Homo sapiens]	|F GO:0003676|	Q2_P35417,Q2_P39780,Q2_P15475		[ Smp_scaff000018|60|821317|821377 PERFECT (60/0/0 qgap/0 tgap/+) ]	0,635633932	0,910911903	0,283017145	0,618833335	1,062922925	1,164420229	0,256182378
244	39	Q2_P08388	C901679.1	none	GATGACGTAAATTCGGTGGCATACTTATAGTTTTTCTGCGTAATTTTGTTACACCTAAAC	0,404775542		C901679.1	C	IN_GENOME	YES	|(gi:256079880) 100%|	{gi|256079880 hypothetical protein [Schistosoma mansoni] expressed protein [Schistosoma mansoni] (3e-56/cov=99%/id=93%)}{gi|242768083 M protein repeat protein [Talaromyces stipitatus ATCC 10500] M protein repeat protein [Talaromyces stipitatus ATCC 10500]	GATGACGTAAATTCGGTGGCATACTTATAGTTTTTCTGCGTAATTTTGTTACACCTAAAC	-	-	0	Smp_148420	U	Sjc_0076810	U	gi|256079880	U	S. mansoni Gene Predictions	Smp_148420	C			hypothetical protein	Sjp 0076810|Girdin, putative	|Hypothetical (gi:256079880) [0.0/100%]||Hypothetical (gi:74209452) [1e-17/16%]||(gi:145558894) RecName: Full=Daple-like protein; AltName: Full=Coiled-coil domain-containing protein 88C-like; AltName: Full=Dvl-associating protein with a high frequency of	|(gi:256079880) [0.0/29%]||(gi:256079882) [e-158/40%]||(gi:301756472) PREDICTED: girdin-like [Ailuropoda melanoleuca] [2e-93/68%]||(gi:297459948) PREDICTED: coiled-coil domain containing 88A isoform 2 [Bos taurus] [2e-93/69%]||(gi:281352969) [2e-93/68%]|	gi|256079880 hypothetical protein [Schistosoma mansoni] expressed protein [Schistosoma mansoni] (3e-56/cov=99%/id=93%)	148762940	NP_001073883.2	2,00E-18	0,17	DVL-binding protein DAPLE [Homo sapiens]	|F GO:0003779|	Q2_P10640,Q2_P28091,Q2_P08388,Q2_P30420	*	[ Smp_scaff000125|60|1111766|1111826 PERFECT (60/0/0 qgap/0 tgap/-) ]	0,134217932	0,132270484	-0,054403469	0,142700899	0,583917293	1,240217686	1,741072706
260	55	Q2_P09801	C903751.1	none	GTGTTCCCGTGAATTTCACAAACGTTATTTCTCTAGTTGATTGTTAGTATCTCATTTCCT	0,536099419		C903751.1	C	IN_GENOME	YES	No hits	NHF	GTGTTCCCGTGAATTTCACAAACGTTATTTCTCTAGTTGATTGTTAGTATCTCATTTCCT	-	Smp_scaff000430_400911_401314	0	-	-	-	-	-	-	No match	C903751.1	C			-	-	-	-	No hits	167900452	NP_001108133.1	0,17	0,45	phospholipase C-like 1 isoform a [Homo sapiens]	-		*	[ Smp_scaff000430|60|401246|401306 PERFECT (60/0/0 qgap/0 tgap/+) ]	0,261263739	0,312961064	0,353305543	0,368123994	0,914399143	1,003423629	0,956104038
23	49	Q2_P14796	C913163.1	none	ACATATTGTTTAGCGCTTGTAGTAGGCTTTTTCTTATTCAAAGTACCGGACATCCACTCC	0,405617042	*	C913163.1	C	IN_GENOME	YES	No hits	NHF	ACATATTGTTTAGCGCTTGTAGTAGGCTTTTTCTTATTCAAAGTACCGGACATCCACTCC	-	-	0	Smp_160650.2	C	-	-	-	-	S. mansoni Gene Predictions	Smp_160650.x	U			smad1, 5, 8, and, putative	-	|(gi:256084124) smad1 5 8 and [Schistosoma mansoni] [0.0/100%]||(gi:256084122) smad1 5 8 and [Schistosoma mansoni] [0.0/101%]||(gi:56131046) Smad1B [Schistosoma mansoni] [0.0/39%]||(gi:114596293) PREDICTED: Sma- and Mad-related protein 1 isoform 1 [Pan tr	-	No hits	5174519	NP_005896.1	1,00E-117	0,43	SMAD family member 9 isoform b [Homo sapiens]	|C GO:0005634|			[ Smp_scaff000242|60|293926|293986 PERFECT (60/0/0 qgap/0 tgap/-) ]	0,37319599	0,213667953	0,445138759	0,455419955	0,162131296	0,21236591	1,608219013
127	58	Q2_P31991	C907998.1	none	TCTGTCTATCTACCTGGCTGTACGTCTGTGCGTGTGCGCACCCTTTCACAGAGGCAGACA	0,634456078		C907998.1	U	IN_GENOME	YES	No hits	{gi|115927289 PREDICTED: hypothetical protein, partial [Strongylocentrotus purpuratus] PREDICTED: hypothetical protein, partial [Strongylocentrotus purpuratus] (0.026/cov=56%/id=32%)}{gi|194766896 GF22558 [Drosophila ananassae] GF22558 [Drosophila ananass	TCTGTCTATCTACCTGGCTGTACGTCTGTGCGTGTGCGCACCCTTTCACAGAGGCAGACA	-	-	0	Smp_035540.1	C	-	-	gi|115927289	U	S. mansoni Gene Predictions	Smp_035540.x	C	X		hypothetical protein	-	|Hypothetical (gi:256092974) [0.0/100%]||Hypothetical (gi:256092976) [0.0/100%]||Sjp (gi:76155883) [3e-64/45%]||Hypothetical (gi:256086469) [4e-42/100%]||Sjp (gi:56755615) [9e-22/19%]|	-	gi|115927289 PREDICTED: hypothetical protein, partial [Strongylocentrotus purpuratus] PREDICTED: hypothetical protein, partial [Strongylocentrotus purpuratus] (0.026/cov=56%/id=32%)	57863255	NP_542790.2	3,00E-05	0,47	zinc finger, SWIM domain containing 3 [Homo sapiens]	|F GO:0008270|		*	[ Smp_scaff000078|60|1884108|1884168 PERFECT (60/0/0 qgap/0 tgap/+) ][ Smp_scaff000078|60|1883021|1883081 PERFECT (60/0/0 qgap/0 tgap/+) ][ Smp_scaff000410|60|167|227 PERFECT (60/0/0 qgap/0 tgap/-) ]	0,700155282	0,566029481	0,135783892	0,067914191	1,172679675	1,016715563	0,805043719
464	17	Q2_P40923	JAP02121.C	SJCHGC07680 protein [Schistosoma japonicum] ||	GCATCTGAACGTAATTTACTTTGTGAAGATTTAGAACGTCTTTTAACAAGGAGACAGGTT	0,519258126	*	JAP02121.C	U	IN_GENOME	YES	|(gi:256083009) Progesterone-induced-blocking factor [Schistosoma mansoni] 95%||Sjp (gi:76153893) 89%|	{gi|76153893 SJCHGC07680 protein [Schistosoma japonicum] (4e-72/cov=99%/id=89%)}{gi|256083009 Progesterone-induced-blocking factor [Schistosoma mansoni] Progesterone-induced-blocking factor, putative [Schistosoma mansoni] (1e-27/cov=53%/id=76%)}{gi|123480	GCATCTGAACGTAATTTACTTTGTGAAGATTTAGAACGTCTTTTAACAAGGAGACAGGTT	-	-	0	Smp_157200	U	Sjc_0313580	U	gi|76153893	U	S. mansoni Gene Predictions	Smp_157200	U		X	Progesterone-induced-blocking factor, putative	Sjp 0313580|expressed protein	|(gi:256083009) Progesterone-induced-blocking factor [Schistosoma mansoni] [0.0/97%]||Sjp (gi:76153893) [4e-31/16%]||(gi:62661802) PREDICTED: progesterone-induced blocking factor 1 [Rattus norvegicus] [2e-05/49%]||(gi:149050097) similar to Progesterone-in	|Sjp (gi:76153893) [4e-72/100%]||(gi:256083009) Progesterone-induced-blocking factor [Schistosoma mansoni] [1e-27/53%]||(gi:123480163) viral A-type inclusion protein [Trichomonas vaginalis G3] [0.007/56%]||(gi:109638609) ORF126 [Ranid herpesvirus 2] [0.02	gi|76153893 SJCHGC07680 protein [Schistosoma japonicum] (4e-72/cov=99%/id=89%)	55769583	NP_006337.2	1,00E-05	0,51	progesterone-induced blocking factor 1 [Homo sapiens]	|F GO:0005198|	Q2_P40923,Q2_P28706,Q2_P08989		[ Smp_scaff000198|60|767499|767559 PERFECT (60/0/0 qgap/0 tgap/+) ]	0,712632761	0,809234057	-0,09803466	0,481192058	1,474216138	1,172001116	0,634557582
291	34	Q2_P20419	C803445.1	none	AGCAAACTCATGGCTCAAGGGTAAAATCATACTGTAATGAATTGAGACGGCCTCAAAGTG	0,672457022		C803445.1	U	IN_GENOME	NO	No hits	NHF	AGCAAACTCATGGCTCAAGGGTAAAATCATACTGTAATGAATTGAGACGGCCTCAAAGTG	-	-	0	-	-	-	-	-	-	No match	C803445.1	U			-	-	-	-	No hits	-	-	-	0	No hits	-		*	-	0,4344131	0,356682753	0,203282753	0,131703617	1,567241785	1,376722603	0,602771181
123	77	Q2_P17811	C920972.1	none	TTCATGATTTTCTTCTTGATATTGACTTTGTTGTAGGCAGTGTGGTGTTGCTGATTGATG	0,421153198		C920972.1	C	IN_GENOME	YES	|(gi:256052070) sodium/chloride dependent transporter [Schistosoma mansoni] 100%|	{gi|256052070 sodium/chloride dependent transporter [Schistosoma mansoni] sodium/chloride dependent transporter, putative [Schistosoma mansoni] (7e-16/cov=30%/id=100%)}{gi|76157521 SJCHGC06335 protein [Schistosoma japonicum] (0.019/cov=23%/id=54%)}	TTCATGATTTTCTTCTTGATATTGACTTTGTTGTAGGCAGTGTGGTGTTGCTGATTGATG	-	-	0	Smp_131890	U	-	-	gi|256052070	U	S. mansoni Gene Predictions	Smp_131890	C			sodium/chloride dependent transporter, putative	-	|(gi:256052070) sodium/chloride dependent transporter [Schistosoma mansoni] [0.0/100%]||(gi:226468260) solute carrier family 6 (neurotransmitter transporter, glycine), member 5 [Schistosoma japonicum] [0.0/81%]||(gi:256076014) sodium/chloride dependent tr	-	gi|256052070 sodium/chloride dependent transporter [Schistosoma mansoni] sodium/chloride dependent transporter, putative [Schistosoma mansoni] (7e-16/cov=30%/id=100%)	92859670	NP_004202.2	1,00E-123	0,66	solute carrier family 6 (neurotransmitter transporter, glycine), member 5 [Homo sapiens]	|F GO:0005524|	Q2_P36887,Q2_P18192,Q2_P29943,Q2_P28966,Q2_P17811,Q2_P25390,Q2_P38288	*	[ Smp_scaff000033|60|923044|923104 PERFECT (60/0/0 qgap/0 tgap/-) ]	0,732166558	0,254851205	0,665017254	0,458084781	0,759613779	0,382353545	1,554531494
49	78	Q2_P39025	JAP00135.C	SJCHGC08263 protein [Schistosoma japonicum] ||	CGAGGTTGTTTAGTGATGCGCCTTAAATTAGAGGCATTAATATTTTGTAAGTTTGAATCG	0,395884032		JAP00135.C	C	OUT_GENOME	YES	|(gi:256080204) 100%|	{gi|76163085 SJCHGC08263 protein [Schistosoma japonicum] (2e-95/cov=99%/id=89%)}{gi|256080204 hypothetical protein [Schistosoma mansoni] expressed protein [Schistosoma mansoni] (5e-61/cov=100%/id=62%)}{gi|209883029 hypothetical protein [Cryptosporidium mu	CGAGGTTGTTTAGTGATGCGCCTTAAATTAGAGGCATTAATATTTTGTAAGTTTGAATCG	-	-	0	-	-	Sjc_0133170	U	gi|76163085	U	S. japonicum Gene Predictions	Sjc_0133170	C			-	Sjp 0133170|IPR001680,WD-40 repeat;IPR010993,Sterile alpha motif homology,domain-containing	-	|(gi:256080204) [0.0/97%]||Sjp (gi:76163085) [2e-94/23%]||(gi:149051021) kinase D-interacting substance 220, isoform CRA_c [Rattus norvegicus] [4e-09/26%]||(gi:124487039) kinase D-interacting substrate of 220 kDa [Mus musculus] [5e-09/37%]||(gi:28972688)	gi|76163085 SJCHGC08263 protein [Schistosoma japonicum] (2e-95/cov=99%/id=89%)	55741641	NP_065789.1	6,00E-07	0,07	kinase D-interacting substrate of 220 kDa [Homo sapiens]	-	Q2_P32412,Q2_P12592,Q2_P04293,Q2_P23795,Q2_P39025	*	[ Smp_scaff000129|60|242724|242784 PERFECT (60/0/0 qgap/0 tgap/+) ]	0,934685117	0,835375698	0,349608644	0,318089086	1,197340991	1,129369087	0,267020208
425	64	Q2_P35135	C914121.1	none	ACTTGGAATAGGATTCAAAATTAGATGGATAATCAGTAGAGACTTGGGAGAAATGTCCAC	0,382296324	*	C914121.1	U	IN_GENOME	YES	No hits	NHF	ACTTGGAATAGGATTCAAAATTAGATGGATAATCAGTAGAGACTTGGGAGAAATGTCCAC	-	-	0	Smp_143970	U	-	-	-	-	S. mansoni Gene Predictions	Smp_143970	U		X	kelch-like protein	-	|Hypothetical (gi:256078160) [0.0/98%]||Hypothetical (gi:256075387) [9e-58/36%]||Hypothetical (gi:242003494) [1e-50/37%]||(gi:198422157) PREDICTED: similar to kelch-like 10 [Ciona intestinalis] [1e-49/87%]||Hypothetical (gi:91090540) [1e-48/36%]|	-	No hits	148664209	NP_689680.2	1,00E-45	0,74	kelch-like 10 [Homo sapiens]	|F GO:0003779|	Q2_P15216,Q2_P38111,Q2_P17658,Q2_P35135		[ Smp_scaff000098|60|529402|529462 PERFECT (60/0/0 qgap/0 tgap/-) ]	0,295573257	0,385663839	0,477837133	0,5917207	0,071979488	0,272703158	1,474945991
83	5	Q2_P38868	JAP05608.S	none	CTATGGCAACCACTGTTTTAACCCTACCTTCTACACTACAAAGCAAAGGATTAAGGCAAT	0,386964241	*	JAP05608.S	U	OUT_GENOME	YES	|(gi:256089072) tripartite motif protein trim9 [Schistosoma mansoni] 100%|	{gi|256089072 tripartite motif protein trim9 [Schistosoma mansoni] tripartite motif protein trim9, putative [Schistosoma mansoni] (6e-18/cov=45%/id=60%)}{gi|291242435 PREDICTED: tripartite motif-containing 9-like [Saccoglossus kowalevskii] (3e-08/cov=23%/	CTATGGCAACCACTGTTTTAACCCTACCTTCTACACTACAAAGCAAAGGATTAAGGCAAT	-	-	0	-	-	-	-	gi|256089072	U	GenBank homolog	gi|256089072	U			-	-	-	-	gi|256089072 tripartite motif protein trim9 [Schistosoma mansoni] tripartite motif protein trim9, putative [Schistosoma mansoni] (6e-18/cov=45%/id=60%)	190341104	NP_055978.4	2,00E-78	0,87	tripartite motif protein 9 isoform 1 [Homo sapiens]	|GO:0030425||GO:0005515||GO:0042995||GO:0004842||GO:0030054||GO:0045202||GO:0016874||GO:0005856||GO:0043161||GO:0005622||GO:0042803||GO:0005737||GO:0031410||GO:0046872||GO:0008270||GO:0008021|	Q2_P38868,Q2_P40387		[ Smp_scaff000607|60|223791|223851 PERFECT (60/0/0 qgap/0 tgap/-) ]	1,198620352	1,287695325	0,197674067	0,494298559	0,552958621	0,606199647	0,444678473
389	35	Q2_P35619	C915300.1	none	CGGTATGCAATATATGGCTTCTGTCAACTAATTCAAACCTTTCTAAAAATCAAGTCTGTG	0,396656752	*	C915300.1	U	IN_GENOME	YES	No hits	NHF	CGGTATGCAATATATGGCTTCTGTCAACTAATTCAAACCTTTCTAAAAATCAAGTCTGTG	-	Smp_scaff000157_322844_324900	0	-	-	-	-	-	-	No match	C915300.1	U			-	-	-	-	No hits	-	-	-	0	No hits	-			[ Smp_scaff000157|60|323198|323258 PERFECT (60/0/0 qgap/0 tgap/+) ]	1,04229306	0,803457899	0,339923472	0,615449254	1,07533706	0,708237198	0,700011131
409	82	Q2_P03863	C807289.1	none	AAAACCTTGACGTGTTCCATCTTCAGATACTACAGCTGTCCATCCAGAATTAGTTGAATC	0,442622342		C807289.1	C	IN_GENOME	YES	|(gi:256084169) formin binding protein and related proteins [Schistosoma mansoni] 100%||(gi:226481657) thyroid hormone receptor interactor 10 [Schistosoma japonicum] 95%|	{gi|256084169 formin binding protein and related proteins [Schistosoma mansoni] formin binding protein and related proteins [Schistosoma mansoni] (3e-10/cov=24%/id=100%)}{gi|226481657 thyroid hormone receptor interactor 10 [Schistosoma japonicum] (1e-09/c	AAAACCTTGACGTGTTCCATCTTCAGATACTACAGCTGTCCATCCAGAATTAGTTGAATC	-	-	0	Smp_071150	U	-	-	gi|256084169	U	S. mansoni Gene Predictions	Smp_071150	C			formin binding protein and related proteins	-	|(gi:256084169) formin binding protein and related proteins [Schistosoma mansoni] [0.0/100%]||(gi:226481657) thyroid hormone receptor interactor 10 [Schistosoma japonicum] [0.0/100%]||Sjp (gi:76154138) [e-118/39%]||(gi:226481659) thyroid hormone receptor	-	gi|256084169 formin binding protein and related proteins [Schistosoma mansoni] formin binding protein and related proteins [Schistosoma mansoni] (3e-10/cov=24%/id=100%)	38524622	NP_055848.1	4,00E-20	0,49	formin binding protein 1 [Homo sapiens]	|F GO:0005515|	Q2_P08256,Q2_P27944,Q2_P18625,Q2_P23214,Q2_P37430,Q2_P03863	*	[ Smp_scaff000243|60|617073|617133 PERFECT (60/0/0 qgap/0 tgap/-) ]	0,110364924	0,21361802	0,123748451	0,313465999	1,367474812	1,558233001	0,858876523
516	35	Q2_P17124	C918403.1	none	CAGAGGGTTTTCCAGAGCACTTATTCAGTTTTACTTAGGAGCTTCCAATGGCAAGTCACG	0,477413888		C918403.1	C	IN_GENOME	YES	No hits	NHF	CAGAGGGTTTTCCAGAGCACTTATTCAGTTTTACTTAGGAGCTTCCAATGGCAAGTCACG	-	-	0	Smp_162920	U	-	-	-	-	S. mansoni Gene Predictions	Smp_162920	C		X	zinc transporter ZIP domain-containing protein, putative	-	|Hypothetical (gi:256085052) [e-126/100%]||Sjp (gi:56757940) [5e-74/97%]||Hypothetical (gi:29840930) [8e-36/37%]||(gi:158299962) AGAP009188-PA [Anopheles gambiae str. PEST] [2e-16/36%]||(gi:307760444) ZIP Zinc transporter [Loa loa] [5e-16/36%]|	-	No hits	40254928	NP_060845.2	4,00E-16	0,35	solute carrier family 39 (zinc transporter), member 9 [Homo sapiens]	|F GO:0008270|	Q2_P13395,Q2_P19132,Q2_P37480,Q2_P17124,Q2_P33243,Q2_P17405,Q2_P37288,Q2_P16939,Q2_P39454,Q2_P37824,Q2_P39793	*	[ Smp_scaff000259|60|314929|314989 PERFECT (60/0/0 qgap/0 tgap/-) ]	0,0486096	-0,158473039	0,338638125	0,001949061	1,423636181	1,241050686	1,448475009
40	15	Q2_P09902	C903887.1	none	CAGACAGCTAACCAAATGAAGACATGCTATTAGTCCATGATATTTATGGCAATTCTTGTT	0,461622255		C903887.1	C	IN_GENOME	YES	No hits	{gi|85679473 hemagglutinin [Influenza A virus (A/chicken/Anhui/M(H5N1))] (0.82/cov=76%/id=35%)}	CAGACAGCTAACCAAATGAAGACATGCTATTAGTCCATGATATTTATGGCAATTCTTGTT	-	-	0	Smp_157700	U	-	-	gi|85679473	U	S. mansoni Gene Predictions	Smp_157700	C		X	hypothetical protein	-	|Hypothetical (gi:256083188) [0.0/100%]||Sjp (gi:56757513) [2e-78/22%]||Sjp (gi:56757880) [1e-68/27%]||(gi:187942166) putative disulphide isomerase [Ascaris suum] [5e-23/75%]||(gi:687235) protein disulfide isomerase [Onchocerca volvulus] [5e-22/76%]|	-	gi|85679473 hemagglutinin [Influenza A virus (A/chicken/Anhui/M(H5N1))] (0.82/cov=76%/id=35%)	20070125	NP_000909.2	6,00E-20	0,71	prolyl 4-hydroxylase, beta subunit precursor [Homo sapiens]	|F GO:0003756|	Q2_P37187,Q2_P16848,Q2_P41041,Q2_P09902,Q2_P29646,Q2_P18502	*	[ Smp_scaff000201|60|408140|408200 PERFECT (60/0/0 qgap/0 tgap/+) ]	0,002374907	-0,069793308	-0,36990213	1,258262491	1,114492721	1,508949804	0,769588018
313	8	Q2_P19844	C802662.1	none	TCAATGATCCATACAGATGTCAACGTATTTGTACTCCAGAAAAATGTCGATGTATTGGAA	0,459798997	*	C802662.1	U	IN_GENOME	YES	|(gi:256073059) collagen alpha chain type IV [Schistosoma mansoni] 100%|	{gi|256073059 collagen alpha chain type IV [Schistosoma mansoni] collagen alpha chain, type IV, putative [Schistosoma mansoni] (1e-05/cov=16%/id=90%)}	TCAATGATCCATACAGATGTCAACGTATTTGTACTCCAGAAAAATGTCGATGTATTGGAA	-	-	0	Smp_129620	U	-	-	gi|256073059	U	S. mansoni Gene Predictions	Smp_129620	U		X	collagen alpha chain, type IV, putative	-	|(gi:256073059) collagen alpha chain type IV [Schistosoma mansoni] [e-129/100%]||Hypothetical (gi:126341668) [2e-26/77%]||(gi:45382993) collagen alpha-3(VI) chain precursor [Gallus gallus] [2e-22/90%]||(gi:301626452) PREDICTED: collagen alpha-6(VI) chain-	-	gi|256073059 collagen alpha chain type IV [Schistosoma mansoni] collagen alpha chain, type IV, putative [Schistosoma mansoni] (1e-05/cov=16%/id=90%)	183583553	NP_694996.5	4,00E-24	0,83	collagen, type XXIX, alpha 1 [Homo sapiens]	|F GO:0005201|	Q2_P01137,Q2_P19844		[ Smp_scaff000023|60|350172|350232 PERFECT (60/0/0 qgap/0 tgap/+) ]	0,529227385	0,882459701	0,162853971	0,297146019	1,091293607	1,168632488	0,472090518
265	62	Q2_P24418	C808896.1	none	AGGGGAAAGAGATATGACGGTGAGAGAGAAAAGAAGTAGTTACTGATGTAGTGAACGAAA	0,522382169	*	C808896.1	U	IN_GENOME	YES	No hits	NHF	AGGGGAAAGAGATATGACGGTGAGAGAGAAAAGAAGTAGTTACTGATGTAGTGAACGAAA	-	Smp_scaff000014_1012550_1013177	0	-	-	-	-	-	-	No match	C808896.1	U			-	-	-	-	No hits	-	-	-	0	No hits	-			[ Smp_scaff000014|60|1012561|1012621 PERFECT (60/0/0 qgap/0 tgap/-) ]	0,889063935	0,957265603	0,47646888	0,632337931	0,746782721	0,969686868	0,172354675
269	36	Q2_P15598	C915251.1	none	GATAAAATGTAAAACAACATGATCAGTGTGAAGCCTAACTACTTCTGAGGACTTTTATGG	0,40240922		C915251.1	C	IN_GENOME	YES	No hits	NHF	GATAAAATGTAAAACAACATGATCAGTGTGAAGCCTAACTACTTCTGAGGACTTTTATGG	-	-	0	Smp_025020	U	-	-	-	-	S. mansoni Gene Predictions	Smp_025020	C		X	hypothetical protein	-	|Hypothetical (gi:256075278) [e-147/100%]||Hypothetical (gi:60601666) [5e-86/100%]||Hypothetical (gi:29841449) [3e-49/64%]||Sjp (gi:56756575) [2e-25/40%]|	-	No hits	-	-	-	0	No hits	-	Q2_P15598,Q2_P35579	*	[ Smp_scaff000049|60|1946235|1946295 PERFECT (60/0/0 qgap/0 tgap/-) ]	0,420658982	0,236675459	0,498447501	0,224779178	0,80545854	0,457407527	1,447140225
263	84	Q2_P17314	C919052.1	none	TGCTAACTTCCCTTACAAACACAAGTGGTCAGTATGATACTGATGTTAATGGTAATAAAG	0,411570835		C919052.1	C	IN_GENOME	YES	No hits	NHF	TGCTAACTTCCCTTACAAACACAAGTGGTCAGTATGATACTGATGTTAATGGTAATAAAG	-	-	0	Smp_079010	U	-	-	-	-	S. mansoni Gene Predictions	Smp_079010	C			camp-dependent protein kinase type II-alpha regulatory subunit, putative	-	|(gi:256052513) camp-dependent protein kinase type II-alpha regulatory subunit [Schistosoma mansoni] [0.0/100%]||Sjp (gi:56752649) [0.0/99%]||(gi:257206382) cAMP-dependent protein kinase regulatory subunit [Schistosoma japonicum] [e-171/89%]||(gi:22647795	-	No hits	4758958	NP_004148.1	9,00E-97	1,03	cAMP-dependent protein kinase, regulatory subunit alpha 2 [Homo sapiens]	|F GO:0030552|		*	[ Smp_scaff000288|60|74147|74207 PERFECT (60/0/0 qgap/0 tgap/-) ]	0,567693879	0,713471535	0,456004324	0,667285301	0,577195845	0,748427309	0,686844328
383	83	Q2_P25136	C809818.1	Djsyt protein [Dugesia japonica] ||synaptotagmin [Loligo pealei] ||synaptotagmin [Loligo pealei] ||synaptotagmin I [Strongylocentrotus purpuratus] ||synaptotagmin I [Lymnaea stagnalis] ||	CCCCCTTTCTTTGATTGAATTTGTGTCCATGGATAAATCACAGCTCATTTTCAAAAATTC	0,405660881	*	C809818.1	U	IN_GENOME	YES	No hits	{gi|226490194 synaptotagmin II [Schistosoma japonicum] (6e-19/cov=16%/id=100%)}{gi|256089151 synaptotagmin 12 [Schistosoma mansoni] synaptotagmin 1,2, putative [Schistosoma mansoni] (6e-19/cov=16%/id=100%)}{gi|256090486 synaptotagmin [Schistosoma mansoni]	CCCCCTTTCTTTGATTGAATTTGTGTCCATGGATAAATCACAGCTCATTTTCAAAAATTC	-	-	0	Smp_175900	U	-	-	gi|226490194	U	S. mansoni Gene Predictions	Smp_175900	U			synaptotagmin 1,2, putative	-	|(gi:256089151) synaptotagmin 12 [Schistosoma mansoni] [0.0/100%]||(gi:226490194) synaptotagmin II [Schistosoma japonicum] [e-177/111%]||(gi:6088098) Djsyt protein [Dugesia japonica] [e-112/107%]||(gi:150416761) synaptotagmin [Platynereis dumerilii] [e-10	-	gi|226490194 synaptotagmin II [Schistosoma japonicum] (6e-19/cov=16%/id=100%)	209447073	NP_001129278.1	6,00E-87	0,82	synaptotagmin I [Homo sapiens]	|F GO:0005509|			[ Smp_scaff000611|60|90519|90579 PERFECT (60/0/0 qgap/0 tgap/+) ]	0,451499563	0,416760684	0,748822838	0,547205019	0,277397792	0,039064319	1,784525495
238	61	Q2_P38818	JAP03296.S	GA11700-PA [Drosophila pseudoobscura] ||PAV-KLP protein [Drosophila melanogaster] ||RE22456p [Drosophila melanogaster] ||CG1258-PA [Drosophila melanogaster] gb|AAF47868.1| CG1258-PA [Drosophila melanogaster] ||ENSANGP00000020767 [Anopheles gambiae str. PE	CCTCTTGATGATGCAAAAGATAATTATCCGCATTCAAAGTATCTTTTAGTTCAACACGTG	0,606164222		JAP03296.S	U	OUT_GENOME	YES	|(gi:256072534) rabkinesin-6-related [Schistosoma mansoni] 100%||(gi:256072532) rabkinesin-6-related [Schistosoma mansoni] 100%|	{gi|256072534 rabkinesin-6-related [Schistosoma mansoni] rabkinesin-6-related [Schistosoma mansoni] (2e-57/cov=72%/id=71%)}{gi|256072532 rabkinesin-6-related [Schistosoma mansoni] rabkinesin-6-related [Schistosoma mansoni] (2e-57/cov=72%/id=71%)}{gi|19475	CCTCTTGATGATGCAAAAGATAATTATCCGCATTCAAAGTATCTTTTAGTTCAACACGTG	-	-	0	-	-	Sjc_0053970	C	gi|256072534	C	S. japonicum Gene Predictions	Sjc_0053970	C			-	Sjp 0053970|Kinesin-like protein KIF23, putative	-	|(gi:256072534) rabkinesin-6-related [Schistosoma mansoni] [e-157/68%]||(gi:256072532) rabkinesin-6-related [Schistosoma mansoni] [e-157/68%]||Sjp (gi:171473942) [1e-46/16%]||(gi:194750857) GF10567 [Drosophila ananassae] [1e-25/19%]||(gi:198464040) GA1170	gi|256072534 rabkinesin-6-related [Schistosoma mansoni] rabkinesin-6-related [Schistosoma mansoni] (2e-57/cov=72%/id=71%)	20143967	NP_612565.1	1,00E-18	0,16	kinesin family member 23 isoform 1 [Homo sapiens]	-	Q2_P02228,Q2_P38818,Q2_P12568,Q2_P32378	*	[ Smp_scaff000018|60|928132|928192 PERFECT (60/0/0 qgap/0 tgap/-) ]	1,342536911	1,249116104	0,928215448	0,863774908	0,78079378	0,536579657	-0,16071444
370	19	Q2_P09780	C903727.1	none	CTGGTCCAGGTCTTCATTTATTAGATAATAATAACGACCGTTATTTCGGTTCAACCAGTT	0,428411714	*	C903727.1	C	IN_GENOME	YES	|(gi:256086076) 100%|	{gi|256086076 hypothetical protein [Schistosoma mansoni] expressed protein [Schistosoma mansoni] (3e-47/cov=98%/id=97%)}{gi|301605156 PREDICTED: LOW QUALITY PROTEIN: G-protein-signaling modulator 2 [Xenopus (Silurana) tropicalis] (0.026/cov=71%/id=33%)}{g	CTGGTCCAGGTCTTCATTTATTAGATAATAATAACGACCGTTATTTCGGTTCAACCAGTT	-	-	0	Smp_165990	C	-	-	gi|256086076	C	S. mansoni Gene Predictions	Smp_165990	U			hypothetical protein	-	|Hypothetical (gi:256086076) [0.0/100%]||(gi:156717716) G-protein signaling modulator 1 [Xenopus (Silurana) tropicalis] [1e-05/25%]||Hypothetical (gi:118099452) [3e-05/25%]||(gi:126302729) PREDICTED: similar to G-protein-signaling modulator 1 (Activator o	-	gi|256086076 hypothetical protein [Schistosoma mansoni] expressed protein [Schistosoma mansoni] (3e-47/cov=98%/id=97%)	164519122	NP_037428.3	4,00E-05	0,26	LGN protein [Homo sapiens]	|F GO:0005096|	Q2_P04545,Q2_P09780,Q2_P29515,Q2_P24066		[ Smp_scaff000310|60|432993|433053 PERFECT (60/0/0 qgap/0 tgap/-) ]	0,800315118	0,930895108	0,147370793	0,159480069	1,509488875	1,354475721	0,296871864
499	75	Q2_P09079	C902718.1	none	ACCCAGAGAGATGTACTTCGGAAATTGAACCGATAAACAATAGACGAAAATAATGATCAC	0,387771346	*	C902718.1	C	IN_GENOME	YES	No hits	{gi|256079013 calcium-binding protein [Schistosoma mansoni] calcium-binding protein, putative [Schistosoma mansoni] (6e-17/cov=60%/id=100%)}	ACCCAGAGAGATGTACTTCGGAAATTGAACCGATAAACAATAGACGAAAATAATGATCAC	-	-	0	Smp_146220	C	-	-	gi|256079013	C	S. mansoni Gene Predictions	Smp_146220	U		X	calcium-binding protein, putative	-	|(gi:256079013) calcium-binding protein [Schistosoma mansoni] [e-101/100%]||(gi:256075351) calcium-binding protein [Schistosoma mansoni] [3e-12/85%]||Hypothetical (gi:242090943) [9e-12/83%]||(gi:168032944) predicted protein [Physcomitrella patens subsp. p	-	gi|256079013 calcium-binding protein [Schistosoma mansoni] calcium-binding protein, putative [Schistosoma mansoni] (6e-17/cov=60%/id=100%)	223278387	NP_059118.2	3,00E-11	0,75	calmodulin-like 5 [Homo sapiens]	|F GO:0005509|			[ Smp_scaff000110|60|463716|463776 PERFECT (60/0/0 qgap/0 tgap/+) ]	0,202394732	0,210832894	0,086249768	-0,216440583	1,608613723	1,501857657	0,970139563
144	40	Q2_P24894	C809476.1	SJCHGC01397 protein [Schistosoma japonicum] ||unknown [Schistosoma japonicum] ||CG4058-PB isoform B [Drosophila melanogaster] ref|NP_732540.2| CG4058-PB isoform B [Drosophila melanogaster] ||CG4058-PA isoform A [Drosophila melanogaster] ref|NP_650904.3	GATTCAATCTGATTGCTCTAAGCTCTATTCACCAGAAATCGTTTACATAAACTTGCATTG	0,418126637	*	C809476.1	U	IN_GENOME	YES	No hits	{gi|257205600 Endothelin-converting enzyme 1 [Schistosoma japonicum] (e-151/cov=75%/id=82%)}{gi|226477876 Endothelin-converting enzyme 1 [Schistosoma japonicum] (e-151/cov=75%/id=81%)}{gi|256070429 family M13 non-peptidase homologue (M13 family) [Schistos	GATTCAATCTGATTGCTCTAAGCTCTATTCACCAGAAATCGTTTACATAAACTTGCATTG	-	-	0	Smp_000755	U	Sjc_0300220	U	gi|257205600	U	S. mansoni Gene Predictions	Smp_000755	U			family M13 non-peptidase homologue (M13 family)	Sjp 0300220|Endothelin-converting enzyme 2, putative	|(gi:256070429) family M13 non-peptidase homologue (M13 family) [Schistosoma mansoni] [0.0/100%]||(gi:226477876) Endothelin-converting enzyme 1 [Schistosoma japonicum] [0.0/105%]||(gi:257205600) Endothelin-converting enzyme 1 [Schistosoma japonicum] [0.0/	|(gi:257205600) Endothelin-converting enzyme 1 [Schistosoma japonicum] [0.0/100%]||(gi:226477876) Endothelin-converting enzyme 1 [Schistosoma japonicum] [0.0/100%]||(gi:256070429) family M13 non-peptidase homologue (M13 family) [Schistosoma mansoni] [0.0/	gi|257205600 Endothelin-converting enzyme 1 [Schistosoma japonicum] (e-151/cov=75%/id=82%)	15991813	NP_258428.1	5,00E-33	0,93	membrane metallo-endopeptidase-like 1 [Homo sapiens]	|F GO:0008233|			[ Smp_scaff000001|60|2496034|2496094 PERFECT (60/0/0 qgap/0 tgap/-) ]	0,48269401	0,813804079	0,125269216	0,321694693	1,122604565	1,229439352	0,531980242
140	77	Q2_P37131	C917781.1	none	GCATAACTGAGGATATGTCCTCGTATAAGACTTTATCTTCAGAGACTCCAGTGAAATGTG	0,502868951	*	C917781.1	U	IN_GENOME	YES	|(gi:256079110) 100%|	{gi|256079110 hypothetical protein [Schistosoma mansoni] hypothetical protein [Schistosoma mansoni] (5e-44/cov=87%/id=100%)}	GCATAACTGAGGATATGTCCTCGTATAAGACTTTATCTTCAGAGACTCCAGTGAAATGTG	-	-	0	Smp_045080	U	-	-	gi|256079110	U	S. mansoni Gene Predictions	Smp_045080	U			hypothetical protein	-	|Hypothetical (gi:256079110) [0.0/100%]||Hypothetical (gi:256074149) [0.021/90%]||Sjp (gi:76157553) [0.18/96%]||(gi:226485571) Zinc finger, C2H2-type domain-containing protein [Schistosoma japonicum] [0.18/96%]||(gi:226470344) Zinc finger, C2H2-type domai	-	gi|256079110 hypothetical protein [Schistosoma mansoni] hypothetical protein [Schistosoma mansoni] (5e-44/cov=87%/id=100%)	-	-	-	0	No hits	|C GO:0005634|	Q2_P16797,Q2_P37131		[ Smp_scaff000113|60|496373|496433 PERFECT (60/0/0 qgap/0 tgap/+) ]	0,390333185	0,390861504	0,302874621	0,287421335	0,971554754	0,891789218	1,029921228
392	2	Q2_P26019	C811372.1	spk-1 protein [Girardia tigrina] sp|P42687|SPK1_DUGTI Tyrosine-protein kinase SPK-1 ||unnamed protein product [Tetraodon nigroviridis] ||gag-onc fusion protein [Feline sarcoma virus] ||Rous sarcoma oncogene isoform 1 [Mus musculus] ||tyrosine kinase 5 [Sc	GCGTAAAGGAGCTTTATATGATTTTTTACGTACAGAAGAAGGGCATAAATTGACTTTGGA	0,453557581	*	C811372.1	U	IN_GENOME	YES	|(gi:226483347) FYN oncogene related to SRC, FGR, YES [Schistosoma japonicum] 100%||(gi:256071704) tyrosine kinase [Schistosoma mansoni] 100%||(gi:256042255) tyrosine kinase [Schistosoma mansoni] 100%||(gi:239703784) Src tyrosine kinase [Schistosoma manso	{gi|226483347 FYN oncogene related to SRC, FGR, YES [Schistosoma japonicum] (3e-65/cov=100%/id=99%)}{gi|256071704 tyrosine kinase [Schistosoma mansoni] tyrosine kinase [Schistosoma mansoni] (3e-65/cov=100%/id=99%)}{gi|239703784 Src tyrosine kinase [Schist	GCGTAAAGGAGCTTTATATGATTTTTTACGTACAGAAGAAGGGCATAAATTGACTTTGGA	-	-	0	Smp_006920	U	Sjc_0213890	U	gi|226483347	U	S. mansoni Gene Predictions	Smp_006920	U			tyrosine kinase	Sjp 0213890|Proto-oncogene tyrosine-protein kinase FYN, putative	|(gi:256071704) tyrosine kinase [Schistosoma mansoni] [0.0/100%]||(gi:239703784) Src tyrosine kinase [Schistosoma mansoni] [0.0/100%]||(gi:226483347) FYN oncogene related to SRC, FGR, YES [Schistosoma japonicum] [0.0/100%]||(gi:207339266) Src tyrosine kin	|(gi:226483347) FYN oncogene related to SRC, FGR, YES [Schistosoma japonicum] [0.0/100%]||(gi:239703784) Src tyrosine kinase [Schistosoma mansoni] [0.0/100%]||(gi:256071704) tyrosine kinase [Schistosoma mansoni] [0.0/85%]||(gi:207339266) Src tyrosine kina	gi|226483347 FYN oncogene related to SRC, FGR, YES [Schistosoma japonicum] (3e-65/cov=100%/id=99%)	38202217	NP_938033.1	1,00E-114	0,99	proto-oncogene tyrosine-protein kinase SRC [Homo sapiens]	|C GO:0005737|	Q2_P16440,Q2_P36713,Q2_P06523,Q2_P17016,Q2_P26019,Q2_P17133		[ Smp_scaff017027||557|617 (59/1/0 qgap/0 tgap/+) ][ Smp_scaff000010|60|1305626|1305686 PERFECT (60/0/0 qgap/0 tgap/+) ]	0,650440648	0,019438972	1,487678068	0,432895616	0,241615678	0,551902361	1,391892261
340	81	Q2_P20845	C804042.1	none	ATCGTTGTTTCGTCCTGACAACATTCTAACCTTCCTCGTACGATTGTTTGTCAAGCCTAA	0,382330248	*	C804042.1	U	IN_GENOME	YES	No hits	{gi|170044681 conserved hypothetical protein [Culex quinquefasciatus] conserved hypothetical protein [Culex quinquefasciatus] (0.003/cov=67%/id=24%)}{gi|170054334 conserved hypothetical protein [Culex quinquefasciatus] conserved hypothetical protein [Cule	ATCGTTGTTTCGTCCTGACAACATTCTAACCTTCCTCGTACGATTGTTTGTCAAGCCTAA	-	-	0	Smp_011660.1	U	-	-	gi|170044681	U	S. mansoni Gene Predictions	Smp_011660.x	U			protein kinase	-	|(gi:256072613) protein kinase [Schistosoma mansoni] [0.0/100%]||(gi:256072611) protein kinase [Schistosoma mansoni] [0.0/100%]||(gi:256072615) protein kinase [Schistosoma mansoni] [0.0/90%]||(gi:24638772) Calcium/calmodulin-dependent protein kinase II, i	-	gi|170044681 conserved hypothetical protein [Culex quinquefasciatus] conserved hypothetical protein [Culex quinquefasciatus] (0.003/cov=67%/id=24%)	26667183	NP_742113.1	0	0,94	calcium/calmodulin-dependent protein kinase II delta isoform 1 [Homo sapiens]	|C GO:0005737|			[ Smp_scaff000019|60|519926|519986 PERFECT (60/0/0 qgap/0 tgap/-) ]	0,754312985	0,861512153	0,297689159	0,448034988	0,648849477	0,80843496	1,172303922
129	70	Q2_P38454	JAP04308.C	SJCHGC05886 protein [Schistosoma japonicum] ||novel protein similar to humna DNA-directed polymerase theta (POLQ) [Danio rerio] ||PREDICTED: similar to DNA polymerase theta isoform 1 [Danio rerio] ||PREDICTED: similar to DNA polymerase theta isoform 1 po	CCTGTTGGTGGTTTACTTATTTCTGGTGATTTTTGTCAACTCGAATTAAGATTATTAGCG	0,448849759	*	JAP04308.C	C	OUT_GENOME	YES	|(gi:256081122) DNA polymerase I [Schistosoma mansoni] 100%|	{gi|256081122 DNA polymerase I [Schistosoma mansoni] DNA polymerase I, putative [Schistosoma mansoni] (e-124/cov=47%/id=75%)}{gi|56752739 SJCHGC05886 protein [Schistosoma japonicum] (e-103/cov=42%/id=99%)}{gi|91091764 PREDICTED: similar to DNA polymerase	CCTGTTGGTGGTTTACTTATTTCTGGTGATTTTTGTCAACTCGAATTAAGATTATTAGCG	-	-	0	-	-	Sjc_0081820	C	gi|256081122	C	S. japonicum Gene Predictions	Sjc_0081820	U			-	Sjp 0081820|ko:K02349 DNA polymerase theta subunit, putative	-	|(gi:256081122) DNA polymerase I [Schistosoma mansoni] [8e-84/54%]||Sjp (gi:56752739) [2e-70/43%]||(gi:196005441) [6e-21/92%]||(gi:91091764) [2e-20/92%]||(gi:74221544) [4e-20/93%]|	gi|256081122 DNA polymerase I [Schistosoma mansoni] DNA polymerase I, putative [Schistosoma mansoni] (e-124/cov=47%/id=75%)	139394648	NP_955452.3	2,00E-13	0,45	DNA polymerase theta [Homo sapiens]	|GO:0006281||GO:0004386||GO:0003887||GO:0005524||GO:0006260||GO:0008026||GO:0003677||GO:0006289||GO:0006303|	Q2_P38454,Q2_P33955,Q2_P14076		[ Smp_scaff000148|60|38122|38182 PERFECT (60/0/0 qgap/0 tgap/-) ]	0,444887027	0,434943933	0,224434045	0,245173329	0,43164	0,335348428	1,504136755
248	9	Q2_P03155	C806191.1	Hoglet [Monosiga ovata] ||cryptopsoridial mucin [Cryptosporidium parvum] gb|EAK90389.1| cryptopsoridial mucin large thr stretch signal peptide sequence transcripts identified by EST [Cryptosporidium parvum] ||hypothetical protein Chro.30098 [Cryptospo	ACATCACAACATCAAGTACTGTAGCCACATATACATCTGCAACAGTTCCACAAGTGAACA	0,454221592		C806191.1	C	IN_GENOME	YES	No hits	{gi|126308068 PREDICTED: hypothetical protein [Monodelphis domestica] (8e-05/cov=98%/id=27%)}{gi|126308012 PREDICTED: hypothetical protein [Monodelphis domestica] (2e-04/cov=100%/id=26%)}{gi|291406046 PREDICTED: keratin associated protein 4-7-like [Orycto	ACATCACAACATCAAGTACTGTAGCCACATATACATCTGCAACAGTTCCACAAGTGAACA	-	Smp_scaff019000_28445_35383	0	-	-	-	-	gi|126308068	U	GenBank homolog	gi|126308068	C			-	-	-	-	gi|126308068 PREDICTED: hypothetical protein [Monodelphis domestica] (8e-05/cov=98%/id=27%)	-	-	-	0	No hits	-		*	[ Smp_scaff019000|60|30563|35353 PERFECT_SPL (60/0/0 qgap/2 tgap/-) ]	1,095350752	0,923885815	0,417004053	0,369951155	1,175233425	1,079605356	0,160685477
527	75	Q2_P21810	C805400.1	none	CGTCCAAATCAAATAGTAATACAGCAAATGTTCAGAAAAAACCTCGACTATCTACAGTAG	0,532353473	*	C805400.1	U	IN_GENOME	NO*	|(gi:256075464) DNA repair and recombination protein rad54-related [Schistosoma mansoni] 100%|	{gi|256075464 DNA repair and recombination protein rad54-related [Schistosoma mansoni] DNA repair and recombination protein rad54-related [Schistosoma mansoni] (8e-17/cov=91%/id=65%)}	CGTCCAAATCAAATAGTAATACAGCAAATGTTCAGAAAAAACCTCGACTATCTACAGTAG	-	-	0	-	-	-	-	gi|256075464	U	GenBank homolog	gi|256075464	U			-	-	-	-	gi|256075464 DNA repair and recombination protein rad54-related [Schistosoma mansoni] DNA repair and recombination protein rad54-related [Schistosoma mansoni] (8e-17/cov=91%/id=65%)	6912622	NP_036547.1	2,00E-96	0,8	RAD54 homolog B [Homo sapiens]	|GO:0000724||GO:0003677||GO:0004386||GO:0005515||GO:0005524||GO:0015616|			[ Smp_scaff000051|60|101253|101314 PERFECT_SPL (60/0/0 qgap/1 tgap/+) ]	1,265715519	0,98448006	0,726970276	0,747771943	0,606636242	-0,005830502	0,828415318
428	4	Q2_P23568	C807757.1	none	GCTGTTGATTTTTCTTGCTTGACTATCACAATTACAGTCAGTAAACACTGGGAGGGCAAT	0,403013595		C807757.1	U	IN_GENOME	YES	No hits	NHF	GCTGTTGATTTTTCTTGCTTGACTATCACAATTACAGTCAGTAAACACTGGGAGGGCAAT	-	-	0	Smp_156830	C	-	-	-	-	S. mansoni Gene Predictions	Smp_156830	C		X	hypothetical protein	-	|Hypothetical (gi:256082877) [4e-37/100%]|	-	No hits	122056628	NP_001073592.1	0,15	0,41	prion protein preproprotein [Homo sapiens]	|P GO:0051260|		*	[ Smp_scaff001915|60|1324|1384 PERFECT (60/0/0 qgap/0 tgap/-) ][ Smp_scaff000196|60|9618|9678 PERFECT (60/0/0 qgap/0 tgap/-) ]	1,02072899	1,350483282	0,443131841	0,6142914	0,881844345	1,127741073	-0,201703927
157	43	Q2_P04782	C808774.1	none	GTACTTGTTGTAACGGATTACTCCTACGAAATACTAAGCCATACGTAAGAATGTCAAATG	0,386350448	*	C808774.1	C	IN_GENOME	YES	No hits	{gi|256080801 synaptotagmin [Schistosoma mansoni] synaptotagmin, putative [Schistosoma mansoni] (0.21/cov=29%/id=70%)}	GTACTTGTTGTAACGGATTACTCCTACGAAATACTAAGCCATACGTAAGAATGTCAAATG	-	Smp_scaff000304_99357_99633	0	-	-	-	-	gi|256080801	C	GenBank homolog	gi|256080801	U			-	-	-	-	gi|256080801 synaptotagmin [Schistosoma mansoni] synaptotagmin, putative [Schistosoma mansoni] (0.21/cov=29%/id=70%)	209447073	NP_001129278.1	1,00E-111	0,7	synaptotagmin I [Homo sapiens]	|GO:0000149||GO:0005509||GO:0016079||GO:0030285||GO:0045955|			[ Smp_scaff000304||99357|99416 (59/0/0 qgap/0 tgap/-) ]	0,470612741	0,81462004	0,225505357	0,450588106	1,202619742	1,415942199	0,28403574
200	69	Q2_P18874	C801442.1	kelch-like 12 variant [Homo sapiens] ||kelch-like 12 [Bos taurus] ||kelch-like 12 [Homo sapiens] gb|AAH04175.1| Kelch-like 12 [Homo sapiens] gb|AAH03183.1| Kelch-like 12 [Homo sapiens] gb|AAG17175.1| kelch-like protein C3IP1 [Homo sapiens] dbj|BAB55271.1|	TCAAGTTCGTGTAAGCATGGCTAATGTCCAAGATCTACTTCCAGCAGCAAGTCTTGTTCA	0,384218673	*	C801442.1	U	IN_GENOME	YES	|(gi:256083422) 100%|	{gi|256083422 hypothetical protein [Schistosoma mansoni] kelch-like protein [Schistosoma mansoni] (2e-66/cov=70%/id=98%)}{gi|260814249 hypothetical protein BRAFLDRAFT_75954 [Branchiostoma floridae] hypothetical protein BRAFLDRAFT_75954 [Branchiostoma flor	TCAAGTTCGTGTAAGCATGGCTAATGTCCAAGATCTACTTCCAGCAGCAAGTCTTGTTCA	-	-	0	Smp_158450.2	U	Sjc_0068140	U	gi|256083422	U	S. mansoni Gene Predictions	Smp_158450.x	U			kelch-like protein	Sjp 0068140|Kelch-like protein 12, putative	|Hypothetical (gi:256083422) [0.0/100%]||Hypothetical (gi:256083424) [0.0/100%]||(gi:149743856) PREDICTED: kelch-like 12 (Drosophila) isoform 1 [Equus caballus] [e-108/34%]||Hypothetical (gi:11056006) [e-108/34%]||(gi:119611850) kelch-like 12 (Drosophila)	|(gi:256083422) [0.0/107%]||(gi:256083424) [0.0/91%]||Sjp (gi:76155663) [e-128/18%]||(gi:73960239) PREDICTED: similar to kelch-like 12 isoform 4 [Canis familiaris] [e-118/37%]||(gi:224084946) PREDICTED: similar to kelch-like 12 (Drosophila) [Taeniopygia g	gi|256083422 hypothetical protein [Schistosoma mansoni] kelch-like protein [Schistosoma mansoni] (2e-66/cov=70%/id=98%)	11056006	NP_067646.1	1,00E-110	0,34	kelch-like 12 [Homo sapiens]	|F GO:0003779|	Q2_P00648,Q2_P18874,Q2_P28190,Q2_P08482,Q2_P36918,Q2_P30513,Q2_P06854,Q2_P37229,Q2_P16620,Q2_P09830		[ Smp_scaff000215|60|28691|28751 PERFECT (60/0/0 qgap/0 tgap/+) ]	0,18859985	0,130044973	0,19496149	0,201509523	1,171224947	1,1026208	1,184491116
115	38	Q2_P36517	C916741.1	none	TCACAATTGTGTTACACTACCACAGATGCACTCATTCATTGCTAAAAATAGCATTACCCC	0,472411441	*	C916741.1	U	IN_GENOME	YES	No hits	{gi|254587308 endonuclease-reverse transcriptase [Schistosoma japonicum] (0.009/cov=28%/id=46%)}{gi|19067879 polyprotein [Schistosoma japonicum] (0.040/cov=28%/id=43%)}{gi|22164070 polyprotein [Schistosoma japonicum] (0.040/cov=28%/id=43%)}	TCACAATTGTGTTACACTACCACAGATGCACTCATTCATTGCTAAAAATAGCATTACCCC	-	-	0	Smp_017070	U	-	-	gi|254587308	C	S. mansoni Gene Predictions	Smp_017070	U		X	26S protease regulatory subunit S10b, putative	-	|(gi:256073723) 26S protease regulatory subunit S10b [Schistosoma mansoni] [0.0/100%]||Sjp (gi:56755741) [0.0/100%]||(gi:226469390) 26S proteasome regulatory subunit T4 [Schistosoma japonicum] [0.0/100%]||(gi:77993704) 26S proteasome subunit RPT4 [Schisto	-	gi|254587308 endonuclease-reverse transcriptase [Schistosoma japonicum] (0.009/cov=28%/id=46%)	195539395	NP_002797.3	0	0,97	proteasome 26S ATPase subunit 6 [Homo sapiens]	|F GO:0005524|	Q2_P33233,Q2_P38713,Q2_P16279,Q2_P36517		[ Smp_scaff000031|60|667026|667086 PERFECT (60/0/0 qgap/0 tgap/+) ]	1,224529411	0,617918863	0,091714245	-0,085857183	1,738269627	0,66899258	0,715149244
186	55	Q2_P39235	JAP01768.C	SJCHGC03346 protein [Schistosoma japonicum] ||PREDICTED: similar to ENSANGP00000013023 [Apis mellifera] ||	ATCTTTATCCTTTAAAATTGTGCAGAATGTTTGTAGACTAATCAACGCTGATCGTGGATC	0,445304091	*	JAP01768.C	U	OUT_GENOME	YES	|(gi:256066220) camp/cgmp cyclic nucleotide phosphodiesterase [Schistosoma mansoni] 100%||Sjp (gi:76154682) 89%|	{gi|76154682 SJCHGC03346 protein [Schistosoma japonicum] (e-107/cov=82%/id=100%)}{gi|256066220 camp/cgmp cyclic nucleotide phosphodiesterase [Schistosoma mansoni] camp/cgmp cyclic nucleotide phosphodiesterase, putative [Schistosoma mansoni] (2e-82/cov=83%	ATCTTTATCCTTTAAAATTGTGCAGAATGTTTGTAGACTAATCAACGCTGATCGTGGATC	-	-	0	-	-	Sjc_0021610	U	gi|76154682	U	S. japonicum Gene Predictions	Sjc_0021610	U			-	Sjp 0021610|Dual 3',5'-cyclic-AMP and -GMP phosphodiesterase 11, putative	-	|Sjp (gi:76154115) [1e-99/31%]||(gi:256066220) camp/cgmp cyclic nucleotide phosphodiesterase [Schistosoma mansoni] [3e-88/34%]||Sjp (gi:76154682) [4e-69/24%]||(gi:195115098) GI17200 [Drosophila mojavensis] [9e-51/59%]||(gi:170061357) [2e-50/62%]|	gi|76154682 SJCHGC03346 protein [Schistosoma japonicum] (e-107/cov=82%/id=100%)	116536085	NP_058649.3	2,00E-34	0,78	phosphodiesterase 11A isoform 4 [Homo sapiens]	-	Q2_P36085,Q2_P14488,Q2_P34383,Q2_P00789,Q2_P39270,Q2_P39235,Q2_P19225,Q2_P08505		[ Smp_scaff001934|60|3087|3147 PERFECT (60/0/0 qgap/0 tgap/+) ]	0,762065853	0,572070132	0,67710106	0,600233538	0,327027289	0,724498321	0,868650139
220	19	Q2_P38795	JAP02714.S	none	GTAACAAAGGTGATTGGTTTGGAAAACGACACAATGTAGATCGACATATTTTAGACAACT	0,665681693		JAP02714.S	C	OUT_GENOME	YES	|(gi:256077520) 100%|	{gi|256077520 hypothetical protein [Schistosoma mansoni] expressed protein [Schistosoma mansoni] (6e-25/cov=24%/id=88%)}	GTAACAAAGGTGATTGGTTTGGAAAACGACACAATGTAGATCGACATATTTTAGACAACT	-	-	0	-	-	-	-	gi|256077520	U	GenBank homolog	gi|256077520	C			-	-	-	-	gi|256077520 hypothetical protein [Schistosoma mansoni] expressed protein [Schistosoma mansoni] (6e-25/cov=24%/id=88%)	-	-	-	0	No hits	-	Q2_P40268,Q2_P26928,Q2_P07249,Q2_P38795	*	[ Smp_scaff000086|60|230712|230772 PERFECT (60/0/0 qgap/0 tgap/-) ]	0,735449893	0,461696986	-0,040424833	-0,346481964	1,506289222	1,480096474	1,248681952
451	37	Q2_P38009	C919904.1	none	TCCGTTGCTTGTGACCTTGCAAGAACTCTCGTACGCTCAATAGACTCGTCTGTGGATTTT	0,475562957	*	C919904.1	U	IN_GENOME	YES	No hits	NHF	TCCGTTGCTTGTGACCTTGCAAGAACTCTCGTACGCTCAATAGACTCGTCTGTGGATTTT	-	Smp_scaff000230_4711_4862	0	-	-	-	-	-	-	No match	C919904.1	U			-	-	-	-	No hits	-	-	-	0	No hits	-			[ Smp_scaff000230|60|4772|4832 PERFECT (60/0/0 qgap/0 tgap/-) ]	1,171825873	1,170023893	0,394033414	0,472382352	1,194492652	0,815931003	0,159974261
71	68	Q2_P39299	JAP02166.C	SJCHGC03616 protein [Schistosoma japonicum] ||	GCAGGTTGAGGTAGACTATTAAATAAATATAAACTGCCTAAACGAATGGACTGATATTGC	0,433447681		JAP02166.C	C	IN_GENOME	YES	|(gi:256086354) 100%||Sjp (gi:76153807) 100%|	{gi|76153807 SJCHGC03616 protein [Schistosoma japonicum] (e-100/cov=99%/id=85%)}{gi|256086354 hypothetical protein [Schistosoma mansoni] hypothetical protein [Schistosoma mansoni] (7e-53/cov=97%/id=53%)}	GCAGGTTGAGGTAGACTATTAAATAAATATAAACTGCCTAAACGAATGGACTGATATTGC	-	-	0	Smp_167020	U	Sjc_0019680	U	gi|76153807	U	S. mansoni Gene Predictions	Smp_167020	C		X	hypothetical protein	Sjp 0019680|IPR007714,Protein of unknown function DUF667,domain-containing	|Hypothetical (gi:256086354) [0.0/100%]||Sjp (gi:76153807) [8e-50/49%]|	|(gi:256086354) [e-101/62%]||Sjp (gi:76153807) [4e-99/35%]||(gi:198423682) PREDICTED: similar to Uncharacterized protein C3orf67 [Ciona intestinalis] [8e-04/4%]||(gi:118398099) [0.001/8%]||(gi:118395519) [0.001/10%]|	gi|76153807 SJCHGC03616 protein [Schistosoma japonicum] (e-100/cov=99%/id=85%)	-	-	-	0	No hits	-	Q2_P39299	*	[ Smp_scaff000325|60|469384|469444 PERFECT (60/0/0 qgap/0 tgap/+) ]	0,036516149	0,796347431	0,421407702	0,711525681	0,528164587	1,672560405	0,261428783
[truncated: 787 more rows]
[truncated: 5 more columns]
